# Supplementary material for: Agonists of Orally Expressed TRP Channels Stimulate Salivary Secretion and Modify the Salivary Proteome
Source: Mol Cell Proteomics. 2020 Nov 25;19(10):1664–76. doi: 10.1074/mcp.RA120.002174 (PMC8014997; doi:10.1074/mcp.RA120.002174)
Supplement: Supplementary file 1 [file mmc1.zip]

Archive with 7 entries (7 files):
- 161586_0_supp_549148_qc0vbt.pdf
- 161586_0_supp_549266_qc14p5.xlsx
- 161586_0_supp_549267_qc14p5.xlsx
- 161586_0_supp_549269_qc14p5.xlsx
- 161586_0_supp_549270_qc14p5.xlsx
- 161586_0_supp_549271_qc14p5.xlsx
- 161586_0_supp_549272_qc14p6.xlsx
