# Supplementary material for: Agonists of Orally Expressed TRP Channels Stimulate Salivary Secretion and Modify the Salivary Proteome
Source: Mol Cell Proteomics. 2020 Nov 25;19(10):1664–76. doi: 10.1074/mcp.RA120.002174 (PMC8014997; doi:10.1074/mcp.RA120.002174)
Supplement: Supplementary file 1 [file mmc1.zip › 161586_0_supp_549266_qc14p5.xlsx]

## Sheet: Sheet1
Accession	Description	Score	Coverage	# Proteins	# Unique Peptides	# Peptides	# PSMs	# AAs	MW [kDa]	calc. pI
P01037	Cystatin-SN OS=Homo sapiens GN=CST1 PE=1 SV=3 - [CYTN_HUMAN]	29481.7	70.92	1	10	15	1084	141	16.3773	7.21045
P04745	Alpha-amylase 1 OS=Homo sapiens GN=AMY1A PE=1 SV=2 - [AMY1_HUMAN]	12383.6	55.58	1	0	34	673	511	57.7309	6.93213
B7ZMD7	Alpha-amylase OS=Homo sapiens GN=AMY1A PE=2 SV=1 - [B7ZMD7_HUMAN]	12383.6	55.58	1	0	34	673	511	57.7169	6.93213
P19961	Alpha-amylase 2B OS=Homo sapiens GN=AMY2B PE=1 SV=1 - [AMY2B_HUMAN]	12324	48.34	1	0	31	660	511	57.673	7.09326
P04746	Pancreatic alpha-amylase OS=Homo sapiens GN=AMY2A PE=1 SV=2 - [AMYP_HUMAN]	12283.4	43.25	1	0	30	655	511	57.67	7.04932
Q53F26	Alpha-amylase (Fragment) OS=Homo sapiens PE=2 SV=1 - [Q53F26_HUMAN]	12283.4	45.6	1	0	31	656	511	57.684	7.04932
Q6NSB3	Alpha-amylase (Fragment) OS=Homo sapiens GN=AMY1A PE=2 SV=1 - [Q6NSB3_HUMAN]	12095	51.31	1	0	31	647	495	56.1745	8.55811
P01036	Cystatin-S OS=Homo sapiens GN=CST4 PE=1 SV=3 - [CYTS_HUMAN]	10844.2	80.14	1	10	18	550	141	16.204	5.021
Q9HC84	Mucin-5B OS=Homo sapiens GN=MUC5B PE=1 SV=3 - [MUC5B_HUMAN]	9346.2	15.91	1	1	63	468	5762	595.96	6.63916
A7Y9J9	Mucin 5AC, oligomeric mucus/gel-forming OS=Homo sapiens GN=MUC5AC PE=4 SV=1 - [A7Y9J9_HUMAN]	8693.68	13.95	1	0	61	442	6207	648.387	6.75635
Q5T085	Alpha-amylase (Fragment) OS=Homo sapiens GN=AMY1B PE=3 SV=1 - [Q5T085_HUMAN]	7786.17	73.45	1	0	23	482	226	25.5544	7.31299
A0A024QYW2	Alpha-amylase (Fragment) OS=Homo sapiens GN=hCG_1992932 PE=3 SV=1 - [A0A024QYW2_HUMAN]	7687.14	50.4	1	0	20	466	248	28.2237	6.97607
H7BZQ8	Alpha-amylase (Fragment) OS=Homo sapiens GN=AMY2A PE=1 SV=1 - [H7BZQ8_HUMAN]	5640.26	53.11	1	0	16	410	209	23.5503	6.53662
P09228	Cystatin-SA OS=Homo sapiens GN=CST2 PE=1 SV=1 - [CYTT_HUMAN]	4922.72	38.3	1	4	10	336	141	16.4342	4.93213
Q9UGM3	Deleted in malignant brain tumors 1 protein OS=Homo sapiens GN=DMBT1 PE=1 SV=2 - [DMBT1_HUMAN]	4768.67	31.21	1	4	13	125	2413	260.569	5.43994
P02768	Serum albumin OS=Homo sapiens GN=ALB PE=1 SV=2 - [ALBU_HUMAN]	4011.32	73.4	1	0	44	279	609	69.3215	6.27783
A8K9P0	cDNA FLJ78413, highly similar to Homo sapiens albumin, mRNA OS=Homo sapiens PE=2 SV=1 - [A8K9P0_HUMAN]	4010.87	71.88	1	0	43	277	608	69.2224	6.27783
B4DPP6	cDNA FLJ54371, highly similar to Serum albumin OS=Homo sapiens PE=2 SV=1 - [B4DPP6_HUMAN]	3873.77	64.4	1	0	38	265	618	70.317	6.0874
B2RBS8	cDNA, FLJ95666, highly similar to Homo sapiens albumin (ALB), mRNA OS=Homo sapiens PE=2 SV=1 - [B2RBS8_HUMAN]	3804.69	69.29	1	0	42	271	609	69.3476	6.27783
A0A0C4DGB6	Serum albumin OS=Homo sapiens GN=ALB PE=1 SV=1 - [A0A0C4DGB6_HUMAN]	3659.45	72.19	1	0	43	252	604	69.1814	6.3667
F6KPG5	Albumin (Fragment) OS=Homo sapiens PE=2 SV=1 - [F6KPG5_HUMAN]	3606.03	71.79	1	0	42	264	585	66.488	6.03662
Q5T084	Alpha-amylase 1 (Fragment) OS=Homo sapiens GN=AMY1A PE=4 SV=1 - [Q5T084_HUMAN]	3322.67	71.43	1	0	11	275	105	12.4131	8.19189
Q56G89	Serum albumin OS=Homo sapiens PE=2 SV=1 - [Q56G89_HUMAN]	3315.78	59.77	1	0	37	246	609	69.0393	6.20166
B7WNR0	Serum albumin OS=Homo sapiens GN=ALB PE=2 SV=1 - [B7WNR0_HUMAN]	3135.67	69.64	1	0	35	212	494	56.1753	7.13721
D6RHD5	Serum albumin OS=Homo sapiens GN=ALB PE=2 SV=1 - [D6RHD5_HUMAN]	3134.64	70.59	1	0	33	208	459	52.0251	6.84424
H0YA55	Serum albumin (Fragment) OS=Homo sapiens GN=ALB PE=4 SV=1 - [H0YA55_HUMAN]	3134.64	72.91	1	0	34	209	454	51.5358	6.94678
C9JKR2	Albumin, isoform CRA_k OS=Homo sapiens GN=ALB PE=2 SV=1 - [C9JKR2_HUMAN]	3121.34	78.9	1	0	34	211	417	47.2567	6.354
B4DPR2	cDNA FLJ50830, highly similar to Serum albumin OS=Homo sapiens PE=2 SV=1 - [B4DPR2_HUMAN]	2730.29	61.95	1	0	34	198	523	59.5351	7.1665
P01876	Ig alpha-1 chain C region OS=Homo sapiens GN=IGHA1 PE=1 SV=2 - [IGHA1_HUMAN]	2536.01	46.74	1	0	13	133	353	37.6306	6.50732
Q6MZW0	Putative uncharacterized protein DKFZp686J11235 (Fragment) OS=Homo sapiens GN=DKFZp686J11235 PE=1 SV=1 - [Q6MZW0_HUMAN]	2536.01	32.61	1	0	13	133	506	54.4249	6.771
Q96K68	cDNA FLJ14473 fis, clone MAMMA1001080, highly similar to Homo sapiens SNC73 protein (SNC73) mRNA OS=Homo sapiens PE=2 SV=1 - [Q96K68_HUMAN]	2536.01	33.4	1	0	13	133	494	53.0542	6.85889
Q9UP60	SNC73 protein OS=Homo sapiens GN=SNC73 PE=2 SV=1 - [Q9UP60_HUMAN]	2536.01	42.97	1	0	13	133	384	40.9211	6.15088
Q8NCL6	cDNA FLJ90170 fis, clone MAMMA1000370, highly similar to Ig alpha-1 chain C region OS=Homo sapiens PE=2 SV=1 - [Q8NCL6_HUMAN]	2536.01	33.47	1	0	13	133	493	53.1903	6.52197
Q8WY24	SNC66 protein OS=Homo sapiens PE=1 SV=1 - [Q8WY24_HUMAN]	2412.54	31.39	1	0	11	127	497	53.6314	6.66846
A0A087WWT3	Serum albumin OS=Homo sapiens GN=ALB PE=1 SV=1 - [A0A087WWT3_HUMAN]	2327.18	73.48	1	0	24	164	396	45.1184	6.1001
Q6ZW64	cDNA FLJ41552 fis, clone COLON2004478, highly similar to Protein Tro alpha1 H,myeloma OS=Homo sapiens PE=2 SV=1 - [Q6ZW64_HUMAN]	2276.68	33.4	1	0	11	112	494	53.2872	6.52197
Q6N092	Putative uncharacterized protein DKFZp686K18196 (Fragment) OS=Homo sapiens GN=DKFZp686K18196 PE=2 SV=1 - [Q6N092_HUMAN]	2276.68	31.79	1	0	11	112	519	56.3879	6.93213
Q96DK0	CDNA FLJ25298 fis, clone STM07683, highly similar to Protein Tro alpha1 H,myeloma OS=Homo sapiens PE=2 SV=1 - [Q96DK0_HUMAN]	2276.68	33.27	1	0	11	112	496	53.4982	6.65381
Q6N090	Putative uncharacterized protein DKFZp686G21220 (Fragment) OS=Homo sapiens GN=DKFZp686G21220 PE=2 SV=1 - [Q6N090_HUMAN]	1840.5	28.06	1	0	10	103	506	54.354	6.59521
P31025	Lipocalin-1 OS=Homo sapiens GN=LCN1 PE=1 SV=1 - [LCN1_HUMAN]	1822.73	38.07	1	4	9	97	176	19.2378	5.57959
C9J2Z5	Alpha-amylase 2B (Fragment) OS=Homo sapiens GN=AMY2B PE=4 SV=1 - [C9J2Z5_HUMAN]	1710.96	73.96	1	1	9	188	96	11.4096	7.88428
C9JWK7	Alpha-amylase 2B (Fragment) OS=Homo sapiens GN=AMY2B PE=4 SV=1 - [C9JWK7_HUMAN]	1695.39	67.44	1	0	6	161	86	10.2051	8.32373
P01833	Polymeric immunoglobulin receptor OS=Homo sapiens GN=PIGR PE=1 SV=4 - [PIGR_HUMAN]	1679.74	34.29	1	33	35	206	764	83.2317	5.74463
B4E1L4	cDNA FLJ59081, highly similar to Mucin-5B OS=Homo sapiens PE=2 SV=1 - [B4E1L4_HUMAN]	1622.64	15.12	1	0	9	82	668	71.6337	5.63037
Q9NYE4	Cervical mucin MUC5B (Fragment) OS=Homo sapiens PE=2 SV=1 - [Q9NYE4_HUMAN]	1575.59	7.12	1	0	3	53	716	71.1516	7.35693
P60709	Actin, cytoplasmic 1 OS=Homo sapiens GN=ACTB PE=1 SV=1 - [ACTB_HUMAN]	1493.6	22.67	1	0	9	83	375	41.7097	5.47803
P63261	Actin, cytoplasmic 2 OS=Homo sapiens GN=ACTG1 PE=1 SV=1 - [ACTG_HUMAN]	1493.6	22.67	1	0	9	83	375	41.7658	5.47803
Q8WVW5	Putative uncharacterized protein (Fragment) OS=Homo sapiens PE=2 SV=1 - [Q8WVW5_HUMAN]	1493.6	23.42	1	0	9	83	363	40.4772	6.13818
Q53G99	Beta actin variant (Fragment) OS=Homo sapiens PE=2 SV=1 - [Q53G99_HUMAN]	1493.6	22.67	1	0	9	83	375	41.7378	5.59229
Q53G76	Beta actin variant (Fragment) OS=Homo sapiens PE=2 SV=1 - [Q53G76_HUMAN]	1493.6	22.67	1	0	9	83	375	41.6937	5.47803
Q53GK6	Beta actin variant (Fragment) OS=Homo sapiens PE=2 SV=1 - [Q53GK6_HUMAN]	1493.6	22.67	1	0	9	83	375	41.6957	5.47803
B4DVQ0	cDNA FLJ58286, highly similar to Actin, cytoplasmic 2 OS=Homo sapiens PE=2 SV=1 - [B4DVQ0_HUMAN]	1493.6	25.53	1	0	9	83	333	37.3246	5.70654
B4E335	cDNA FLJ52842, highly similar to Actin, cytoplasmic 1 OS=Homo sapiens PE=2 SV=1 - [B4E335_HUMAN]	1493.6	24.22	1	0	9	83	351	39.2005	5.59229
B4E3A4	cDNA FLJ57283, highly similar to Actin, cytoplasmic 2 OS=Homo sapiens PE=2 SV=1 - [B4E3A4_HUMAN]	1493.6	23.88	1	0	9	83	356	39.7737	5.37646
P62736	Actin, aortic smooth muscle OS=Homo sapiens GN=ACTA2 PE=1 SV=1 - [ACTA_HUMAN]	1447.45	17.77	1	0	8	70	377	41.9818	5.38916
P68032	Actin, alpha cardiac muscle 1 OS=Homo sapiens GN=ACTC1 PE=1 SV=1 - [ACTC_HUMAN]	1447.45	17.77	1	0	8	70	377	41.9919	5.38916
P63267	Actin, gamma-enteric smooth muscle OS=Homo sapiens GN=ACTG2 PE=1 SV=1 - [ACTH_HUMAN]	1447.45	17.82	1	0	8	70	376	41.8498	5.47803
P68133	Actin, alpha skeletal muscle OS=Homo sapiens GN=ACTA1 PE=1 SV=1 - [ACTS_HUMAN]	1447.45	17.77	1	0	8	70	377	42.0239	5.38916
A8K3K1	cDNA FLJ78096, highly similar to Homo sapiens actin, alpha, cardiac muscle (ACTC), mRNA OS=Homo sapiens PE=2 SV=1 - [A8K3K1_HUMAN]	1447.45	17.77	1	0	8	70	377	42.0199	5.38916
B3KUD3	cDNA FLJ39583 fis, clone SKMUS2004897, highly similar to ACTIN, ALPHA SKELETAL MUSCLE OS=Homo sapiens PE=2 SV=1 - [B3KUD3_HUMAN]	1447.45	19.59	1	0	8	70	342	37.7999	5.73193
B7Z6P1	cDNA FLJ53662, highly similar to Actin, alpha skeletal muscle OS=Homo sapiens PE=2 SV=1 - [B7Z6P1_HUMAN]	1447.45	19.53	1	0	8	70	343	38.5541	5.37646
B3KW67	cDNA FLJ42347 fis, clone UTERU2003399, highly similar to Actin, gamma-enteric smooth muscle OS=Homo sapiens PE=2 SV=1 - [B3KW67_HUMAN]	1413.81	14.89	1	0	7	69	376	41.7898	5.47803
B4DW52	cDNA FLJ55253, highly similar to Actin, cytoplasmic 1 OS=Homo sapiens PE=2 SV=1 - [B4DW52_HUMAN]	1398.86	17.87	1	0	5	76	347	38.6082	5.35107
Q13707	ACTA2 protein (Fragment) OS=Homo sapiens GN=ACTA2 PE=3 SV=1 - [Q13707_HUMAN]	1352.64	11.21	1	0	3	46	330	36.7832	5.35107
Q6S8J3	POTE ankyrin domain family member E OS=Homo sapiens GN=POTEE PE=1 SV=3 - [POTEE_HUMAN]	1319.01	2.42	1	0	2	45	1075	121.286	6.20166
A5A3E0	POTE ankyrin domain family member F OS=Homo sapiens GN=POTEF PE=1 SV=2 - [POTEF_HUMAN]	1319.01	2.42	1	0	2	45	1075	121.367	6.20166
B4DUI8	cDNA FLJ52761, highly similar to Actin, aortic smooth muscle OS=Homo sapiens PE=2 SV=1 - [B4DUI8_HUMAN]	1233.82	13.86	1	0	5	60	332	37.3387	5.5542
P02788	Lactotransferrin OS=Homo sapiens GN=LTF PE=1 SV=6 - [TRFL_HUMAN]	1186.34	34.79	1	0	22	82	710	78.1319	8.11865
E7ER44	Kaliocin-1 OS=Homo sapiens GN=LTF PE=2 SV=1 - [E7ER44_HUMAN]	1186.34	34.89	1	0	22	82	708	77.9198	8.11865
B3VMW0	Lactoferrin OS=Homo sapiens PE=2 SV=1 - [B3VMW0_HUMAN]	1186.34	34.74	1	0	22	82	711	78.307	8.11865
Q5EK51	Lactoferrin OS=Homo sapiens PE=2 SV=1 - [Q5EK51_HUMAN]	1186.34	34.74	1	0	22	82	711	78.272	8.17725
B4E262	cDNA FLJ61058, highly similar to Deleted in malignant brain tumors 1 protein OS=Homo sapiens PE=2 SV=1 - [B4E262_HUMAN]	1185.89	32.31	1	0	8	43	390	41.0653	4.70361
W8QEY1	Lactoferrin OS=Homo sapiens PE=2 SV=1 - [W8QEY1_HUMAN]	1177.72	32.77	1	0	21	76	711	78.332	8.17725
B7ZAL5	cDNA, FLJ79229, highly similar to Lactotransferrin (EC 3.4.21.-) OS=Homo sapiens PE=2 SV=1 - [B7ZAL5_HUMAN]	1177.72	34.98	1	0	21	76	666	73.1232	7.78174
Q2TUW9	Lactoferrin OS=Homo sapiens PE=2 SV=1 - [Q2TUW9_HUMAN]	1177.72	34.98	1	0	22	80	709	77.9307	8.11865
P01877	Ig alpha-2 chain C region OS=Homo sapiens GN=IGHA2 PE=1 SV=3 - [IGHA2_HUMAN]	1177	53.24	1	0	9	85	340	36.503	6.1001
Q6MZV6	Putative uncharacterized protein DKFZp686L19235 OS=Homo sapiens GN=DKFZp686L19235 PE=2 SV=1 - [Q6MZV6_HUMAN]	1177	37.79	1	0	9	85	479	51.6065	5.77002
A0A0G2JMB2	Ig alpha-2 chain C region (Fragment) OS=Homo sapiens GN=IGHA2 PE=1 SV=1 - [A0A0G2JMB2_HUMAN]	1177	53.24	1	0	9	85	340	36.4851	6.1001
Q6P089	IGH@ protein OS=Homo sapiens GN=IGH@ PE=2 SV=1 - [Q6P089_HUMAN]	1177	37.71	1	0	9	85	480	51.9646	6.31592
Q9NPP6	Immunoglobulin heavy chain variant (Fragment) OS=Homo sapiens PE=2 SV=1 - [Q9NPP6_HUMAN]	1177	43.51	1	0	9	85	416	44.758	6.12549
Q6ZVX0	cDNA FLJ41981 fis, clone SMINT2011888, highly similar to Protein Tro alpha1 H,myeloma OS=Homo sapiens PE=2 SV=1 - [Q6ZVX0_HUMAN]	1177	37.17	1	0	9	85	487	52.841	5.92236
Q7Z374	Putative uncharacterized protein DKFZp686C02218 (Fragment) OS=Homo sapiens GN=DKFZp686C02218 PE=2 SV=1 - [Q7Z374_HUMAN]	1166.67	29.67	1	0	8	83	492	53.7418	7.04932
B3KWQ3	cDNA FLJ43573 fis, clone RECTM2001691, highly similar to Actin, cytoplasmic 2 OS=Homo sapiens PE=2 SV=1 - [B3KWQ3_HUMAN]	1157.71	13.44	1	0	3	56	253	28.193	5.33838
A4UCT3	Beta-actin (Fragment) OS=Homo sapiens PE=2 SV=1 - [A4UCT3_HUMAN]	1157.71	25.76	1	0	3	56	132	14.7273	5.12256
B7ZAP6	cDNA, FLJ79260, highly similar to Actin, cytoplasmic 2 OS=Homo sapiens PE=2 SV=1 - [B7ZAP6_HUMAN]	1157.71	11.56	1	0	3	56	294	33.0795	5.64307
A5GZ75	Beta-actin (Fragment) OS=Homo sapiens PE=2 SV=1 - [A5GZ75_HUMAN]	1157.71	22.52	1	0	3	56	151	16.8474	5.57959
B3KPP5	cDNA FLJ32030 fis, clone NTONG2000040, highly similar to Actin, alpha cardiac OS=Homo sapiens PE=2 SV=1 - [B3KPP5_HUMAN]	1157.71	18.28	1	0	3	56	186	20.9305	5.65576
F1BXA6	Beta-actin (Fragment) OS=Homo sapiens PE=2 SV=1 - [F1BXA6_HUMAN]	1157.71	31.19	1	0	3	56	109	12.1881	6.04932
Q96FU6	ACTG1 protein (Fragment) OS=Homo sapiens GN=ACTG1 PE=2 SV=2 - [Q96FU6_HUMAN]	1157.71	20.61	1	0	3	56	165	18.4391	5.35107
Q6PJ43	ACTG1 protein (Fragment) OS=Homo sapiens GN=ACTG1 PE=2 SV=1 - [Q6PJ43_HUMAN]	1157.71	12.93	1	0	3	56	263	29.3927	5.69385
Q96DE1	Putative uncharacterized protein (Fragment) OS=Homo sapiens PE=2 SV=1 - [Q96DE1_HUMAN]	1157.71	21.38	1	0	3	56	159	17.7127	5.30029
Q7Z379	Putative uncharacterized protein DKFZp686K04218 (Fragment) OS=Homo sapiens GN=DKFZp686K04218 PE=2 SV=1 - [Q7Z379_HUMAN]	1133.78	33.47	1	0	8	82	478	51.5877	6.52197
Q562R1	Beta-actin-like protein 2 OS=Homo sapiens GN=ACTBL2 PE=1 SV=2 - [ACTBL_HUMAN]	1125.52	10.9	1	0	3	65	376	41.976	5.59229
Q9BYX7	Putative beta-actin-like protein 3 OS=Homo sapiens GN=POTEKP PE=5 SV=1 - [ACTBM_HUMAN]	1124.05	4.27	1	0	1	38	375	41.9888	6.32861
G8FSY7	Beta actin (Fragment) OS=Homo sapiens GN=ACTB PE=2 SV=1 - [G8FSY7_HUMAN]	1124.05	6.96	1	0	1	38	230	25.7078	6.39209
V9HVZ7	Epididymis luminal protein 176 OS=Homo sapiens GN=HEL-176 PE=2 SV=1 - [V9HVZ7_HUMAN]	1124.05	10.31	1	0	2	55	223	25.0195	5.65576
K4EQ44	Beta actin (Fragment) OS=Homo sapiens PE=4 SV=1 - [K4EQ44_HUMAN]	1124.05	16.49	1	0	1	38	97	11.0445	4.88135
K4ENJ5	Beta actin (Fragment) OS=Homo sapiens PE=4 SV=1 - [K4ENJ5_HUMAN]	1124.05	16.49	1	0	1	38	97	11.0145	4.99561
P23280	Carbonic anhydrase 6 OS=Homo sapiens GN=CA6 PE=1 SV=3 - [CAH6_HUMAN]	1108.01	9.09	1	0	3	40	308	35.3446	7.02002
F8W148	Carbonic anhydrase 6 (Fragment) OS=Homo sapiens GN=CA6 PE=1 SV=1 - [F8W148_HUMAN]	1108.01	11.76	1	0	2	39	187	21.0494	6.80029
B4DUH8	cDNA FLJ60163, highly similar to Carbonic anhydrase 6 (EC 4.2.1.1) OS=Homo sapiens PE=2 SV=1 - [B4DUH8_HUMAN]	1108.01	8.97	1	0	3	40	312	35.7667	7.02002
E7EQB2	Kaliocin-1 (Fragment) OS=Homo sapiens GN=LTF PE=2 SV=1 - [E7EQB2_HUMAN]	1107.76	33.33	1	0	21	74	696	76.5769	8.01611
B3KSL2	cDNA FLJ36533 fis, clone TRACH2004428, highly similar to Lactotransferrin (EC 3.4.21.-) (Fragment) OS=Homo sapiens PE=2 SV=1 - [B3KSL2_HUMAN]	1107.76	33.29	1	0	21	74	697	76.704	8.01611
Q5VSP4	Putative lipocalin 1-like protein 1 OS=Homo sapiens GN=LCN1P1 PE=5 SV=1 - [LC1L1_HUMAN]	1101.37	12.96	1	0	3	45	162	17.907	4.99561
A8K494	cDNA FLJ78440, highly similar to Human lactoferrin OS=Homo sapiens PE=2 SV=1 - [A8K494_HUMAN]	1087.13	31.93	1	0	19	75	711	78.318	8.17725
A0A075B6N7	Ig alpha-2 chain C region (Fragment) OS=Homo sapiens GN=IGHA2 PE=1 SV=1 - [A0A075B6N7_HUMAN]	1076.04	39.71	1	0	7	80	340	36.568	6.26514
Q6N041	Putative uncharacterized protein DKFZp686O16217 (Fragment) OS=Homo sapiens GN=DKFZp686O16217 PE=2 SV=1 - [Q6N041_HUMAN]	1065.69	20.08	1	0	6	78	498	54.0905	7.18115
Q6N091	Putative uncharacterized protein DKFZp686C02220 (Fragment) OS=Homo sapiens GN=DKFZp686C02220 PE=2 SV=1 - [Q6N091_HUMAN]	1065.69	20	1	0	6	78	500	54.1255	6.34131
H7C013	Serum albumin (Fragment) OS=Homo sapiens GN=ALB PE=2 SV=1 - [H7C013_HUMAN]	911.929	70.05	1	0	12	72	197	22.844	6.34131
Q6MZX9	Putative uncharacterized protein DKFZp686M08189 OS=Homo sapiens GN=DKFZp686M08189 PE=2 SV=1 - [Q6MZX9_HUMAN]	911.02	31.26	1	0	8	53	483	52.2018	5.2876
B2MV14	Truncated lactoferrin OS=Homo sapiens GN=LTF PE=3 SV=1 - [B2MV14_HUMAN]	900.955	31.62	1	0	16	58	585	64.1928	8.07471
B4E1V0	cDNA FLJ54839, highly similar to Lactotransferrin (EC 3.4.21.-) OS=Homo sapiens PE=2 SV=1 - [B4E1V0_HUMAN]	776.012	42.33	1	0	11	41	300	33.0041	7.63525
P01034	Cystatin-C OS=Homo sapiens GN=CST3 PE=1 SV=1 - [CYTC_HUMAN]	677.161	41.1	1	6	7	32	146	15.7891	8.74854
P01857	Ig gamma-1 chain C region OS=Homo sapiens GN=IGHG1 PE=1 SV=1 - [IGHG1_HUMAN]	675.434	23.64	1	0	5	41	330	36.0832	8.19189
A0A087WYC5	Ig gamma-1 chain C region OS=Homo sapiens GN=IGHG1 PE=1 SV=1 - [A0A087WYC5_HUMAN]	675.434	16.42	1	0	5	41	475	52.3929	8.20654
A0A0A0MS08	Ig gamma-1 chain C region (Fragment) OS=Homo sapiens GN=IGHG1 PE=1 SV=1 - [A0A0A0MS08_HUMAN]	675.434	19.55	1	0	5	41	399	43.8841	6.96143
A0A087X079	Ig gamma-1 chain C region OS=Homo sapiens GN=IGHG1 PE=1 SV=1 - [A0A087X079_HUMAN]	675.434	16.49	1	0	5	41	473	51.8798	8.07471
A0A087WV47	Ig gamma-1 chain C region OS=Homo sapiens GN=IGHG1 PE=1 SV=1 - [A0A087WV47_HUMAN]	675.434	16.74	1	0	5	41	466	51.1215	7.54736
A0A087X1C7	Ig gamma-1 chain C region OS=Homo sapiens GN=IGHG1 PE=1 SV=1 - [A0A087X1C7_HUMAN]	675.434	16.88	1	0	5	41	462	50.4565	8.44092
A8K008	cDNA FLJ78387 OS=Homo sapiens PE=1 SV=1 - [A8K008_HUMAN]	675.434	16.53	1	0	5	41	472	51.5637	8.1626
Q6N089	Putative uncharacterized protein DKFZp686P15220 OS=Homo sapiens GN=DKFZp686P15220 PE=1 SV=1 - [Q6N089_HUMAN]	675.434	16.53	1	0	5	41	472	51.6918	7.92822
S6B291	IgG H chain OS=Homo sapiens PE=1 SV=1 - [S6B291_HUMAN]	675.434	16.74	1	0	5	41	466	50.8383	7.76709
Q6PYX1	Hepatitis B virus receptor binding protein (Fragment) OS=Homo sapiens PE=1 SV=1 - [Q6PYX1_HUMAN]	675.434	22.41	1	0	5	41	348	38.138	8.03076
Q6N095	Putative uncharacterized protein DKFZp686K03196 OS=Homo sapiens GN=DKFZp686K03196 PE=1 SV=1 - [Q6N095_HUMAN]	675.434	16.42	1	0	5	41	475	52.3271	8.57275
A0A0G2JNK4	Ig gamma-1 chain C region OS=Homo sapiens GN=IGHG1 PE=1 SV=1 - [A0A0G2JNK4_HUMAN]	675.434	16.81	1	0	5	41	464	50.8834	7.91357
Q6GMX6	IGH@ protein OS=Homo sapiens GN=IGH@ PE=1 SV=1 - [Q6GMX6_HUMAN]	675.434	16.77	1	0	5	41	465	51.0507	8.68994
Q5EFE5	Anti-RhD monoclonal T125 gamma1 heavy chain OS=Homo sapiens PE=2 SV=1 - [Q5EFE5_HUMAN]	675.434	16.42	1	0	5	41	475	52.3293	8.35303
V9HW68	Epididymis luminal protein 214 OS=Homo sapiens GN=HEL-214 PE=2 SV=1 - [V9HW68_HUMAN]	675.434	16.6	1	0	5	41	470	51.6828	7.75244
Q7Z351	Putative uncharacterized protein DKFZp686N02209 OS=Homo sapiens GN=DKFZp686N02209 PE=2 SV=1 - [Q7Z351_HUMAN]	675.434	16.18	1	0	5	41	482	52.8186	8.48486
Q6MZQ6	Putative uncharacterized protein DKFZp686G11190 OS=Homo sapiens GN=DKFZp686G11190 PE=2 SV=1 - [Q6MZQ6_HUMAN]	675.434	16.42	1	0	5	41	475	52.01	8.06006
Q6N094	Putative uncharacterized protein DKFZp686O01196 OS=Homo sapiens GN=DKFZp686O01196 PE=2 SV=1 - [Q6N094_HUMAN]	675.434	16.25	1	0	5	41	480	52.5794	8.17725
Q6N097	Putative uncharacterized protein DKFZp686H20196 OS=Homo sapiens GN=DKFZp686H20196 PE=2 SV=1 - [Q6N097_HUMAN]	675.434	16.22	1	0	5	41	481	52.7255	8.48486
Q6N096	Putative uncharacterized protein DKFZp686I15196 OS=Homo sapiens GN=DKFZp686I15196 PE=2 SV=1 - [Q6N096_HUMAN]	675.434	16.74	1	0	5	41	466	50.8945	8.06006
Q6MZV7	Putative uncharacterized protein DKFZp686C11235 OS=Homo sapiens GN=DKFZp686C11235 PE=2 SV=1 - [Q6MZV7_HUMAN]	675.434	16.49	1	0	5	41	473	52.0879	7.57666
Q8TCD0	Uncharacterized protein OS=Homo sapiens PE=1 SV=1 - [Q8TCD0_HUMAN]	610.911	44.77	1	0	9	38	239	26.218	8.06006
Q0KKI6	Immunoblobulin light chain (Fragment) OS=Homo sapiens PE=1 SV=1 - [Q0KKI6_HUMAN]	610.911	48.86	1	0	9	38	219	24.015	8.06006
Q6PJF2	IGK@ protein OS=Homo sapiens GN=IGK@ PE=1 SV=1 - [Q6PJF2_HUMAN]	610.911	48.09	1	0	10	39	235	25.5047	6.55127
Q7Z3Y4	Uncharacterized protein OS=Homo sapiens PE=1 SV=1 - [Q7Z3Y4_HUMAN]	610.911	45.34	1	0	9	38	236	25.6857	7.59131
Q6GMX0	Uncharacterized protein OS=Homo sapiens PE=1 SV=1 - [Q6GMX0_HUMAN]	610.911	45.34	1	0	9	38	236	25.7908	7.97217
Q6PIL8	IGK@ protein OS=Homo sapiens GN=IGK@ PE=1 SV=1 - [Q6PIL8_HUMAN]	610.911	47.88	1	0	10	39	236	25.8179	6.55127
Q6P5S8	IGK@ protein OS=Homo sapiens GN=IGK@ PE=1 SV=1 - [Q6P5S8_HUMAN]	610.911	47.88	1	0	10	39	236	25.7568	6.32861
V9HW34	Epididymis luminal protein 213 OS=Homo sapiens GN=HEL-213 PE=2 SV=1 - [V9HW34_HUMAN]	610.911	45.53	1	0	9	38	235	25.6299	6.55127
A0A087WZW8	Ig kappa chain C region OS=Homo sapiens GN=IGKC PE=4 SV=2 - [A0A087WZW8_HUMAN]	610.911	89.92	1	0	9	38	119	12.9885	7.23975
A0A087X1V9	Ig kappa chain C region OS=Homo sapiens GN=IGKC PE=1 SV=3 - [A0A087X1V9_HUMAN]	610.911	44.77	1	0	9	38	239	26.0791	7.29834
P01834	Ig kappa chain C region OS=Homo sapiens GN=IGKC PE=1 SV=1 - [IGKC_HUMAN]	603.125	100	1	0	8	37	106	11.6017	5.87158
Q5EFE6	Anti-RhD monoclonal T125 kappa light chain OS=Homo sapiens PE=2 SV=1 - [Q5EFE6_HUMAN]	603.125	45.3	1	0	8	37	234	25.6817	8.42627
P0CG05	Ig lambda-2 chain C regions OS=Homo sapiens GN=IGLC2 PE=1 SV=1 - [LAC2_HUMAN]	599.069	51.89	1	0	6	34	106	11.2865	7.23975
P0CG06	Ig lambda-3 chain C regions OS=Homo sapiens GN=IGLC3 PE=1 SV=1 - [LAC3_HUMAN]	599.069	70.75	1	0	6	32	106	11.2305	7.23975
C6KXN3	Lambda light chain of human immunoglobulin surface antigen-related protein (Fragment) OS=Homo sapiens GN=IgLC-rG PE=1 SV=1 - [C6KXN3_HUMAN]	599.069	23.71	1	0	6	34	232	24.7261	5.5415
S6BGD6	IgG L chain OS=Homo sapiens PE=1 SV=1 - [S6BGD6_HUMAN]	599.069	23.4	1	0	6	34	235	24.8081	7.23975
Q567P1	IGL@ protein OS=Homo sapiens GN=IGL@ PE=2 SV=1 - [Q567P1_HUMAN]	599.069	23.4	1	0	6	34	235	24.7841	7.29834
A2NUT2	Lambda-chain (AA -20 to 215) OS=Homo sapiens PE=1 SV=1 - [A2NUT2_HUMAN]	599.069	23.4	1	0	6	34	235	24.6391	7.62061
Q6IPQ0	IGL@ protein OS=Homo sapiens GN=IGL@ PE=2 SV=1 - [Q6IPQ0_HUMAN]	599.069	23.31	1	0	6	34	236	24.8081	6.75635
A0A5E4	Uncharacterized protein OS=Homo sapiens PE=2 SV=1 - [A0A5E4_HUMAN]	599.069	23.4	1	0	6	34	235	24.7312	5.93506
Q6GMX3	IGL@ protein OS=Homo sapiens GN=IGL@ PE=2 SV=1 - [Q6GMX3_HUMAN]	599.069	23.31	1	0	6	34	236	24.6851	6.88818
Q8N5F4	IGL@ protein OS=Homo sapiens GN=IGL@ PE=1 SV=1 - [Q8N5F4_HUMAN]	599.069	23.61	1	0	6	34	233	24.9452	5.33838
Q6PJG0	Uncharacterized protein OS=Homo sapiens PE=1 SV=1 - [Q6PJG0_HUMAN]	599.069	23.4	1	0	6	34	235	24.6171	7.29834
Q8N355	IGL@ protein OS=Homo sapiens GN=IGL@ PE=1 SV=1 - [Q8N355_HUMAN]	599.069	23.5	1	0	6	34	234	24.7772	6.3667
A0A075B6L0	Ig lambda-3 chain C regions (Fragment) OS=Homo sapiens GN=IGLC3 PE=1 SV=2 - [A0A075B6L0_HUMAN]	599.069	51.89	1	0	6	34	106	11.3115	7.23975
Q6GMX4	IGL@ protein OS=Homo sapiens GN=IGL@ PE=1 SV=1 - [Q6GMX4_HUMAN]	599.069	23.31	1	0	6	34	236	24.7941	6.88818
Q6GMW3	IGL@ protein OS=Homo sapiens GN=IGL@ PE=1 SV=1 - [Q6GMW3_HUMAN]	599.069	23.5	1	0	6	34	234	24.6382	6.3667
A0A075B6K9	Ig lambda-2 chain C regions (Fragment) OS=Homo sapiens GN=IGLC2 PE=4 SV=1 - [A0A075B6K9_HUMAN]	599.069	51.89	1	0	6	34	106	11.3395	7.23975
Q8TCJ5	Putative uncharacterized protein DKFZp667J0810 (Fragment) OS=Homo sapiens GN=DKFZp667J0810 PE=2 SV=1 - [Q8TCJ5_HUMAN]	599.069	51.89	1	0	6	34	106	11.2585	7.23975
Q6PIQ7	IGL@ protein OS=Homo sapiens GN=IGL@ PE=1 SV=1 - [Q6PIQ7_HUMAN]	599.069	23.31	1	0	6	34	236	25.0053	7.97217
Q6PJR7	Beta-2-microglobulin OS=Homo sapiens GN=IGL@ PE=1 SV=1 - [Q6PJR7_HUMAN]	599.069	47.48	1	0	7	35	139	14.6691	6.72705
Q6IN99	IGL@ protein OS=Homo sapiens GN=IGL@ PE=2 SV=1 - [Q6IN99_HUMAN]	599.069	23.4	1	0	6	34	235	24.8722	6.7417
Q8NEJ1	Uncharacterized protein OS=Homo sapiens PE=2 SV=1 - [Q8NEJ1_HUMAN]	599.069	23.31	1	0	6	34	236	25.0083	7.69385
Q6GMV8	Uncharacterized protein OS=Homo sapiens PE=2 SV=1 - [Q6GMV8_HUMAN]	599.069	23.5	1	0	6	34	234	24.8943	6.66846
Q7Z2U7	Uncharacterized protein OS=Homo sapiens PE=2 SV=1 - [Q7Z2U7_HUMAN]	599.069	23.5	1	0	6	34	234	24.9993	6.37939
P01591	Immunoglobulin J chain OS=Homo sapiens GN=IGJ PE=1 SV=4 - [IGJ_HUMAN]	568.401	40.25	1	1	8	60	159	18.087	5.23682
P28325	Cystatin-D OS=Homo sapiens GN=CST5 PE=1 SV=1 - [CYTD_HUMAN]	558.878	42.25	1	3	4	32	142	16.0699	7.1665
D6RD17	Immunoglobulin J chain (Fragment) OS=Homo sapiens GN=JCHAIN PE=1 SV=7 - [D6RD17_HUMAN]	547.811	31.65	1	0	7	48	158	18.1101	5.60498
P25311	Zinc-alpha-2-glycoprotein OS=Homo sapiens GN=AZGP1 PE=1 SV=2 - [ZA2G_HUMAN]	543.55	30.87	1	3	10	53	298	34.2371	6.04932
S6AWF4	IgG L chain OS=Homo sapiens PE=2 SV=1 - [S6AWF4_HUMAN]	518.829	29.44	1	0	6	32	180	19.83	7.09326
B9A064	Immunoglobulin lambda-like polypeptide 5 OS=Homo sapiens GN=IGLL5 PE=2 SV=2 - [IGLL5_HUMAN]	490.003	17.76	1	0	4	26	214	23.0486	8.83643
P0CG04	Ig lambda-1 chain C regions OS=Homo sapiens GN=IGLC1 PE=1 SV=1 - [LAC1_HUMAN]	490.003	35.85	1	0	4	26	106	11.3406	7.86963
A0M8Q9	C1 segment protein (Fragment) OS=Homo sapiens GN=C1 segment PE=4 SV=1 - [A0M8Q9_HUMAN]	490.003	36.19	1	0	4	26	105	11.2836	7.86963
A0A075B6K8	Ig lambda-1 chain C regions (Fragment) OS=Homo sapiens GN=IGLC1 PE=4 SV=1 - [A0A075B6K8_HUMAN]	490.003	35.85	1	0	4	26	106	11.3936	7.86963
Q96E61	Uncharacterized protein OS=Homo sapiens PE=2 SV=1 - [Q96E61_HUMAN]	490.003	16.1	1	0	4	26	236	24.6971	7.29834
Q6GMW6	Uncharacterized protein OS=Homo sapiens PE=2 SV=1 - [Q6GMW6_HUMAN]	490.003	16.17	1	0	4	26	235	24.7882	7.69385
A0A0B4J231	Immunoglobulin lambda-like polypeptide 5 OS=Homo sapiens GN=IGLL5 PE=1 SV=1 - [A0A0B4J231_HUMAN]	490.003	17.67	1	0	4	26	215	23.1357	8.83643
Q5CZ94	Putative uncharacterized protein DKFZp781M0386 OS=Homo sapiens GN=DKFZp781M0386 PE=2 SV=1 - [Q5CZ94_HUMAN]	490.003	16.24	1	0	4	26	234	24.9863	7.26904
Q6P2J1	Uncharacterized protein OS=Homo sapiens PE=2 SV=1 - [Q6P2J1_HUMAN]	490.003	16.17	1	0	4	26	235	24.9543	6.97607
Q6PIK1	IGL@ protein OS=Homo sapiens GN=IGL@ PE=1 SV=1 - [Q6PIK1_HUMAN]	490.003	16.17	1	0	4	26	235	24.8421	7.7085
Q6DHW4	Uncharacterized protein OS=Homo sapiens PE=2 SV=1 - [Q6DHW4_HUMAN]	490.003	16.03	1	0	4	26	237	25.0924	7.98682
Q6P5S3	Uncharacterized protein OS=Homo sapiens PE=2 SV=1 - [Q6P5S3_HUMAN]	490.003	16.1	1	0	4	26	236	24.9123	7.25439
Q6GMW4	IGL@ protein OS=Homo sapiens GN=IGL@ PE=2 SV=1 - [Q6GMW4_HUMAN]	490.003	16.31	1	0	4	26	233	24.8393	6.7417
Q6GMV7	Uncharacterized protein OS=Homo sapiens PE=2 SV=1 - [Q6GMV7_HUMAN]	490.003	16.1	1	0	4	26	236	24.9343	6.88818
Q6NS95	IGL@ protein OS=Homo sapiens GN=IGL@ PE=2 SV=1 - [Q6NS95_HUMAN]	490.003	16.24	1	0	4	26	234	25.1324	6.66846
P15516	Histatin-3 OS=Homo sapiens GN=HTN3 PE=1 SV=2 - [HIS3_HUMAN]	486.294	33.33	1	1	3	29	51	6.14509	10.0962
X6RAH8	Histatin-3 OS=Homo sapiens GN=HTN3 PE=4 SV=1 - [X6RAH8_HUMAN]	486.294	17.07	1	0	1	24	41	4.79837	9.31982
S6AWD3	IgG L chain OS=Homo sapiens PE=2 SV=1 - [S6AWD3_HUMAN]	483.827	20.77	1	0	4	28	183	19.9291	8.90967
S6C4R6	IgG L chain OS=Homo sapiens PE=2 SV=1 - [S6C4R6_HUMAN]	483.827	20.65	1	0	4	28	184	20.3021	6.59521
S6AWE3	IgG L chain OS=Homo sapiens PE=2 SV=1 - [S6AWE3_HUMAN]	483.827	20.54	1	0	4	28	185	19.9319	7.73779
S6B294	IgG L chain OS=Homo sapiens PE=2 SV=1 - [S6B294_HUMAN]	483.827	20.54	1	0	4	28	185	20.0972	8.71924
S6BGE9	IgG L chain OS=Homo sapiens PE=2 SV=1 - [S6BGE9_HUMAN]	483.827	20.77	1	0	4	28	183	19.9151	8.89502
Q569I7	Uncharacterized protein OS=Homo sapiens PE=2 SV=1 - [Q569I7_HUMAN]	483.827	20.11	1	0	4	28	189	20.6554	5.2749
S6AWD6	IgG L chain OS=Homo sapiens PE=2 SV=1 - [S6AWD6_HUMAN]	483.827	21.35	1	0	4	28	178	19.4378	8.45557
S6B2C3	IgG L chain OS=Homo sapiens PE=2 SV=1 - [S6B2C3_HUMAN]	483.827	20.54	1	0	4	28	185	20.0972	8.77783
S6B2A1	IgG L chain OS=Homo sapiens PE=2 SV=1 - [S6B2A1_HUMAN]	483.827	20.65	1	0	4	28	184	20.3602	5.51611
A0A0U1RRF4	Protein IGKV1-8 OS=Homo sapiens GN=IGKV1-8 PE=4 SV=1 - [A0A0U1RRF4_HUMAN]	483.827	20.77	1	0	4	28	183	19.9541	8.54346
A0A087WWV8	Protein IGKV1-12 OS=Homo sapiens GN=IGKV1-12 PE=4 SV=2 - [A0A087WWV8_HUMAN]	483.827	20.54	1	0	4	28	185	20.055	8.06006
S6AWD9	IgG H chain OS=Homo sapiens PE=2 SV=1 - [S6AWD9_HUMAN]	467.274	22.51	1	0	4	27	311	33.2815	7.85498
S6BGE5	IgG H chain OS=Homo sapiens PE=2 SV=1 - [S6BGE5_HUMAN]	467.274	22.15	1	0	4	27	316	34.0368	7.03467
Q5FWF9	IGL@ protein OS=Homo sapiens GN=IGL@ PE=1 SV=1 - [Q5FWF9_HUMAN]	462.361	17.24	1	0	5	27	232	24.7792	5.59229
P0CF74	Ig lambda-6 chain C region OS=Homo sapiens GN=IGLC6 PE=4 SV=1 - [LAC6_HUMAN]	442.61	28.3	1	0	2	15	106	11.2695	7.23975
P01860	Ig gamma-3 chain C region OS=Homo sapiens GN=IGHG3 PE=1 SV=2 - [IGHG3_HUMAN]	380.68	19.36	1	0	5	34	377	41.2604	7.89893
A0A087WXL8	Ig gamma-3 chain C region OS=Homo sapiens GN=IGHG3 PE=1 SV=1 - [A0A087WXL8_HUMAN]	380.68	14.12	1	0	5	34	517	56.8529	8.25049
A0A075B6N8	Ig gamma-3 chain C region (Fragment) OS=Homo sapiens GN=IGHG3 PE=1 SV=1 - [A0A075B6N8_HUMAN]	380.68	19.36	1	0	5	34	377	41.2993	7.89893
A0A087WVW2	Ig gamma-3 chain C region OS=Homo sapiens GN=IGHG3 PE=1 SV=1 - [A0A087WVW2_HUMAN]	380.68	14.01	1	0	5	34	521	57.1194	8.104
Q6N030	Putative uncharacterized protein DKFZp686I15212 OS=Homo sapiens GN=DKFZp686I15212 PE=1 SV=1 - [Q6N030_HUMAN]	380.68	12.16	1	0	5	34	518	56.983	8.04541
Q5EBM2	Uncharacterized protein OS=Homo sapiens PE=1 SV=1 - [Q5EBM2_HUMAN]	380.68	14.07	1	0	5	34	519	56.7768	6.85889
Q8NF17	FLJ00385 protein (Fragment) OS=Homo sapiens GN=FLJ00385 PE=1 SV=1 - [Q8NF17_HUMAN]	380.68	14.34	1	0	5	34	509	56.0749	7.59131
Q86TT2	Full-length cDNA clone CS0DI019YF20 of Placenta of Homo sapiens (human) (Fragment) OS=Homo sapiens PE=2 SV=1 - [Q86TT2_HUMAN]	380.68	20.62	1	0	5	34	354	39.1003	7.6499
C9JEV0	Zinc-alpha-2-glycoprotein OS=Homo sapiens GN=AZGP1 PE=3 SV=1 - [C9JEV0_HUMAN]	368.287	18.94	1	0	7	41	227	26.3372	5.73193
E7EVS6	Actin, cytoplasmic 1 (Fragment) OS=Homo sapiens GN=ACTB PE=2 SV=1 - [E7EVS6_HUMAN]	358.364	31.1	1	0	6	27	164	17.9638	5.50342
G5E9R0	Actin, cytoplasmic 1 OS=Homo sapiens GN=ACTB PE=3 SV=1 - [G5E9R0_HUMAN]	358.364	40.8	1	0	6	27	125	13.8498	5.49072
I3L1U9	Actin, cytoplasmic 2, N-terminally processed (Fragment) OS=Homo sapiens GN=ACTG1 PE=2 SV=1 - [I3L1U9_HUMAN]	358.364	23.83	1	0	6	27	214	23.83	5.43994
I3L3R2	Actin, cytoplasmic 2, N-terminally processed (Fragment) OS=Homo sapiens GN=ACTG1 PE=2 SV=1 - [I3L3R2_HUMAN]	358.364	31.1	1	0	6	27	164	18.0199	5.50342
J3KT65	Actin, cytoplasmic 2, N-terminally processed OS=Homo sapiens GN=ACTG1 PE=2 SV=1 - [J3KT65_HUMAN]	358.364	25.76	1	0	6	27	198	21.7898	7.38623
K7EM38	Actin, cytoplasmic 2, N-terminally processed (Fragment) OS=Homo sapiens GN=ACTG1 PE=2 SV=1 - [K7EM38_HUMAN]	358.364	38.35	1	0	6	27	133	14.5132	5.2749
A1E282	Beta-actin (Fragment) OS=Homo sapiens PE=2 SV=1 - [A1E282_HUMAN]	358.364	42.15	1	0	6	27	121	13.5306	6.37939
A0A0A0MS07	Ig gamma-1 chain C region (Fragment) OS=Homo sapiens GN=IGHG1 PE=1 SV=1 - [A0A0A0MS07_HUMAN]	352.26	21.69	1	0	4	30	295	31.963	8.03076
Q9UL88	Myosin-reactive immunoglobulin heavy chain variable region (Fragment) OS=Homo sapiens PE=2 SV=1 - [Q9UL88_HUMAN]	348.296	33.59	1	1	2	16	131	14.1332	9.62744
Q7Z7J6	Actin alpha 1 skeletal muscle protein OS=Homo sapiens GN=ACTA1 PE=2 SV=1 - [Q7Z7J6_HUMAN]	343.807	20.08	1	0	7	32	254	28.133	6.07471
A6NL76	Actin, alpha skeletal muscle OS=Homo sapiens GN=ACTA1 PE=1 SV=3 - [A6NL76_HUMAN]	343.807	20.08	1	0	7	32	254	28.147	6.07471
P61626	Lysozyme C OS=Homo sapiens GN=LYZ PE=1 SV=1 - [LYSC_HUMAN]	333.777	22.97	1	1	5	30	148	16.5263	9.15869
C9JZR7	Actin, cytoplasmic 1 (Fragment) OS=Homo sapiens GN=ACTB PE=2 SV=1 - [C9JZR7_HUMAN]	317.237	39.81	1	1	6	16	103	11.3865	5.42725
B8ZZJ2	Actin, gamma-enteric smooth muscle OS=Homo sapiens GN=ACTG2 PE=2 SV=1 - [B8ZZJ2_HUMAN]	309.957	27.73	1	0	5	14	119	12.9601	5.40186
C9JFL5	Actin, gamma-enteric smooth muscle (Fragment) OS=Homo sapiens GN=ACTG2 PE=2 SV=1 - [C9JFL5_HUMAN]	309.957	22.76	1	0	5	14	145	16.2609	6.26514
C9JTX5	Actin, cytoplasmic 1 (Fragment) OS=Homo sapiens GN=ACTB PE=2 SV=1 - [C9JTX5_HUMAN]	309.957	41.25	1	0	5	14	80	8.52817	5.35107
C9JUM1	Actin, cytoplasmic 1 (Fragment) OS=Homo sapiens GN=ACTB PE=2 SV=1 - [C9JUM1_HUMAN]	309.957	33.33	1	0	5	14	99	10.9723	5.74463
F6QUT6	Actin, aortic smooth muscle (Fragment) OS=Homo sapiens GN=ACTA2 PE=2 SV=1 - [F6QUT6_HUMAN]	309.957	21.85	1	0	5	14	151	16.7482	5.50342
F8WB63	Actin, gamma-enteric smooth muscle OS=Homo sapiens GN=ACTG2 PE=2 SV=1 - [F8WB63_HUMAN]	309.957	31.43	1	0	5	14	105	11.3955	5.89697
B7Z6I1	cDNA FLJ52755, highly similar to Actin, aortic smooth muscle OS=Homo sapiens PE=2 SV=1 - [B7Z6I1_HUMAN]	309.957	21.43	1	0	5	14	154	17.0514	6.01123
D6RHJ6	Immunoglobulin J chain (Fragment) OS=Homo sapiens GN=IGJ PE=1 SV=1 - [D6RHJ6_HUMAN]	307.921	22.29	1	0	6	36	157	17.6679	6.31592
P03973	Antileukoproteinase OS=Homo sapiens GN=SLPI PE=1 SV=2 - [SLPI_HUMAN]	293.396	16.67	1	3	3	19	132	14.3159	8.74854
P02814	Submaxillary gland androgen-regulated protein 3B OS=Homo sapiens GN=SMR3B PE=1 SV=2 - [SMR3B_HUMAN]	276.531	65.82	1	1	2	90	79	8.18226	9.56885
F5H386	Lactoperoxidase OS=Homo sapiens GN=LPO PE=4 SV=1 - [F5H386_HUMAN]	276.107	9.49	1	0	7	31	653	73.9093	8.14795
B4E1M1	cDNA FLJ60391, highly similar to Lactoperoxidase (EC 1.11.1.7) OS=Homo sapiens PE=2 SV=1 - [B4E1M1_HUMAN]	276.107	9.49	1	0	7	31	653	73.8793	8.14795
F8VV32	Lysozyme C OS=Homo sapiens GN=LYZ PE=2 SV=1 - [F8VV32_HUMAN]	273.151	25	1	0	4	22	104	11.4807	9.0708
A0A0B4J259	Lysozyme OS=Homo sapiens GN=LYZ PE=1 SV=1 - [A0A0B4J259_HUMAN]	273.151	18.98	1	0	4	22	137	15.3187	8.68994
S6BGF9	IgG L chain OS=Homo sapiens PE=2 SV=1 - [S6BGF9_HUMAN]	270.273	15.02	1	0	3	15	213	22.7283	8.00146
S6BAR0	IgG L chain OS=Homo sapiens PE=2 SV=1 - [S6BAR0_HUMAN]	270.273	14.81	1	0	3	15	216	23.1073	7.69385
S6B2B0	IgG L chain OS=Homo sapiens PE=2 SV=1 - [S6B2B0_HUMAN]	270.273	14.75	1	0	3	15	217	23.1024	8.52881
S6BAN6	IgG L chain OS=Homo sapiens PE=2 SV=1 - [S6BAN6_HUMAN]	270.273	14.81	1	0	3	15	216	22.9053	8.30908
S6C4S2	IgG L chain OS=Homo sapiens PE=2 SV=1 - [S6C4S2_HUMAN]	270.273	14.75	1	0	3	15	217	22.8464	8.07471
S6AWE6	IgG L chain OS=Homo sapiens PE=2 SV=1 - [S6AWE6_HUMAN]	270.273	14.88	1	0	3	15	215	22.8914	8.42627
S6B286	IgG L chain OS=Homo sapiens PE=2 SV=1 - [S6B286_HUMAN]	270.273	14.88	1	0	3	15	215	22.8574	8.44092
S6BAP8	IgG L chain OS=Homo sapiens PE=2 SV=1 - [S6BAP8_HUMAN]	270.273	14.75	1	0	3	15	217	22.8373	7.98682
P22079	Lactoperoxidase OS=Homo sapiens GN=LPO PE=1 SV=2 - [PERL_HUMAN]	268.029	8.43	1	1	7	34	712	80.2369	8.6167
I3L4N8	Actin, cytoplasmic 2, N-terminally processed (Fragment) OS=Homo sapiens GN=ACTG1 PE=2 SV=1 - [I3L4N8_HUMAN]	266.444	11.57	1	0	2	20	242	26.9174	5.0083
P01766	Ig heavy chain V-III region BRO OS=Homo sapiens PE=1 SV=1 - [HV305_HUMAN]	260.341	15.83	1	0	1	11	120	13.2184	6.56592
P01777	Ig heavy chain V-III region TEI OS=Homo sapiens PE=1 SV=1 - [HV316_HUMAN]	260.341	15.97	1	0	1	11	119	12.7944	8.49951
A0A0B4J2B5	Protein IGHV3OR16-9 (Fragment) OS=Homo sapiens GN=IGHV3OR16-9 PE=1 SV=1 - [A0A0B4J2B5_HUMAN]	260.341	19.39	1	0	1	11	98	10.6502	8.45557
Q9UL91	Myosin-reactive immunoglobulin heavy chain variable region (Fragment) OS=Homo sapiens PE=2 SV=1 - [Q9UL91_HUMAN]	260.341	16.1	1	0	1	11	118	12.8353	5.36377
Q0ZCH9	Immunglobulin heavy chain variable region (Fragment) OS=Homo sapiens PE=4 SV=1 - [Q0ZCH9_HUMAN]	260.341	15.7	1	0	1	11	121	13.4275	8.45557
S4R460	Protein IGHV3OR16-9 OS=Homo sapiens GN=IGHV3OR16-9 PE=1 SV=2 - [S4R460_HUMAN]	260.341	19.79	1	0	1	11	96	10.423	7.97217
A0A068LKR4	Ig heavy chain variable region (Fragment) OS=Homo sapiens PE=2 SV=1 - [A0A068LKR4_HUMAN]	260.341	16.1	1	0	1	11	118	12.8212	6.01123
A0A087WW89	Protein IGHV3-72 OS=Homo sapiens GN=IGHV3-72 PE=1 SV=1 - [A0A087WW89_HUMAN]	260.341	18.81	1	0	1	11	101	11.1604	7.97217
Q9UL72	Myosin-reactive immunoglobulin heavy chain variable region (Fragment) OS=Homo sapiens PE=2 SV=1 - [Q9UL72_HUMAN]	260.341	16.1	1	0	1	11	118	12.8642	6.58057
C9JA05	Immunoglobulin J chain (Fragment) OS=Homo sapiens GN=IGJ PE=1 SV=1 - [C9JA05_HUMAN]	238.35	35.71	1	0	5	29	70	8.16241	8.55811
P06870	Kallikrein-1 OS=Homo sapiens GN=KLK1 PE=1 SV=2 - [KLK1_HUMAN]	238.292	10.31	1	0	2	9	262	28.8709	4.83057
Q6T776	Kallikrein 1 isoform 3 preproprotein OS=Homo sapiens GN=KLK1 PE=2 SV=1 - [Q6T776_HUMAN]	238.292	15.7	1	0	2	9	172	19.2262	4.79248
B7Z1F7	cDNA FLJ53859, highly similar to Kallikrein-1 (EC 3.4.21.35) OS=Homo sapiens PE=2 SV=1 - [B7Z1F7_HUMAN]	238.292	16.88	1	0	2	9	160	17.4004	4.53857
P0CG38	POTE ankyrin domain family member I OS=Homo sapiens GN=POTEI PE=3 SV=1 - [POTEI_HUMAN]	217.693	0.93	1	0	1	7	1075	121.205	6.21436
P0CG39	POTE ankyrin domain family member J OS=Homo sapiens GN=POTEJ PE=3 SV=1 - [POTEJ_HUMAN]	217.693	0.96	1	0	1	7	1038	117.315	5.97314
F8WCH0	Actin, gamma-enteric smooth muscle OS=Homo sapiens GN=ACTG2 PE=2 SV=1 - [F8WCH0_HUMAN]	217.693	19.23	1	0	1	7	52	5.56671	6.49365
L0R5C4	Alternative protein POTEM OS=Homo sapiens GN=POTEM PE=3 SV=1 - [L0R5C4_HUMAN]	217.693	2.24	1	0	1	7	446	50.3049	5.51611
A0M8Q6	Ig lambda-7 chain C region OS=Homo sapiens GN=IGLC7 PE=1 SV=2 - [LAC7_HUMAN]	199.529	23.58	1	0	2	11	106	11.2956	8.27979
A0A075B6L1	Ig lambda-7 chain C region (Fragment) OS=Homo sapiens GN=IGLC7 PE=1 SV=2 - [A0A075B6L1_HUMAN]	199.529	23.58	1	0	2	11	106	11.2996	8.29443
Q01469	Fatty acid-binding protein, epidermal OS=Homo sapiens GN=FABP5 PE=1 SV=3 - [FABP5_HUMAN]	194.335	35.56	1	0	3	12	135	15.1546	7.00537
I6L8B7	Fatty acid-binding protein, epidermal OS=Homo sapiens GN=FABP5 PE=1 SV=1 - [I6L8B7_HUMAN]	194.335	47.52	1	0	3	12	101	11.2495	6.07471
P07477	Trypsin-1 OS=Homo sapiens GN=PRSS1 PE=1 SV=1 - [TRY1_HUMAN]	192.303	4.05	1	0	1	7	247	26.5411	6.50732
E7EQ64	Trypsin-1 OS=Homo sapiens GN=PRSS1 PE=2 SV=1 - [E7EQ64_HUMAN]	192.303	3.83	1	0	1	7	261	28.1049	7.25439
H0Y8D1	Trypsin-1 (Fragment) OS=Homo sapiens GN=PRSS1 PE=2 SV=1 - [H0Y8D1_HUMAN]	192.303	7.04	1	0	1	7	142	15.4118	7.26904
A6XGL3	Protease serine 1 OS=Homo sapiens GN=PRSS1 PE=1 SV=1 - [A6XGL3_HUMAN]	192.303	4.22	1	0	1	7	237	25.3825	7.54736
A1A508	PRSS3 protein OS=Homo sapiens GN=PRSS3 PE=2 SV=1 - [A1A508_HUMAN]	192.303	4.05	1	0	1	7	247	26.4701	7.21045
Q53ZX7	Protease serine 1 (Fragment) OS=Homo sapiens GN=PRSS1 PE=3 SV=1 - [Q53ZX7_HUMAN]	192.303	11.9	1	0	1	7	84	9.1088	9.05615
Q53ZX8	Protease serine 1 (Fragment) OS=Homo sapiens GN=PRSS1 PE=3 SV=1 - [Q53ZX8_HUMAN]	192.303	11.9	1	0	1	7	84	9.14285	9.46631
A0A087WW55	Trypsin-1 OS=Homo sapiens GN=PRSS1 PE=1 SV=1 - [A0A087WW55_HUMAN]	192.303	4.05	1	0	1	7	247	26.605	5.85889
Q86W19	Protease serine 1 (Fragment) OS=Homo sapiens GN=PRSS1 PE=3 SV=1 - [Q86W19_HUMAN]	192.303	11.9	1	0	1	7	84	9.23391	9.46631
Q53ZX9	Protease serine 1 (Fragment) OS=Homo sapiens GN=PRSS1 PE=3 SV=1 - [Q53ZX9_HUMAN]	192.303	11.9	1	0	1	7	84	9.1088	9.05615
Q86W18	Protease serine 1 (Fragment) OS=Homo sapiens GN=PRSS1 PE=3 SV=1 - [Q86W18_HUMAN]	192.303	11.9	1	0	1	7	84	9.14784	9.56885
Q45KI0	Trypsin I (Fragment) OS=Homo sapiens GN=PRSS1 PE=3 SV=1 - [Q45KI0_HUMAN]	192.303	11.9	1	0	1	7	84	9.16193	9.99365
Q86W20	Protease serine 1 (Fragment) OS=Homo sapiens GN=PRSS1 PE=3 SV=1 - [Q86W20_HUMAN]	192.303	11.9	1	0	1	7	84	9.16094	10.272
Q86W17	Protease serine 1 (Fragment) OS=Homo sapiens GN=PRSS1 PE=3 SV=1 - [Q86W17_HUMAN]	192.303	11.9	1	0	1	7	84	9.19386	9.83252
P15515	Histatin-1 OS=Homo sapiens GN=HTN1 PE=1 SV=2 - [HIS1_HUMAN]	184.963	45.61	1	2	3	22	57	6.95838	9.12939
P01765	Ig heavy chain V-III region TIL OS=Homo sapiens PE=1 SV=1 - [HV304_HUMAN]	172.952	16.52	1	0	1	9	115	12.3481	9.12939
P01774	Ig heavy chain V-III region POM OS=Homo sapiens PE=1 SV=1 - [HV313_HUMAN]	172.952	15.97	1	0	1	9	119	12.9453	7.98682
P01776	Ig heavy chain V-III region WAS OS=Homo sapiens PE=1 SV=1 - [HV315_HUMAN]	172.952	16.24	1	0	1	9	117	13.0824	7.98682
P01779	Ig heavy chain V-III region TUR OS=Homo sapiens PE=1 SV=1 - [HV318_HUMAN]	172.952	16.38	1	0	1	9	116	12.4233	9.72998
A2KBC6	Anti-FactorVIII scFv (Fragment) OS=Homo sapiens PE=2 SV=1 - [A2KBC6_HUMAN]	172.952	10.5	1	0	2	10	238	24.9542	8.41162
A2KBC8	Anti-TeTox scFv (Fragment) OS=Homo sapiens PE=2 SV=1 - [A2KBC8_HUMAN]	172.952	10.5	1	0	2	10	238	25.1404	7.7085
A2KBC7	Anti-IFN-G scFv (Fragment) OS=Homo sapiens PE=2 SV=1 - [A2KBC7_HUMAN]	172.952	10.5	1	0	2	10	238	24.9872	7.72314
A2KBB9	Anti-(ED-B) scFV (Fragment) OS=Homo sapiens PE=2 SV=1 - [A2KBB9_HUMAN]	172.952	10.5	1	0	2	10	238	25.1293	8.11865
A2KUC3	UGa8H (Fragment) OS=Homo sapiens GN=IGHV PE=4 SV=1 - [A2KUC3_HUMAN]	172.952	15.7	1	0	1	9	121	13.0513	7.94287
A2KBC1	Anti-(ED-B) scFV (Fragment) OS=Homo sapiens PE=2 SV=2 - [A2KBC1_HUMAN]	172.952	10.59	1	0	2	10	236	25.1213	8.11865
A2KBC3	Anti-(ED-B) scFV (Fragment) OS=Homo sapiens PE=2 SV=1 - [A2KBC3_HUMAN]	172.952	10.5	1	0	2	10	238	25.1452	7.7085
A2KBC0	Anti-(ED-B) scFV (Fragment) OS=Homo sapiens PE=2 SV=1 - [A2KBC0_HUMAN]	172.952	10.5	1	0	2	10	238	25.1893	8.11865
A2KBC2	Anti-(ED-B) scFV (Fragment) OS=Homo sapiens PE=2 SV=1 - [A2KBC2_HUMAN]	172.952	10.5	1	0	2	10	238	25.1773	7.7085
A2KBC5	Anti-HCS scFv (Fragment) OS=Homo sapiens PE=2 SV=1 - [A2KBC5_HUMAN]	172.952	10.5	1	0	2	10	238	25.2073	8.04541
A2KBC4	Anti-TN-C scFv (Fragment) OS=Homo sapiens PE=2 SV=1 - [A2KBC4_HUMAN]	172.952	10.5	1	0	2	10	238	25.1483	8.41162
A0JLQ0	AZGP1 protein (Fragment) OS=Homo sapiens GN=AZGP1 PE=2 SV=1 - [A0JLQ0_HUMAN]	163.802	10.06	1	0	2	12	159	18.6955	8.96826
Q9UBG3	Cornulin OS=Homo sapiens GN=CRNN PE=1 SV=1 - [CRNN_HUMAN]	159.1	12.53	1	0	6	12	495	53.5016	6.1001
A8K5I6	cDNA FLJ78643, highly similar to Homo sapiens cornulin (CRNN), mRNA OS=Homo sapiens PE=2 SV=1 - [A8K5I6_HUMAN]	159.1	12.53	1	0	6	12	495	53.5296	6.1001
S6C4R7	IgG L chain OS=Homo sapiens PE=2 SV=1 - [S6C4R7_HUMAN]	157.42	10.38	1	0	2	10	212	22.4992	8.23584
P01620	Ig kappa chain V-III region SIE OS=Homo sapiens PE=1 SV=1 - [KV302_HUMAN]	156.99	22.02	1	0	2	6	109	11.7678	8.48486
P01623	Ig kappa chain V-III region WOL OS=Homo sapiens PE=1 SV=1 - [KV305_HUMAN]	156.99	22.02	1	0	2	6	109	11.7389	8.90967
P01622	Ig kappa chain V-III region Ti OS=Homo sapiens PE=1 SV=1 - [KV304_HUMAN]	156.99	22.02	1	0	2	6	109	11.7809	8.49951
P04206	Ig kappa chain V-III region GOL OS=Homo sapiens PE=1 SV=1 - [KV307_HUMAN]	156.99	22.02	1	0	2	6	109	11.823	9.24658
P01619	Ig kappa chain V-III region B6 OS=Homo sapiens PE=1 SV=1 - [KV301_HUMAN]	156.99	16.67	1	1	2	14	108	11.6278	9.24658
Q9UL78	Myosin-reactive immunoglobulin light chain variable region (Fragment) OS=Homo sapiens PE=2 SV=1 - [Q9UL78_HUMAN]	156.99	22.02	1	0	2	6	109	11.6388	8.29443
A2NB46	Cold agglutinin FS-2 L-chain (Fragment) OS=Homo sapiens PE=2 SV=1 - [A2NB46_HUMAN]	156.99	22.02	1	0	2	6	109	11.881	9.01221
G3GAU4	Anti-H1N1 influenza HA kappa chain variable region (Fragment) OS=Homo sapiens PE=2 SV=1 - [G3GAU4_HUMAN]	156.99	22.43	1	0	2	6	107	11.5987	7.95752
Q9H3M1	Airway lactoperoxidase (Fragment) OS=Homo sapiens PE=2 SV=1 - [Q9H3M1_HUMAN]	156.477	6.74	1	0	1	7	193	22.4633	8.98291
A0A075B6H6	Ig kappa chain C region (Fragment) OS=Homo sapiens GN=IGKC PE=1 SV=1 - [A0A075B6H6_HUMAN]	156.167	82.24	1	0	6	11	107	11.7117	5.87158
P04080	Cystatin-B OS=Homo sapiens GN=CSTB PE=1 SV=2 - [CYTB_HUMAN]	154.555	21.43	1	3	3	11	98	11.1326	7.56201
Q19KS2	Lactoferrin (Fragment) OS=Homo sapiens PE=2 SV=1 - [Q19KS2_HUMAN]	148.525	27.48	1	0	7	18	353	39.118	9.02686
S6C4Q7	IgG H chain OS=Homo sapiens PE=2 SV=1 - [S6C4Q7_HUMAN]	144.644	18.67	1	0	3	16	300	32.4	7.03467
S6BAM6	IgG H chain OS=Homo sapiens PE=2 SV=1 - [S6BAM6_HUMAN]	144.644	17.55	1	0	3	16	319	34.3179	7.84033
S6BAN1	IgG H chain OS=Homo sapiens PE=2 SV=1 - [S6BAN1_HUMAN]	144.644	17.61	1	0	3	16	318	33.7159	8.03076
S6BGE0	IgG H chain OS=Homo sapiens PE=2 SV=1 - [S6BGE0_HUMAN]	144.644	26	1	0	4	17	300	32.1611	7.85498
S6C4Q9	IgG L chain OS=Homo sapiens PE=2 SV=1 - [S6C4Q9_HUMAN]	139.32	7.83	1	0	2	8	217	22.8433	6.75635
Q93043	MG1 (Fragment) OS=Homo sapiens GN=MG1 PE=2 SV=1 - [Q93043_HUMAN]	138.745	17.35	1	0	2	3	196	21.3372	4.77979
P01871	Ig mu chain C region OS=Homo sapiens GN=IGHM PE=1 SV=3 - [IGHM_HUMAN]	133.5	10.62	1	0	3	4	452	49.2755	6.771
A0A087WYJ9	Ig mu chain C region OS=Homo sapiens GN=IGHM PE=1 SV=1 - [A0A087WYJ9_HUMAN]	133.5	8.01	1	0	3	4	599	65.6596	6.94678
A0A087X2C0	Ig mu chain C region OS=Homo sapiens GN=IGHM PE=1 SV=1 - [A0A087X2C0_HUMAN]	133.5	8.16	1	0	3	4	588	64.0658	7.13721
A0A075B6N9	Ig mu chain C region (Fragment) OS=Homo sapiens GN=IGHM PE=1 SV=2 - [A0A075B6N9_HUMAN]	133.5	10.6	1	0	3	4	453	49.4086	6.771
Q86TT1	Full-length cDNA clone CS0DD006YL02 of Neuroblastoma of Homo sapiens (human) OS=Homo sapiens PE=2 SV=1 - [Q86TT1_HUMAN]	133.5	12.8	1	0	3	4	375	41.2465	6.78564
P04264	Keratin, type II cytoskeletal 1 OS=Homo sapiens GN=KRT1 PE=1 SV=6 - [K2C1_HUMAN]	131.067	7.61	1	0	4	7	644	65.999	8.11865
H6VRG0	Keratin 1 OS=Homo sapiens GN=KRT1 PE=3 SV=1 - [H6VRG0_HUMAN]	131.067	7.61	1	0	4	7	644	65.9299	7.79639
H6VRG1	Keratin 1 OS=Homo sapiens GN=KRT1 PE=3 SV=1 - [H6VRG1_HUMAN]	131.067	7.6	1	0	4	7	645	66.086	8.11865
H6VRG3	Keratin 1 OS=Homo sapiens GN=KRT1 PE=3 SV=1 - [H6VRG3_HUMAN]	131.067	7.61	1	0	4	7	644	66.071	7.79639
H6VRF8	Keratin 1 OS=Homo sapiens GN=KRT1 PE=3 SV=1 - [H6VRF8_HUMAN]	131.067	7.61	1	0	4	7	644	66.013	8.11865
H6VRF9	Keratin 1 OS=Homo sapiens GN=KRT1 PE=3 SV=1 - [H6VRF9_HUMAN]	131.067	7.61	1	0	4	7	644	66.029	7.79639
P02787	Serotransferrin OS=Homo sapiens GN=TF PE=1 SV=3 - [TRFE_HUMAN]	129.63	11.6	1	0	6	16	698	77.0136	7.12256
A0A0K0K1H8	Epididymis secretory sperm binding protein Li 71p OS=Homo sapiens GN=HEL-S-71p PE=2 SV=1 - [A0A0K0K1H8_HUMAN]	129.63	11.6	1	0	6	16	698	77.0296	7.21045
Q53H26	Transferrin variant (Fragment) OS=Homo sapiens PE=2 SV=1 - [Q53H26_HUMAN]	129.63	11.6	1	0	6	16	698	77.0296	7.03467
Q06AH7	Transferrin OS=Homo sapiens GN=TF PE=2 SV=1 - [Q06AH7_HUMAN]	129.63	11.6	1	0	6	16	698	76.9096	7.21045
P01859	Ig gamma-2 chain C region OS=Homo sapiens GN=IGHG2 PE=1 SV=2 - [IGHG2_HUMAN]	128.697	6.44	1	0	3	26	326	35.8778	7.59131
Q6N093	Putative uncharacterized protein DKFZp686I04196 (Fragment) OS=Homo sapiens GN=DKFZp686I04196 PE=2 SV=1 - [Q6N093_HUMAN]	128.697	5.04	1	0	3	26	417	46.0316	7.59131
Q6MZU6	Putative uncharacterized protein DKFZp686C15213 OS=Homo sapiens GN=DKFZp686C15213 PE=2 SV=1 - [Q6MZU6_HUMAN]	128.697	4.53	1	0	3	26	464	51.0662	7.7085
P06702	Protein S100-A9 OS=Homo sapiens GN=S100A9 PE=1 SV=1 - [S10A9_HUMAN]	126.947	50	1	1	5	17	114	13.2335	6.12549
Q14508	WAP four-disulfide core domain protein 2 OS=Homo sapiens GN=WFDC2 PE=1 SV=2 - [WFDC2_HUMAN]	126.831	17.74	1	2	2	13	124	12.9839	4.84326
Q96DR5	BPI fold-containing family A member 2 OS=Homo sapiens GN=BPIFA2 PE=1 SV=2 - [BPIA2_HUMAN]	125.103	11.24	1	0	2	13	249	26.9947	5.59229
A8K739	cDNA FLJ77339 OS=Homo sapiens PE=2 SV=1 - [A8K739_HUMAN]	125.103	11.24	1	0	2	13	249	26.9957	5.26221
B4E1B2	cDNA FLJ53691, highly similar to Serotransferrin OS=Homo sapiens PE=2 SV=1 - [B4E1B2_HUMAN]	121.93	4.87	1	0	4	11	678	74.7834	7.12256
Q68CN4	Putative uncharacterized protein DKFZp686E23209 OS=Homo sapiens GN=DKFZp686E23209 PE=1 SV=2 - [Q68CN4_HUMAN]	120.777	2.98	1	0	2	14	470	51.5035	7.56201
J3QSD8	Lactoperoxidase (Fragment) OS=Homo sapiens GN=LPO PE=1 SV=1 - [J3QSD8_HUMAN]	120.507	26.02	1	0	4	15	123	13.5049	9.31982
Q8IX02	Lactoferrin (Fragment) OS=Homo sapiens PE=4 SV=1 - [Q8IX02_HUMAN]	117.905	30.34	1	0	6	17	234	25.6551	9.24658
P59665	Neutrophil defensin 1 OS=Homo sapiens GN=DEFA1 PE=1 SV=1 - [DEF1_HUMAN]	117.081	15.96	1	0	2	25	94	10.1942	6.99072
P59666	Neutrophil defensin 3 OS=Homo sapiens GN=DEFA3 PE=1 SV=1 - [DEF3_HUMAN]	117.081	15.96	1	0	2	25	94	10.2382	5.98584
P05109	Protein S100-A8 OS=Homo sapiens GN=S100A8 PE=1 SV=1 - [S10A8_HUMAN]	114.465	29.03	1	4	4	12	93	10.8276	7.03467
Q8TDL5	BPI fold-containing family B member 1 OS=Homo sapiens GN=BPIFB1 PE=1 SV=1 - [BPIB1_HUMAN]	110.963	3.51	1	0	1	3	484	52.4085	7.2251
B2R7Z6	cDNA, FLJ93674 OS=Homo sapiens PE=2 SV=1 - [B2R7Z6_HUMAN]	110.963	3.51	1	0	1	3	484	52.4775	7.54736
C9JB55	Serotransferrin (Fragment) OS=Homo sapiens GN=TF PE=2 SV=1 - [C9JB55_HUMAN]	103.69	18.42	1	0	1	6	76	8.08406	4.71631
F8WCI6	Serotransferrin OS=Homo sapiens GN=TF PE=2 SV=1 - [F8WCI6_HUMAN]	103.69	11.67	1	0	1	6	120	12.7803	5.19873
F8WEK9	Serotransferrin OS=Homo sapiens GN=TF PE=2 SV=1 - [F8WEK9_HUMAN]	103.69	12.17	1	0	1	6	115	12.4992	8.6167
B4DEX9	cDNA FLJ56687, highly similar to Serotransferrin OS=Homo sapiens PE=2 SV=1 - [B4DEX9_HUMAN]	103.69	15.57	1	0	2	7	212	22.7362	7.66455
B7Z2X4	cDNA FLJ53327, highly similar to Gelsolin OS=Homo sapiens PE=2 SV=1 - [B7Z2X4_HUMAN]	103.36	4.82	1	0	4	13	705	77.7411	5.69385
B7Z992	cDNA FLJ53698, highly similar to Gelsolin OS=Homo sapiens PE=2 SV=1 - [B7Z992_HUMAN]	103.36	4.76	1	0	4	13	715	78.7827	6.11279
A0N5G5	Rheumatoid factor D5 light chain (Fragment) OS=Homo sapiens GN=V<kappa>3 PE=2 SV=1 - [A0N5G5_HUMAN]	99.3333	29.66	1	1	3	8	118	12.7585	8.96826
Q8TAX7	Mucin-7 OS=Homo sapiens GN=MUC7 PE=1 SV=2 - [MUC7_HUMAN]	97.43	11.67	1	1	5	20	377	39.1347	8.77783
Q6MZM9	Proline-rich protein 27 OS=Homo sapiens GN=PRR27 PE=2 SV=1 - [PRR27_HUMAN]	97.0567	12.33	1	1	1	3	219	22.7055	4.86865
Q8N4F0	BPI fold-containing family B member 2 OS=Homo sapiens GN=BPIFB2 PE=1 SV=2 - [BPIB2_HUMAN]	93.4	8.52	1	0	3	16	458	49.1417	8.71924
B4E209	cDNA FLJ53463, highly similar to Bactericidal/permeability-increasingprotein-like 1 OS=Homo sapiens PE=2 SV=1 - [B4E209_HUMAN]	93.4	9.01	1	0	3	16	433	46.3472	8.96826
O60814	Histone H2B type 1-K OS=Homo sapiens GN=HIST1H2BK PE=1 SV=3 - [H2B1K_HUMAN]	91.5036	19.05	1	0	3	10	126	13.8816	10.3159
B4DR52	Histone H2B OS=Homo sapiens GN=HIST2H2BF PE=2 SV=1 - [B4DR52_HUMAN]	91.5036	14.46	1	0	3	10	166	18.0297	10.3159
P06899	Histone H2B type 1-J OS=Homo sapiens GN=HIST1H2BJ PE=1 SV=3 - [H2B1J_HUMAN]	91.5036	19.05	1	0	3	10	126	13.8956	10.3159
P23527	Histone H2B type 1-O OS=Homo sapiens GN=HIST1H2BO PE=1 SV=3 - [H2B1O_HUMAN]	91.5036	19.05	1	0	3	10	126	13.8976	10.3159
P33778	Histone H2B type 1-B OS=Homo sapiens GN=HIST1H2BB PE=1 SV=2 - [H2B1B_HUMAN]	91.5036	19.05	1	0	3	10	126	13.9416	10.3159
P57053	Histone H2B type F-S OS=Homo sapiens GN=H2BFS PE=1 SV=2 - [H2BFS_HUMAN]	91.5036	19.05	1	0	3	10	126	13.9356	10.3745
P58876	Histone H2B type 1-D OS=Homo sapiens GN=HIST1H2BD PE=1 SV=2 - [H2B1D_HUMAN]	91.5036	19.05	1	0	3	10	126	13.9276	10.3159
P62807	Histone H2B type 1-C/E/F/G/I OS=Homo sapiens GN=HIST1H2BC PE=1 SV=4 - [H2B1C_HUMAN]	91.5036	19.05	1	0	3	10	126	13.8976	10.3159
Q16778	Histone H2B type 2-E OS=Homo sapiens GN=HIST2H2BE PE=1 SV=3 - [H2B2E_HUMAN]	91.5036	19.05	1	0	3	10	126	13.9116	10.3159
Q5QNW6	Histone H2B type 2-F OS=Homo sapiens GN=HIST2H2BF PE=1 SV=3 - [H2B2F_HUMAN]	91.5036	19.05	1	0	3	10	126	13.9116	10.3159
Q8N257	Histone H2B type 3-B OS=Homo sapiens GN=HIST3H2BB PE=1 SV=3 - [H2B3B_HUMAN]	91.5036	13.49	1	0	2	5	126	13.8995	10.3159
Q93079	Histone H2B type 1-H OS=Homo sapiens GN=HIST1H2BH PE=1 SV=3 - [H2B1H_HUMAN]	91.5036	19.05	1	0	3	10	126	13.8835	10.3159
Q99877	Histone H2B type 1-N OS=Homo sapiens GN=HIST1H2BN PE=1 SV=3 - [H2B1N_HUMAN]	91.5036	19.05	1	0	3	10	126	13.9136	10.3159
Q99879	Histone H2B type 1-M OS=Homo sapiens GN=HIST1H2BM PE=1 SV=3 - [H2B1M_HUMAN]	91.5036	19.05	1	0	3	10	126	13.9806	10.3159
Q99880	Histone H2B type 1-L OS=Homo sapiens GN=HIST1H2BL PE=1 SV=3 - [H2B1L_HUMAN]	91.5036	19.05	1	0	3	10	126	13.9436	10.3159
U3KQK0	Histone H2B OS=Homo sapiens GN=HIST1H2BN PE=3 SV=1 - [U3KQK0_HUMAN]	91.5036	14.46	1	0	3	10	166	18.7923	10.5356
Q96A08	Histone H2B type 1-A OS=Homo sapiens GN=HIST1H2BA PE=1 SV=3 - [H2B1A_HUMAN]	91.5036	18.9	1	0	3	10	127	14.1587	10.3159
A8K9J7	Histone H2B OS=Homo sapiens PE=2 SV=1 - [A8K9J7_HUMAN]	91.5036	19.05	1	0	3	10	126	13.9876	10.3159
I6L9F7	Histone H2B (Fragment) OS=Homo sapiens GN=HIST1H2BM PE=2 SV=1 - [I6L9F7_HUMAN]	91.5036	17.39	1	0	3	10	138	15.1471	10.2427
L0R4T3	Histone H2B OS=Homo sapiens GN=ABCF2 PE=3 SV=1 - [L0R4T3_HUMAN]	91.5036	25.37	1	0	2	5	67	7.30176	8.88037
J3KT11	Lactoperoxidase (Fragment) OS=Homo sapiens GN=LPO PE=1 SV=1 - [J3KT11_HUMAN]	87.54	17.89	1	0	2	9	95	10.2922	8.51416
Q7Z2Y6	Putative uncharacterized protein DKFZp686G24255 (Fragment) OS=Homo sapiens GN=DKFZp686G24255 PE=2 SV=1 - [Q7Z2Y6_HUMAN]	87.54	17.89	1	0	2	9	95	10.2762	8.51416
B4DUH9	cDNA FLJ50228, highly similar to Lactoperoxidase (EC 1.11.1.7) OS=Homo sapiens PE=2 SV=1 - [B4DUH9_HUMAN]	87.54	9.34	1	0	2	9	182	19.8969	5.17334
Q0D2M2	HIST1H2BC protein OS=Homo sapiens GN=HIST1H2BC PE=2 SV=1 - [Q0D2M2_HUMAN]	83.8846	12.7	1	0	2	9	126	13.8255	10.3892
P80303	Nucleobindin-2 OS=Homo sapiens GN=NUCB2 PE=1 SV=2 - [NUCB2_HUMAN]	83.7567	5	1	0	3	17	420	50.1643	5.12256
A0A087WSV8	Nucleobindin 2, isoform CRA_b OS=Homo sapiens GN=NUCB2 PE=1 SV=1 - [A0A087WSV8_HUMAN]	83.7567	5	1	0	3	17	420	50.1964	5.12256
V9HW75	Epididymis secretory protein Li 109 OS=Homo sapiens GN=HEL-S-109 PE=1 SV=1 - [V9HW75_HUMAN]	83.7567	5	1	0	3	17	420	50.1914	5.12256
E9PKG6	Nucleobindin-2 OS=Homo sapiens GN=NUCB2 PE=1 SV=2 - [E9PKG6_HUMAN]	83.7567	6.21	1	0	3	17	338	40.3433	5.17334
H0YD18	Nucleobindin-2 (Fragment) OS=Homo sapiens GN=NUCB2 PE=1 SV=2 - [H0YD18_HUMAN]	83.7567	19.18	1	0	2	4	73	8.63734	5.03369
P00558	Phosphoglycerate kinase 1 OS=Homo sapiens GN=PGK1 PE=1 SV=3 - [PGK1_HUMAN]	83.66	9.35	1	1	3	6	417	44.5861	8.104
H6VRG2	Keratin 1 OS=Homo sapiens GN=KRT1 PE=3 SV=1 - [H6VRG2_HUMAN]	79.9	5.75	1	0	3	6	644	66.026	8.11865
Q9H299	SH3 domain-binding glutamic acid-rich-like protein 3 OS=Homo sapiens GN=SH3BGRL3 PE=1 SV=1 - [SH3L3_HUMAN]	79.06	32.26	1	0	3	8	93	10.4313	4.93213
Q5T123	SH3 domain-binding glutamic acid-rich-like protein 3 OS=Homo sapiens GN=SH3BGRL3 PE=1 SV=1 - [Q5T123_HUMAN]	79.06	34.09	1	0	3	8	88	9.37476	9.36377
Q86Z22	Epididymis secretory protein Li 297 OS=Homo sapiens GN=HEL-S-297 PE=2 SV=1 - [Q86Z22_HUMAN]	79.06	13.27	1	0	3	8	226	23.8233	9.05615
D3DPK5	SH3 domain binding glutamic acid-rich protein like 3, isoform CRA_a (Fragment) OS=Homo sapiens GN=SH3BGRL3 PE=4 SV=1 - [D3DPK5_HUMAN]	79.06	11.67	1	0	3	8	257	26.8028	8.38232
A0A087WV23	SH3 domain-binding glutamic acid-rich-like protein 3 OS=Homo sapiens GN=SH3BGRL3 PE=1 SV=1 - [A0A087WV23_HUMAN]	79.06	13.27	1	0	3	8	226	23.7713	9.08545
Q562Z7	Actin-like protein (Fragment) OS=Homo sapiens GN=ACT PE=3 SV=1 - [Q562Z7_HUMAN]	76.9169	17.48	1	0	1	13	103	11.5299	6.354
Q562L5	Actin-like protein (Fragment) OS=Homo sapiens GN=ACT PE=3 SV=1 - [Q562L5_HUMAN]	76.9169	17.48	1	0	1	13	103	11.5179	6.354
Q562P0	Actin-like protein (Fragment) OS=Homo sapiens GN=ACT PE=3 SV=1 - [Q562P0_HUMAN]	76.9169	17.48	1	0	1	13	103	11.4789	5.65576
Q562U2	Actin-like protein (Fragment) OS=Homo sapiens GN=ACT PE=3 SV=1 - [Q562U2_HUMAN]	76.9169	17.48	1	0	1	13	103	11.4768	6.02393
Q562Z4	Actin-like protein (Fragment) OS=Homo sapiens GN=ACT PE=3 SV=1 - [Q562Z4_HUMAN]	76.9169	17.48	1	0	1	13	103	11.548	7.57666
Q562Y6	Actin-like protein (Fragment) OS=Homo sapiens GN=ACT PE=3 SV=1 - [Q562Y6_HUMAN]	76.9169	17.48	1	0	1	13	103	11.5139	6.354
Q562L9	Actin-like protein (Fragment) OS=Homo sapiens GN=ACT PE=3 SV=1 - [Q562L9_HUMAN]	76.9169	17.48	1	0	1	13	103	11.5489	6.52197
Q562V5	Actin-like protein (Fragment) OS=Homo sapiens GN=ACT PE=3 SV=1 - [Q562V5_HUMAN]	76.9169	17.48	1	0	1	13	103	11.4238	6.354
Q562X9	Actin-like protein (Fragment) OS=Homo sapiens GN=ACT PE=3 SV=1 - [Q562X9_HUMAN]	76.9169	17.48	1	0	1	13	103	11.5139	6.354
Q562N6	Actin-like protein (Fragment) OS=Homo sapiens GN=ACT PE=3 SV=1 - [Q562N6_HUMAN]	76.9169	17.48	1	0	1	13	103	11.5129	6.354
Q562L6	Actin-like protein (Fragment) OS=Homo sapiens GN=ACT PE=3 SV=1 - [Q562L6_HUMAN]	76.9169	17.48	1	0	1	13	103	11.5369	6.02393
Q562N8	Actin-like protein (Fragment) OS=Homo sapiens GN=ACT PE=3 SV=1 - [Q562N8_HUMAN]	76.9169	17.48	1	0	1	13	103	11.4709	6.02393
Q562S0	Actin-like protein (Fragment) OS=Homo sapiens GN=ACT PE=3 SV=1 - [Q562S0_HUMAN]	76.9169	17.48	1	0	1	13	103	11.5109	6.23975
Q562N0	Actin-like protein (Fragment) OS=Homo sapiens GN=ACT PE=3 SV=1 - [Q562N0_HUMAN]	76.9169	17.48	1	0	1	13	103	11.4579	6.68311
Q562R8	Actin-like protein (Fragment) OS=Homo sapiens GN=ACT PE=3 SV=1 - [Q562R8_HUMAN]	76.9169	17.48	1	0	1	13	103	11.529	7.04932
Q562P9	Actin-like protein (Fragment) OS=Homo sapiens GN=ACT PE=3 SV=1 - [Q562P9_HUMAN]	76.9169	17.48	1	0	1	13	103	11.4689	6.23975
Q562N4	Actin-like protein (Fragment) OS=Homo sapiens GN=ACT PE=3 SV=1 - [Q562N4_HUMAN]	76.9169	17.48	1	0	1	13	103	11.804	5.37646
A0A068LKQ0	Ig heavy chain variable region (Fragment) OS=Homo sapiens PE=4 SV=1 - [A0A068LKQ0_HUMAN]	75.68	10	1	1	1	2	120	13.3445	5.98584
Q6P5S2	Protein LEG1 homolog OS=Homo sapiens GN=LEG1 PE=1 SV=2 - [LEG1H_HUMAN]	75.2086	13.03	1	5	5	20	330	37.9016	6.15088
P31947	14-3-3 protein sigma OS=Homo sapiens GN=SFN PE=1 SV=1 - [1433S_HUMAN]	74.59	14.52	1	2	3	4	248	27.7567	4.7417
K7EM90	Enolase (Fragment) OS=Homo sapiens GN=ENO1 PE=2 SV=1 - [K7EM90_HUMAN]	72.74	9.74	1	0	2	3	195	21.007	8.88037
P06733	Alpha-enolase OS=Homo sapiens GN=ENO1 PE=1 SV=2 - [ENOA_HUMAN]	71.69	7.83	1	1	3	4	434	47.1393	7.38623
P06396	Gelsolin OS=Homo sapiens GN=GSN PE=1 SV=1 - [GELS_HUMAN]	68.8533	3.2	1	0	3	10	782	85.6442	6.27783
A0A0A0MS51	Gelsolin OS=Homo sapiens GN=GSN PE=1 SV=1 - [A0A0A0MS51_HUMAN]	68.8533	3.34	1	0	3	10	748	82.4743	5.63037
A0A0A0MT01	Gelsolin OS=Homo sapiens GN=GSN PE=1 SV=1 - [A0A0A0MT01_HUMAN]	68.8533	3.26	1	0	3	10	767	84.6925	5.8335
B7Z4U6	cDNA FLJ55803, highly similar to Gelsolin OS=Homo sapiens PE=2 SV=1 - [B7Z4U6_HUMAN]	68.8533	2.03	1	0	2	9	689	75.7049	5.80811
B7Z9A0	cDNA FLJ56212, highly similar to Gelsolin OS=Homo sapiens PE=2 SV=1 - [B7Z9A0_HUMAN]	68.8533	3.31	1	0	3	10	755	83.0517	5.84619
B3KS49	cDNA FLJ35478 fis, clone SMINT2007796, highly similar to Gelsolin OS=Homo sapiens PE=2 SV=1 - [B3KS49_HUMAN]	68.8533	1.44	1	0	1	6	485	52.3103	5.49072
B7Z6N2	cDNA FLJ56154, highly similar to Gelsolin OS=Homo sapiens PE=2 SV=1 - [B7Z6N2_HUMAN]	68.8533	3.26	1	0	3	10	767	84.7135	5.8335
P62937	Peptidyl-prolyl cis-trans isomerase A OS=Homo sapiens GN=PPIA PE=1 SV=2 - [PPIA_HUMAN]	68.381	37.58	1	0	6	10	165	18.0009	7.81104
B4DM82	Peptidyl-prolyl cis-trans isomerase OS=Homo sapiens PE=2 SV=1 - [B4DM82_HUMAN]	68.381	36.43	1	0	5	9	129	14.076	8.47021
A8K486	Peptidyl-prolyl cis-trans isomerase OS=Homo sapiens PE=2 SV=1 - [A8K486_HUMAN]	68.381	37.58	1	0	6	10	165	18.0018	6.90283
B1N7B8	Cryocrystalglobulin CC1 kappa light chain variable region (Fragment) OS=Homo sapiens PE=2 SV=1 - [B1N7B8_HUMAN]	66.8467	22.43	1	0	2	4	107	11.7889	7.98682
P13796	Plastin-2 OS=Homo sapiens GN=LCP1 PE=1 SV=6 - [PLSL_HUMAN]	64.17	5.1	1	0	2	2	627	70.2439	5.42725
P13797	Plastin-3 OS=Homo sapiens GN=PLS3 PE=1 SV=4 - [PLST_HUMAN]	64.17	2.06	1	0	1	1	630	70.7662	5.60498
Q5TBN3	Plastin-2 (Fragment) OS=Homo sapiens GN=LCP1 PE=1 SV=1 - [Q5TBN3_HUMAN]	64.17	5.28	1	0	1	1	246	27.2897	5.021
U3KQI3	Plastin-3 (Fragment) OS=Homo sapiens GN=PLS3 PE=1 SV=1 - [U3KQI3_HUMAN]	64.17	7.93	1	0	1	1	164	18.9825	4.98291
V9HWJ7	Epididymis secretory protein Li 37 OS=Homo sapiens GN=HEL-S-37 PE=2 SV=1 - [V9HWJ7_HUMAN]	64.17	5.1	1	0	2	2	627	70.2448	5.32568
Q53FI1	L-plastin variant (Fragment) OS=Homo sapiens PE=2 SV=1 - [Q53FI1_HUMAN]	64.17	5.1	1	0	2	2	627	70.2148	5.32568
Q59GX5	L-plastin variant (Fragment) OS=Homo sapiens PE=2 SV=1 - [Q59GX5_HUMAN]	64.17	2.61	1	0	1	1	498	55.6833	5.33838
B4DPW9	cDNA FLJ51929, highly similar to Plastin-3 OS=Homo sapiens PE=2 SV=1 - [B4DPW9_HUMAN]	64.17	2.16	1	0	1	1	603	67.5566	5.65576
Q53GY0	Plastin 3 variant (Fragment) OS=Homo sapiens PE=2 SV=1 - [Q53GY0_HUMAN]	64.17	2.06	1	0	1	1	630	70.7222	5.68115
A0A0A0MSQ0	Plastin-3 OS=Homo sapiens GN=PLS3 PE=1 SV=1 - [A0A0A0MSQ0_HUMAN]	64.17	2.11	1	0	1	1	617	69.2906	5.93506
T1S9D5	MUC5AC (Fragment) OS=Homo sapiens GN=MUC5AC PE=4 SV=1 - [T1S9D5_HUMAN]	59.06	0.63	1	0	2	3	5060	521.304	7.10791
P98088	Mucin-5AC OS=Homo sapiens GN=MUC5AC PE=1 SV=4 - [MUC5A_HUMAN]	59.06	0.57	1	0	2	3	5654	585.199	7.02002
O75372	Gastric mucin (Fragment) OS=Homo sapiens GN=MUC5AC PE=2 SV=1 - [O75372_HUMAN]	59.06	2.33	1	0	2	3	1373	147.69	6.90283
P34096	Ribonuclease 4 OS=Homo sapiens GN=RNASE4 PE=1 SV=3 - [RNAS4_HUMAN]	58.85	23.13	1	1	2	3	147	16.8294	9.02686
P04433	Ig kappa chain V-III region VG (Fragment) OS=Homo sapiens PE=1 SV=1 - [KV309_HUMAN]	58.32	13.04	1	0	2	4	115	12.5673	4.95752
A0A087WUS2	Protein IGKV3D-11 OS=Homo sapiens GN=IGKV3D-11 PE=4 SV=1 - [A0A087WUS2_HUMAN]	58.32	13.89	1	0	2	4	108	11.795	5.24951
A0A0A0MRZ8	Protein IGKV3D-11 (Fragment) OS=Homo sapiens GN=IGKV3D-11 PE=4 SV=5 - [A0A0A0MRZ8_HUMAN]	58.32	12.93	1	0	2	4	116	12.7144	5.2876
P01625	Ig kappa chain V-IV region Len OS=Homo sapiens PE=1 SV=2 - [KV402_HUMAN]	57.98	15.79	1	1	1	2	114	12.6322	7.92822
B2R4M6	Protein S100 OS=Homo sapiens PE=2 SV=1 - [B2R4M6_HUMAN]	57.86	31.58	1	0	4	6	114	13.2015	6.12549
E5RGN4	Coiled-coil-helix-coiled-coil-helix domain-containing protein 10, mitochondrial OS=Homo sapiens GN=CHCHD10 PE=4 SV=1 - [E5RGN4_HUMAN]	57.84	10.1	1	0	1	5	99	10.2321	11.3999
Q9UE89	Beta-actin (Fragment) OS=Homo sapiens PE=2 SV=1 - [Q9UE89_HUMAN]	57.57	15.49	1	0	1	1	71	7.79388	7.12256
A0A0C4DH25	Protein IGKV3D-20 (Fragment) OS=Homo sapiens GN=IGKV3D-20 PE=1 SV=1 - [A0A0C4DH25_HUMAN]	57.1	7.76	1	1	1	2	116	12.5072	4.58936
Q5T0I0	Gelsolin (Fragment) OS=Homo sapiens GN=GSN PE=2 SV=1 - [Q5T0I0_HUMAN]	55.6733	6.15	1	0	2	6	260	28.9357	7.89893
D6RFG7	Dachshund homolog 2 OS=Homo sapiens GN=DACH2 PE=4 SV=1 - [D6RFG7_HUMAN]	55.24	6.14	1	0	2	4	440	47.2588	9.34912
H0Y912	Dachshund homolog 2 (Fragment) OS=Homo sapiens GN=DACH2 PE=4 SV=1 - [H0Y912_HUMAN]	55.24	12.05	1	0	3	8	249	27.7795	8.33838
Q96NX9	Dachshund homolog 2 OS=Homo sapiens GN=DACH2 PE=2 SV=1 - [DACH2_HUMAN]	55.24	8.01	1	0	4	9	599	65.2814	9.11475
B4DIK6	cDNA FLJ56972, highly similar to Dachshund homolog 2 OS=Homo sapiens PE=2 SV=1 - [B4DIK6_HUMAN]	55.24	12.71	1	0	3	8	236	26.3717	7.66455
A8K3I1	cDNA FLJ75650, highly similar to Homo sapiens dachshund homolog 2 (Drosophila) (DACH2), mRNA OS=Homo sapiens PE=2 SV=1 - [A8K3I1_HUMAN]	55.24	8.01	1	0	4	9	599	65.3244	8.92432
A0A087WTT5	Dachshund homolog 2 OS=Homo sapiens GN=DACH2 PE=4 SV=1 - [A0A087WTT5_HUMAN]	55.24	7.03	1	0	3	8	427	46.4977	7.75244
Q1RMF5	DACH2 protein OS=Homo sapiens GN=DACH2 PE=2 SV=1 - [Q1RMF5_HUMAN]	55.24	6.45	1	0	3	8	465	50.8179	7.95752
B4DGA6	cDNA FLJ60106, highly similar to Dachshund homolog 2 OS=Homo sapiens PE=2 SV=1 - [B4DGA6_HUMAN]	55.24	12.2	1	0	3	8	246	27.4673	8.33838
P31151	Protein S100-A7 OS=Homo sapiens GN=S100A7 PE=1 SV=4 - [S10A7_HUMAN]	54.88	12.87	1	0	1	1	101	11.4636	6.771
Q86SG5	Protein S100-A7A OS=Homo sapiens GN=S100A7A PE=1 SV=3 - [S1A7A_HUMAN]	54.88	12.87	1	0	1	1	101	11.2975	7.44482
Q9H0C8	Integrin-linked kinase-associated serine/threonine phosphatase 2C OS=Homo sapiens GN=ILKAP PE=1 SV=1 - [ILKAP_HUMAN]	53.58	2.3	1	0	1	10	392	42.8798	7.09326
F8SNU6	Integrin-linked kinase associated phosphatase OS=Homo sapiens GN=ILKAP2 PE=1 SV=1 - [F8SNU6_HUMAN]	53.58	5.56	1	0	1	10	162	17.6085	4.98291
P00338	L-lactate dehydrogenase A chain OS=Homo sapiens GN=LDHA PE=1 SV=2 - [LDHA_HUMAN]	52.55	3.01	1	0	1	1	332	36.6654	8.26514
B4DJI1	L-lactate dehydrogenase OS=Homo sapiens PE=2 SV=1 - [B4DJI1_HUMAN]	52.55	3.28	1	0	1	1	305	33.5717	8.45557
P12273	Prolactin-inducible protein OS=Homo sapiens GN=PIP PE=1 SV=1 - [PIP_HUMAN]	52.065	10.96	1	2	2	34	146	16.5618	8.04541
P04040	Catalase OS=Homo sapiens GN=CAT PE=1 SV=3 - [CATA_HUMAN]	51.88	1.71	1	0	1	1	527	59.7188	7.38623
B4DWK8	Catalase OS=Homo sapiens PE=2 SV=1 - [B4DWK8_HUMAN]	51.88	1.93	1	0	1	1	467	53.2535	7.94287
W0KRH6	Insulin receptor substrate 1 (Fragment) OS=Homo sapiens GN=IRS1 PE=4 SV=1 - [W0KRH6_HUMAN]	51.52	7.52	1	0	1	6	133	14.7473	7.23975
W0KR29	Insulin receptor substrate 1 (Fragment) OS=Homo sapiens GN=IRS1 PE=4 SV=1 - [W0KR29_HUMAN]	51.52	7.52	1	0	1	6	133	14.7043	6.53662
W0KMC7	Insulin receptor substrate 1 (Fragment) OS=Homo sapiens GN=IRS1 PE=4 SV=1 - [W0KMC7_HUMAN]	51.52	7.52	1	0	1	6	133	14.8725	7.88428
B4DHM5	Phosphoglycerate kinase OS=Homo sapiens PE=2 SV=1 - [B4DHM5_HUMAN]	51.41	9.09	1	0	2	5	242	25.6602	5.78271
B4E1H9	Phosphoglycerate kinase OS=Homo sapiens PE=2 SV=1 - [B4E1H9_HUMAN]	51.41	6.73	1	0	2	5	327	35.0231	8.32373
B4DHB3	Phosphoglycerate kinase OS=Homo sapiens PE=2 SV=1 - [B4DHB3_HUMAN]	51.41	7.83	1	0	2	5	281	29.9725	8.27979
B4DWQ3	Phosphoglycerate kinase OS=Homo sapiens PE=2 SV=1 - [B4DWQ3_HUMAN]	51.41	6.83	1	0	1	1	161	17.0388	5.60498
Q9UL83	Myosin-reactive immunoglobulin light chain variable region (Fragment) OS=Homo sapiens PE=2 SV=1 - [Q9UL83_HUMAN]	51.09	22.22	1	0	2	2	108	11.8268	8.67529
Q9UL85	Myosin-reactive immunoglobulin kappa chain variable region (Fragment) OS=Homo sapiens PE=2 SV=1 - [Q9UL85_HUMAN]	51.09	16.51	1	0	1	1	109	11.7539	8.51416
P31146	Coronin-1A OS=Homo sapiens GN=CORO1A PE=1 SV=4 - [COR1A_HUMAN]	50.8	9.54	1	0	4	11	461	50.9938	6.68311
Q59G88	Coronin (Fragment) OS=Homo sapiens PE=3 SV=1 - [Q59G88_HUMAN]	50.8	8.6	1	0	4	7	558	59.5759	8.1333
S6B2A6	IgG H chain OS=Homo sapiens PE=2 SV=1 - [S6B2A6_HUMAN]	49.41	12.33	1	0	2	13	300	32.1469	7.25439
P00738	Haptoglobin OS=Homo sapiens GN=HP PE=1 SV=1 - [HPT_HUMAN]	48.6533	8.87	1	0	4	6	406	45.1766	6.58057
J3QR68	Haptoglobin (Fragment) OS=Homo sapiens GN=HP PE=3 SV=1 - [J3QR68_HUMAN]	48.6533	8.91	1	0	4	6	404	45.0115	6.58057
H0Y300	Haptoglobin OS=Homo sapiens GN=HP PE=1 SV=4 - [H0Y300_HUMAN]	48.6533	8.14	1	0	4	6	442	49.0744	6.63916
A0A0C4DGL8	Haptoglobin OS=Homo sapiens GN=HP PE=1 SV=1 - [A0A0C4DGL8_HUMAN]	48.6533	10.37	1	0	4	6	347	38.4273	6.7417
A0A087WU08	Haptoglobin OS=Homo sapiens GN=HP PE=1 SV=1 - [A0A087WU08_HUMAN]	48.6533	12.81	1	0	4	6	281	31.3879	8.29443
Q6NSB4	HP protein OS=Homo sapiens GN=HP PE=2 SV=1 - [Q6NSB4_HUMAN]	48.6533	12.81	1	0	4	6	281	31.3619	8.29443
C9JCF5	Kaliocin-1 (Fragment) OS=Homo sapiens GN=LTF PE=2 SV=1 - [C9JCF5_HUMAN]	48.43	22.53	1	0	3	8	182	20.3307	9.94971
B4E1L2	cDNA FLJ59602, highly similar to Lactotransferrin (EC 3.4.21.-) OS=Homo sapiens PE=2 SV=1 - [B4E1L2_HUMAN]	48.43	18.54	1	0	2	7	151	16.5177	9.93506
B4DHZ6	Transferrin, isoform CRA_c OS=Homo sapiens GN=TF PE=2 SV=1 - [B4DHZ6_HUMAN]	47.2233	11.32	1	0	4	9	424	47.357	7.04932
B4DI57	cDNA FLJ54111, highly similar to Serotransferrin OS=Homo sapiens PE=2 SV=1 - [B4DI57_HUMAN]	47.2233	11.73	1	0	5	10	571	63.3958	7.21045
Q8NBJ4	Golgi membrane protein 1 OS=Homo sapiens GN=GOLM1 PE=1 SV=1 - [GOLM1_HUMAN]	45.92	3.74	1	1	2	3	401	45.3058	4.97021
Q9BYB0	SH3 and multiple ankyrin repeat domains protein 3 OS=Homo sapiens GN=SHANK3 PE=1 SV=3 - [SHAN3_HUMAN]	45.2777	0.35	1	0	1	10	1731	184.555	8.88037
A0A0U1RR93	SH3 and multiple ankyrin repeat domains protein 3 OS=Homo sapiens GN=SHANK3 PE=4 SV=1 - [A0A0U1RR93_HUMAN]	45.2777	0.35	1	0	1	10	1724	184.211	8.89502
A0A0U1RQS4	SH3 and multiple ankyrin repeat domains protein 3 OS=Homo sapiens GN=SHANK3 PE=4 SV=1 - [A0A0U1RQS4_HUMAN]	45.2777	0.35	1	0	1	10	1730	184.486	8.83643
P31946	14-3-3 protein beta/alpha OS=Homo sapiens GN=YWHAB PE=1 SV=3 - [1433B_HUMAN]	44.25	3.25	1	0	1	1	246	28.0648	4.83057
Q04917	14-3-3 protein eta OS=Homo sapiens GN=YWHAH PE=1 SV=4 - [1433F_HUMAN]	44.25	3.25	1	0	1	1	246	28.201	4.84326
P61981	14-3-3 protein gamma OS=Homo sapiens GN=YWHAG PE=1 SV=2 - [1433G_HUMAN]	44.25	3.24	1	0	1	1	247	28.2849	4.89404
P27348	14-3-3 protein theta OS=Homo sapiens GN=YWHAQ PE=1 SV=1 - [1433T_HUMAN]	44.25	3.27	1	0	1	1	245	27.7468	4.77979
Q4VY19	14-3-3 protein beta/alpha (Fragment) OS=Homo sapiens GN=YWHAB PE=2 SV=1 - [Q4VY19_HUMAN]	44.25	8	1	0	1	1	100	11.5418	5.60498
Q4VY20	14-3-3 protein beta/alpha (Fragment) OS=Homo sapiens GN=YWHAB PE=2 SV=1 - [Q4VY20_HUMAN]	44.25	10.81	1	0	1	1	74	8.42323	7.25439
A2IDB2	14-3-3 protein eta (Fragment) OS=Homo sapiens GN=YWHAH PE=1 SV=1 - [A2IDB2_HUMAN]	44.25	4.94	1	0	1	1	162	18.6636	7.28369
E9PG15	14-3-3 protein theta (Fragment) OS=Homo sapiens GN=YWHAQ PE=1 SV=1 - [E9PG15_HUMAN]	44.25	5.37	1	0	1	1	149	17.0376	5.78271
B5BU24	14-3-3 protein beta/alpha OS=Homo sapiens GN=YWHAB PE=2 SV=1 - [B5BU24_HUMAN]	44.25	3.25	1	0	1	1	246	28.0948	4.83057
A0A0J9YWE8	14-3-3 protein beta/alpha OS=Homo sapiens GN=YWHAB PE=1 SV=1 - [A0A0J9YWE8_HUMAN]	44.25	5.37	1	0	1	1	149	17.3987	8.14795
A0A0J9YWZ2	14-3-3 protein beta/alpha (Fragment) OS=Homo sapiens GN=YWHAB PE=1 SV=1 - [A0A0J9YWZ2_HUMAN]	44.25	9.88	1	0	1	1	81	9.44982	8.1626
B3KNB4	cDNA FLJ14168 fis, clone NT2RP2001440, highly similar to 14-3-3 protein gamma OS=Homo sapiens PE=2 SV=1 - [B3KNB4_HUMAN]	44.25	3.24	1	0	1	1	247	28.2249	4.89404
B2R6N6	cDNA, FLJ93036, highly similar to Homo sapiens tyrosine 3-monooxygenase/tryptophan 5-monooxygenaseactivation protein, eta polypeptide (YWHAH), mRNA OS=Homo sapiens PE=2 SV=1 - [B2R6N6_HUMAN]	44.25	3.25	1	0	1	1	246	28.103	4.93213
B4DHC4	cDNA FLJ51843, highly similar to 14-3-3 protein gamma OS=Homo sapiens PE=2 SV=1 - [B4DHC4_HUMAN]	44.25	3.56	1	0	1	1	225	25.6406	4.91943
Q59EQ2	Tyrosine 3-monooxygenase/tryptophan 5-monooxygenase activation protein, beta polypeptide variant (Fragment) OS=Homo sapiens PE=2 SV=1 - [Q59EQ2_HUMAN]	44.25	4.23	1	0	1	1	189	22.164	8.1626
Q53RR5	Putative uncharacterized protein YWHAQ (Fragment) OS=Homo sapiens GN=YWHAQ PE=4 SV=1 - [Q53RR5_HUMAN]	44.25	8.16	1	0	1	1	98	11.1918	6.69775
B4DE78	cDNA FLJ52141, highly similar to 14-3-3 protein gamma OS=Homo sapiens PE=2 SV=1 - [B4DE78_HUMAN]	44.25	3.86	1	0	1	1	207	23.4876	4.81787
B4DMT8	cDNA FLJ52118, highly similar to 14-3-3 protein theta OS=Homo sapiens PE=2 SV=1 - [B4DMT8_HUMAN]	44.25	3.81	1	0	1	1	210	23.8219	4.88135
P30740	Leukocyte elastase inhibitor OS=Homo sapiens GN=SERPINB1 PE=1 SV=1 - [ILEU_HUMAN]	43.39	3.96	1	0	1	1	379	42.7147	6.27783
B4E3A8	cDNA FLJ53963, highly similar to Leukocyte elastase inhibitor OS=Homo sapiens PE=2 SV=1 - [B4E3A8_HUMAN]	43.39	4.4	1	0	1	1	341	38.6607	6.66846
P15311	Ezrin OS=Homo sapiens GN=EZR PE=1 SV=4 - [EZRI_HUMAN]	43.16	2.73	1	0	2	3	586	69.3697	6.26514
B1AKD8	Rootletin (Fragment) OS=Homo sapiens GN=CROCC PE=4 SV=2 - [B1AKD8_HUMAN]	43.16	1.68	1	0	3	9	1311	149.086	5.37646
Q5TZA2	Rootletin OS=Homo sapiens GN=CROCC PE=1 SV=1 - [CROCC_HUMAN]	43.16	1.09	1	0	3	9	2017	228.388	5.50342
Q6NUR7	Ezrin OS=Homo sapiens GN=EZR PE=2 SV=1 - [Q6NUR7_HUMAN]	43.16	2.73	1	0	2	3	586	69.1986	6.26514
B2R6J2	cDNA, FLJ92973, highly similar to Homo sapiens villin 2 (ezrin) (VIL2), mRNA OS=Homo sapiens PE=2 SV=1 - [B2R6J2_HUMAN]	43.16	2.73	1	0	2	3	586	69.3577	6.26514
E7EQR4	Ezrin OS=Homo sapiens GN=EZR PE=1 SV=3 - [E7EQR4_HUMAN]	43.16	2.73	1	0	2	3	586	69.3287	6.16357
B7Z437	cDNA FLJ53435, highly similar to Ezrin OS=Homo sapiens PE=2 SV=1 - [B7Z437_HUMAN]	43.16	3.73	1	0	2	3	429	51.2353	6.0874
B7Z5V2	cDNA FLJ54141, highly similar to Ezrin OS=Homo sapiens PE=2 SV=1 - [B7Z5V2_HUMAN]	43.16	2.89	1	0	2	3	554	65.5286	5.90967
V9HW42	Epididymis secretory protein Li 105 OS=Homo sapiens GN=HEL-S-105 PE=2 SV=1 - [V9HW42_HUMAN]	43.16	2.73	1	0	2	3	586	69.3557	6.26514
A1L0S9	CROCC protein (Fragment) OS=Homo sapiens GN=CROCC PE=2 SV=1 - [A1L0S9_HUMAN]	43.16	0.97	1	0	2	3	1132	129.447	5.32568
A1L0S8	CROCC protein (Fragment) OS=Homo sapiens GN=CROCC PE=2 SV=1 - [A1L0S8_HUMAN]	43.16	0.97	1	0	2	3	1132	129.388	5.31299
B7Z9R6	cDNA, FLJ78930, highly similar to Ezrin OS=Homo sapiens PE=2 SV=1 - [B7Z9R6_HUMAN]	43.16	4.15	1	0	1	2	193	22.4544	5.16064
Q96DA0	Zymogen granule protein 16 homolog B OS=Homo sapiens GN=ZG16B PE=1 SV=3 - [ZG16B_HUMAN]	42.86	3.85	1	0	1	1	208	22.7246	7.38623
A0A0C4DGN4	Uncharacterized protein OS=Homo sapiens GN=ZG16B PE=1 SV=1 - [A0A0C4DGN4_HUMAN]	42.86	4.49	1	0	1	1	178	19.588	5.94775
C3PTT6	Pancreatic adenocarcinoma upregulated factor OS=Homo sapiens GN=PAUF PE=1 SV=1 - [C3PTT6_HUMAN]	42.86	4.08	1	0	1	1	196	21.553	7.38623
P02774	Vitamin D-binding protein OS=Homo sapiens GN=GC PE=1 SV=1 - [VTDB_HUMAN]	42.08	1.69	1	0	1	2	474	52.929	5.5415
D6RBJ7	Vitamin D-binding protein OS=Homo sapiens GN=GC PE=1 SV=1 - [D6RBJ7_HUMAN]	42.08	2.3	1	0	1	2	348	38.7719	5.50342
D6RF35	Vitamin D-binding protein OS=Homo sapiens GN=GC PE=1 SV=1 - [D6RF35_HUMAN]	42.08	1.68	1	0	1	2	476	52.9859	5.51611
P29401	Transketolase OS=Homo sapiens GN=TKT PE=1 SV=3 - [TKT_HUMAN]	41.74	6.1	1	0	3	3	623	67.8347	7.66455
B4E022	Transketolase OS=Homo sapiens GN=TKT PE=2 SV=1 - [B4E022_HUMAN]	41.74	6.6	1	0	3	3	576	62.8393	7.51807
Q53EM5	Transketolase (Fragment) OS=Homo sapiens PE=2 SV=1 - [Q53EM5_HUMAN]	41.74	6.1	1	0	3	3	623	67.8628	7.81104
A0A0K0K1H9	Epididymis secretory protein Li 48 (Fragment) OS=Homo sapiens GN=HEL-S-48 PE=2 SV=1 - [A0A0K0K1H9_HUMAN]	41.74	9.62	1	0	3	3	395	42.8694	8.52881
B3KSI4	Transketolase OS=Homo sapiens PE=2 SV=1 - [B3KSI4_HUMAN]	41.74	7.04	1	0	3	3	540	58.9443	7.66455
B3KPZ8	cDNA FLJ32530 fis, clone SMINT2000185, highly similar to TRANSKETOLASE (EC 2.2.1.1) OS=Homo sapiens PE=2 SV=1 - [B3KPZ8_HUMAN]	41.74	10.61	1	0	3	3	358	38.8632	7.72314
B4DVU1	cDNA FLJ53217, highly similar to Transketolase (EC 2.2.1.1) OS=Homo sapiens PE=2 SV=1 - [B4DVU1_HUMAN]	41.74	8.94	1	0	3	3	425	46.361	7.69385
A0A0B4J1R6	Transketolase OS=Homo sapiens GN=TKT PE=1 SV=1 - [A0A0B4J1R6_HUMAN]	41.74	8.32	1	0	3	3	457	49.8789	7.91357
P00739	Haptoglobin-related protein OS=Homo sapiens GN=HPR PE=1 SV=2 - [HPTR_HUMAN]	41.62	2.59	1	0	1	2	348	39.0047	7.09326
A0A0A0MRD9	Haptoglobin-related protein OS=Homo sapiens GN=HPR PE=1 SV=1 - [A0A0A0MRD9_HUMAN]	41.62	3.2	1	0	1	2	281	31.4789	7.97217
P20061	Transcobalamin-1 OS=Homo sapiens GN=TCN1 PE=1 SV=2 - [TCO1_HUMAN]	40.98	3	1	1	2	2	433	48.176	5.03369
Q04118	Basic salivary proline-rich protein 3 OS=Homo sapiens GN=PRB3 PE=1 SV=2 - [PRB3_HUMAN]	40.98	3.24	1	0	1	1	309	30.9616	10.7993
A0A0G2JPD0	Basic salivary proline-rich protein 3 OS=Homo sapiens GN=PRB3 PE=1 SV=1 - [A0A0G2JPD0_HUMAN]	40.98	3.24	1	0	1	1	309	30.9717	10.7993
F5H7C1	Basic salivary proline-rich protein 3 OS=Homo sapiens GN=PRB3 PE=1 SV=2 - [F5H7C1_HUMAN]	40.98	2.85	1	0	1	1	351	35.1017	10.8433
A0A0G2JNB4	Basic salivary proline-rich protein 3 OS=Homo sapiens GN=PRB3 PE=1 SV=1 - [A0A0G2JNB4_HUMAN]	40.98	3.24	1	0	1	1	309	30.9717	10.7993
Q4VAY2	PRB3 protein OS=Homo sapiens GN=PRB3 PE=2 SV=1 - [Q4VAY2_HUMAN]	40.98	6.17	1	0	1	1	162	16.5806	10.9458
P31644	Gamma-aminobutyric acid receptor subunit alpha-5 OS=Homo sapiens GN=GABRA5 PE=1 SV=1 - [GBRA5_HUMAN]	40.75	1.73	1	0	1	5	462	52.1125	9.15869
B4E1A2	Gamma-aminobutyric acid (GABA) A receptor, alpha 5, isoform CRA_a OS=Homo sapiens GN=GABRA5 PE=2 SV=1 - [B4E1A2_HUMAN]	40.75	2.3	1	0	1	5	348	38.99	9.46631
B4DFX3	cDNA FLJ56966, highly similar to Gamma-aminobutyric-acid receptor alpha-5 subunit OS=Homo sapiens PE=2 SV=1 - [B4DFX3_HUMAN]	40.75	2.16	1	0	1	5	371	41.9355	9.49561
Q13162	Peroxiredoxin-4 OS=Homo sapiens GN=PRDX4 PE=1 SV=1 - [PRDX4_HUMAN]	40.63	7.01	1	0	2	3	271	30.5208	6.29053
Q06830	Peroxiredoxin-1 OS=Homo sapiens GN=PRDX1 PE=1 SV=1 - [PRDX1_HUMAN]	40.63	9.55	1	0	2	3	199	22.0963	8.1333
H7C3T4	Peroxiredoxin-4 (Fragment) OS=Homo sapiens GN=PRDX4 PE=1 SV=1 - [H7C3T4_HUMAN]	40.63	11.8	1	0	2	3	161	18.3133	6.18896
A0A0A0MSI0	Peroxiredoxin-1 (Fragment) OS=Homo sapiens GN=PRDX1 PE=1 SV=1 - [A0A0A0MSI0_HUMAN]	40.63	11.11	1	0	2	3	171	18.9637	6.91748
B2R4P2	cDNA, FLJ92164, highly similar to Homo sapiens peroxiredoxin 1 (PRDX1), mRNA OS=Homo sapiens PE=2 SV=1 - [B2R4P2_HUMAN]	40.63	9.55	1	0	2	3	199	22.1864	8.38232
A0A0A0MRQ5	Peroxiredoxin-1 OS=Homo sapiens GN=PRDX1 PE=1 SV=1 - [A0A0A0MRQ5_HUMAN]	40.63	19.59	1	0	2	3	97	10.6695	8.71924
E9PFF2	Transketolase OS=Homo sapiens GN=TKT PE=2 SV=1 - [E9PFF2_HUMAN]	40.07	5.69	1	0	1	1	334	36.4263	7.76709
Q9NZT1	Calmodulin-like protein 5 OS=Homo sapiens GN=CALML5 PE=1 SV=2 - [CALL5_HUMAN]	39.92	11.64	1	0	1	1	146	15.8828	4.43701
Q53H37	Calmodulin-like skin protein variant (Fragment) OS=Homo sapiens PE=2 SV=1 - [Q53H37_HUMAN]	39.92	11.64	1	0	1	1	146	15.8667	4.43701
P18510	Interleukin-1 receptor antagonist protein OS=Homo sapiens GN=IL1RN PE=1 SV=1 - [IL1RA_HUMAN]	39.2	3.95	1	0	1	1	177	20.042	6.18896
A0A024R528	Interleukin 1 receptor antagonist, isoform CRA_a OS=Homo sapiens GN=IL1RN PE=3 SV=1 - [A0A024R528_HUMAN]	39.2	4.9	1	0	1	1	143	16.1319	4.88135
P01861	Ig gamma-4 chain C region OS=Homo sapiens GN=IGHG4 PE=1 SV=1 - [IGHG4_HUMAN]	38.7367	2.14	1	0	1	12	327	35.9179	7.35693
Q6MZX7	Putative uncharacterized protein DKFZp686M24218 OS=Homo sapiens GN=DKFZp686M24218 PE=2 SV=1 - [Q6MZX7_HUMAN]	38.7367	1.47	1	0	1	12	476	52.3871	7.76709
Q86XR8	Centrosomal protein of 57 kDa OS=Homo sapiens GN=CEP57 PE=1 SV=2 - [CEP57_HUMAN]	38.3	1.4	1	0	1	2	500	57.0535	9.30518
F5GYW0	Centrosomal protein of 57 kDa OS=Homo sapiens GN=CEP57 PE=1 SV=1 - [F5GYW0_HUMAN]	38.3	1.48	1	0	1	2	473	54.4924	9.30518
H0YFT8	Centrosomal protein of 57 kDa (Fragment) OS=Homo sapiens GN=CEP57 PE=1 SV=1 - [H0YFT8_HUMAN]	38.3	2.76	1	0	1	2	254	28.7462	9.30518
Q5VYK3	Proteasome-associated protein ECM29 homolog OS=Homo sapiens GN=ECM29 PE=1 SV=2 - [ECM29_HUMAN]	38.11	0.38	1	0	1	9	1845	204.16	7.12256
J3KN16	Proteasome-associated protein ECM29 homolog OS=Homo sapiens GN=KIAA0368 PE=1 SV=1 - [J3KN16_HUMAN]	38.11	1.19	1	0	2	10	2017	223.552	8.74854
B3KXF2	cDNA FLJ45314 fis, clone BRHIP3005142, highly similar to Proteasome-associated protein ECM29 homolog OS=Homo sapiens PE=2 SV=1 - [B3KXF2_HUMAN]	38.11	0.53	1	0	1	9	1314	145.279	6.59521
P05164	Myeloperoxidase OS=Homo sapiens GN=MPO PE=1 SV=1 - [PERM_HUMAN]	38	1.34	1	1	1	1	745	83.8148	8.96826
Q562M3	Actin-like protein (Fragment) OS=Homo sapiens GN=ACT PE=3 SV=1 - [Q562M3_HUMAN]	37.86	17.48	1	1	1	2	103	11.5289	6.68311
P19971	Thymidine phosphorylase OS=Homo sapiens GN=TYMP PE=1 SV=2 - [TYPH_HUMAN]	37.39	3.11	1	0	1	1	482	49.9242	5.52881
C9JGI3	Thymidine phosphorylase (Fragment) OS=Homo sapiens GN=TYMP PE=1 SV=1 - [C9JGI3_HUMAN]	37.39	3.37	1	0	1	1	445	46.0582	5.51611
B2RBL3	Thymidine phosphorylase OS=Homo sapiens PE=2 SV=1 - [B2RBL3_HUMAN]	37.39	3.11	1	0	1	1	482	49.8922	5.52881
Q9UL89	Myosin-reactive immunoglobulin heavy chain variable region (Fragment) OS=Homo sapiens PE=2 SV=1 - [Q9UL89_HUMAN]	35.55	6.9	1	1	1	3	116	12.5973	9.1001
B4E1S8	cDNA FLJ59147, highly similar to Cysteine-rich secretory protein 3 OS=Homo sapiens PE=2 SV=1 - [B4E1S8_HUMAN]	34.05	5.81	1	0	1	1	155	17.3367	6.66846
O60673	DNA polymerase zeta catalytic subunit OS=Homo sapiens GN=REV3L PE=1 SV=2 - [DPOLZ_HUMAN]	34.03	3.1	1	1	4	9	3130	352.554	8.47021
Q9BX97	Plasmalemma vesicle-associated protein OS=Homo sapiens GN=PLVAP PE=2 SV=1 - [PLVAP_HUMAN]	33.95	1.13	1	0	1	10	442	50.5621	8.79248
E9PEI6	Diffuse panbronchiolitis critical region protein 1 OS=Homo sapiens GN=DPCR1 PE=4 SV=1 - [E9PEI6_HUMAN]	33.95	0.36	1	0	1	10	1393	151.078	5.17334
Q3MIW9	Diffuse panbronchiolitis critical region protein 1 OS=Homo sapiens GN=DPCR1 PE=2 SV=2 - [DPCR1_HUMAN]	33.95	0.97	1	0	1	10	517	56.3123	8.89502
A0A0G2JIW6	Diffuse panbronchiolitis critical region protein 1 (Fragment) OS=Homo sapiens GN=DPCR1 PE=1 SV=1 - [A0A0G2JIW6_HUMAN]	33.95	0.99	1	0	1	10	507	54.6822	5.78271
A0A0G2JN73	Diffuse panbronchiolitis critical region protein 1 OS=Homo sapiens GN=DPCR1 PE=1 SV=1 - [A0A0G2JN73_HUMAN]	33.95	0.97	1	0	1	10	517	56.3114	9.05615
P02679	Fibrinogen gamma chain OS=Homo sapiens GN=FGG PE=1 SV=3 - [FIBG_HUMAN]	33.9	1.99	1	0	1	1	453	51.4789	5.61768
C9JC84	Fibrinogen gamma chain OS=Homo sapiens GN=FGG PE=1 SV=1 - [C9JC84_HUMAN]	33.9	1.95	1	0	1	1	461	52.3043	5.63037
C9JEU5	Fibrinogen gamma chain OS=Homo sapiens GN=FGG PE=1 SV=1 - [C9JEU5_HUMAN]	33.9	2.02	1	0	1	1	445	50.2904	6.0874
Q8IXN7	N-acetylaspartylglutamate synthase A OS=Homo sapiens GN=RIMKLA PE=2 SV=2 - [RIMKA_HUMAN]	33.67	3.84	1	1	1	2	391	42.8366	6.66846
H7C5E8	Serotransferrin (Fragment) OS=Homo sapiens GN=TF PE=4 SV=1 - [H7C5E8_HUMAN]	33.49	8.39	1	0	2	3	143	15.8278	9.33447
P32926	Desmoglein-3 OS=Homo sapiens GN=DSG3 PE=1 SV=2 - [DSG3_HUMAN]	32.53	1.8	1	0	1	1	999	107.465	4.99561
A0A024RC30	Desmoglein 3 (Pemphigus vulgaris antigen), isoform CRA_a OS=Homo sapiens GN=DSG3 PE=4 SV=1 - [A0A024RC30_HUMAN]	32.53	1.8	1	0	1	1	999	107.435	4.99561
P54108	Cysteine-rich secretory protein 3 OS=Homo sapiens GN=CRISP3 PE=1 SV=1 - [CRIS3_HUMAN]	31.09	13.06	1	0	4	8	245	27.612	7.79639
J3KPA1	Cysteine-rich secretory protein 3 OS=Homo sapiens GN=CRISP3 PE=1 SV=1 - [J3KPA1_HUMAN]	31.09	11.59	1	0	4	8	276	30.9546	7.60596
Q92766	Ras-responsive element-binding protein 1 OS=Homo sapiens GN=RREB1 PE=1 SV=3 - [RREB1_HUMAN]	30.7433	0.77	1	0	1	5	1687	181.306	6.97607
O95789	Zinc finger MYM-type protein 6 OS=Homo sapiens GN=ZMYM6 PE=2 SV=2 - [ZMYM6_HUMAN]	30.73	2.04	1	0	3	14	1325	147.992	8.22119
Q7L9K1	cDNA FLJ10065 fis, clone HEMBA1001455 OS=Homo sapiens PE=2 SV=1 - [Q7L9K1_HUMAN]	30.73	2.64	1	0	2	13	607	69.4814	6.49365
A4Z946	Transposase-like protein (Fragment) OS=Homo sapiens PE=4 SV=1 - [A4Z946_HUMAN]	30.73	3.78	1	0	3	14	609	69.6916	6.49365
H7C192	ADP-ribosylation factor-like protein 6-interacting protein 6 (Fragment) OS=Homo sapiens GN=ARL6IP6 PE=1 SV=1 - [H7C192_HUMAN]	30.64	34.85	1	0	1	3	66	7.41915	7.12256
Q8NA70	Protein FAM47B OS=Homo sapiens GN=FAM47B PE=2 SV=2 - [FA47B_HUMAN]	30.6	4.03	1	0	2	2	645	73.8977	8.73389
Q96MD7	Uncharacterized protein C9orf85 OS=Homo sapiens GN=C9orf85 PE=1 SV=1 - [CI085_HUMAN]	30.56	4.47	1	0	1	2	179	20.1524	9.42236
P26038	Moesin OS=Homo sapiens GN=MSN PE=1 SV=3 - [MOES_HUMAN]	30.46	3.99	1	1	3	3	577	67.7778	6.40479
B7Z4C7	cDNA FLJ57321, moderately similar to Moesin OS=Homo sapiens PE=2 SV=1 - [B7Z4C7_HUMAN]	30.46	8.82	1	0	2	2	204	23.8988	6.20166
Q02818	Nucleobindin-1 OS=Homo sapiens GN=NUCB1 PE=1 SV=4 - [NUCB1_HUMAN]	30.14	6.29	1	0	3	15	461	53.8463	5.24951
A8K7Q1	cDNA FLJ77770, highly similar to Homo sapiens nucleobindin 1 (NUCB1), mRNA OS=Homo sapiens PE=2 SV=1 - [A8K7Q1_HUMAN]	30.14	6.29	1	0	3	15	461	53.8503	5.24951
Q53GX6	Nucleobindin 1 variant (Fragment) OS=Homo sapiens PE=2 SV=1 - [Q53GX6_HUMAN]	30.14	4.77	1	0	2	2	461	53.8743	5.24951
B4DZX0	cDNA FLJ52898, highly similar to Nucleobindin-1 OS=Homo sapiens PE=2 SV=1 - [B4DZX0_HUMAN]	30.14	6.58	1	0	3	15	441	51.5892	5.31299
B3KUR6	cDNA FLJ40471 fis, clone TESTI2042508, highly similar to Nucleobindin-1 OS=Homo sapiens PE=2 SV=1 - [B3KUR6_HUMAN]	30.14	11.29	1	0	1	1	124	14.1902	5.5542
Q96BA4	NUCB1 protein OS=Homo sapiens PE=1 SV=1 - [Q96BA4_HUMAN]	30.14	12.5	1	0	2	2	176	20.4562	5.10986
P02533	Keratin, type I cytoskeletal 14 OS=Homo sapiens GN=KRT14 PE=1 SV=4 - [K1C14_HUMAN]	30.02	1.48	1	0	1	1	472	51.5294	5.16064
P19012	Keratin, type I cytoskeletal 15 OS=Homo sapiens GN=KRT15 PE=1 SV=3 - [K1C15_HUMAN]	30.02	1.54	1	0	1	1	456	49.1811	4.76709
P08779	Keratin, type I cytoskeletal 16 OS=Homo sapiens GN=KRT16 PE=1 SV=4 - [K1C16_HUMAN]	30.02	1.48	1	0	1	1	473	51.2362	5.04639
Q04695	Keratin, type I cytoskeletal 17 OS=Homo sapiens GN=KRT17 PE=1 SV=2 - [K1C17_HUMAN]	30.02	5.56	1	0	2	2	432	48.076	5.021
P08727	Keratin, type I cytoskeletal 19 OS=Homo sapiens GN=KRT19 PE=1 SV=4 - [K1C19_HUMAN]	30.02	1.75	1	0	1	1	400	44.0791	5.13525
P13645	Keratin, type I cytoskeletal 10 OS=Homo sapiens GN=KRT10 PE=1 SV=6 - [K1C10_HUMAN]	30.02	2.91	1	1	2	2	584	58.7917	5.21143
Q7Z3Y7	Keratin, type I cytoskeletal 28 OS=Homo sapiens GN=KRT28 PE=1 SV=2 - [K1C28_HUMAN]	30.02	1.51	1	0	1	1	464	50.5359	5.46533
P13646	Keratin, type I cytoskeletal 13 OS=Homo sapiens GN=KRT13 PE=1 SV=4 - [K1C13_HUMAN]	30.02	1.53	1	0	1	1	458	49.5574	4.95752
Q2M2I5	Keratin, type I cytoskeletal 24 OS=Homo sapiens GN=KRT24 PE=1 SV=1 - [K1C24_HUMAN]	30.02	1.33	1	0	1	1	525	55.0534	4.95752
O76013	Keratin, type I cuticular Ha6 OS=Homo sapiens GN=KRT36 PE=1 SV=1 - [KRT36_HUMAN]	30.02	1.5	1	0	1	1	467	52.214	4.94482
Q15323	Keratin, type I cuticular Ha1 OS=Homo sapiens GN=KRT31 PE=2 SV=3 - [K1H1_HUMAN]	30.02	1.68	1	0	1	1	416	47.2071	4.88135
Q14525	Keratin, type I cuticular Ha3-II OS=Homo sapiens GN=KRT33B PE=2 SV=3 - [KT33B_HUMAN]	30.02	1.73	1	0	1	1	404	46.1845	4.84326
P05783	Keratin, type I cytoskeletal 18 OS=Homo sapiens GN=KRT18 PE=1 SV=2 - [K1C18_HUMAN]	30.02	1.63	1	0	1	1	430	48.0285	5.45264
Q14532	Keratin, type I cuticular Ha2 OS=Homo sapiens GN=KRT32 PE=1 SV=3 - [K1H2_HUMAN]	30.02	1.56	1	0	1	1	448	50.3102	4.84326
Q92764	Keratin, type I cuticular Ha5 OS=Homo sapiens GN=KRT35 PE=2 SV=5 - [KRT35_HUMAN]	30.02	3.96	1	0	2	7	455	50.3285	4.90674
O76014	Keratin, type I cuticular Ha7 OS=Homo sapiens GN=KRT37 PE=2 SV=3 - [KRT37_HUMAN]	30.02	1.56	1	0	1	1	449	49.7152	4.95752
O76015	Keratin, type I cuticular Ha8 OS=Homo sapiens GN=KRT38 PE=2 SV=3 - [KRT38_HUMAN]	30.02	1.54	1	0	1	1	456	50.4474	4.84326
P01614	Ig kappa chain V-II region Cum OS=Homo sapiens PE=1 SV=1 - [KV201_HUMAN]	30.02	17.39	1	0	1	1	115	12.6683	5.40186
P01617	Ig kappa chain V-II region TEW OS=Homo sapiens PE=1 SV=1 - [KV204_HUMAN]	30.02	17.7	1	0	1	1	113	12.3082	5.99854
P06309	Ig kappa chain V-II region GM607 (Fragment) OS=Homo sapiens PE=4 SV=1 - [KV205_HUMAN]	30.02	17.09	1	0	1	1	117	12.6563	7.12256
C9JM50	Keratin, type I cytoskeletal 19 (Fragment) OS=Homo sapiens GN=KRT19 PE=2 SV=1 - [C9JM50_HUMAN]	30.02	3.57	1	0	1	1	196	20.8305	5.42725
K7EPJ9	Keratin, type I cytoskeletal 17 (Fragment) OS=Homo sapiens GN=KRT17 PE=2 SV=1 - [K7EPJ9_HUMAN]	30.02	3.03	1	0	1	1	231	24.8502	4.91943
C4AM86	Keratin, type I cuticular Ha5 OS=Homo sapiens GN=KRT35 PE=2 SV=1 - [C4AM86_HUMAN]	30.02	4.24	1	0	2	7	425	47.5611	4.76709
F8VZY9	Keratin, type I cytoskeletal 18 OS=Homo sapiens GN=KRT18 PE=2 SV=1 - [F8VZY9_HUMAN]	30.02	1.79	1	0	1	1	391	43.7474	5.35107
K7EMD9	Keratin, type I cytoskeletal 13 (Fragment) OS=Homo sapiens GN=KRT13 PE=2 SV=1 - [K7EMD9_HUMAN]	30.02	4.24	1	0	1	1	165	19.2017	4.7417
K7ERE3	Keratin, type I cytoskeletal 13 OS=Homo sapiens GN=KRT13 PE=2 SV=1 - [K7ERE3_HUMAN]	30.02	1.69	1	0	1	1	415	45.2322	4.80518
A0A087X0Q4	Protein IGKV2-40 OS=Homo sapiens GN=IGKV2-40 PE=1 SV=1 - [A0A087X0Q4_HUMAN]	30.02	19.23	1	0	1	1	104	11.4265	4.48779
A0A075B6P5	Protein IGKV2-28 (Fragment) OS=Homo sapiens GN=IGKV2D-28 PE=1 SV=1 - [A0A075B6P5_HUMAN]	30.02	16.67	1	0	1	1	120	12.9485	5.93506
A0A087WW87	Protein IGKV2-40 (Fragment) OS=Homo sapiens GN=IGKV2-40 PE=1 SV=1 - [A0A087WW87_HUMAN]	30.02	19.05	1	0	1	1	105	11.5225	4.48779
A0A0A0MTQ6	Protein IGKV2D-28 OS=Homo sapiens GN=IGKV2D-28 PE=1 SV=1 - [A0A0A0MTQ6_HUMAN]	30.02	19.61	1	0	1	1	102	11.0364	5.23682
A2NB45	Cold agglutinin FS-1 L-chain (Fragment) OS=Homo sapiens PE=2 SV=1 - [A2NB45_HUMAN]	30.02	17.7	1	0	1	1	113	12.3802	8.48486
B7ZMG8	Uncharacterized protein OS=Homo sapiens PE=2 SV=1 - [B7ZMG8_HUMAN]	30.02	24.1	1	0	1	1	83	9.05243	4.58936
A2IPI1	HRV Fab N8-VL (Fragment) OS=Homo sapiens PE=2 SV=1 - [A2IPI1_HUMAN]	30.02	16.95	1	0	1	1	118	12.7964	7.12256
A0A024R1T2	Keratin, hair, acidic, 5, isoform CRA_a OS=Homo sapiens GN=KRTHA5 PE=3 SV=1 - [A0A024R1T2_HUMAN]	30.02	3.96	1	0	2	7	455	50.3385	4.90674
B4E2J5	cDNA FLJ53570, highly similar to Keratin, type I cytoskeletal 16 OS=Homo sapiens PE=2 SV=1 - [B4E2J5_HUMAN]	30.02	3.72	1	0	1	1	188	21.4556	4.99561
B4DE59	cDNA FLJ60424, highly similar to Junction plakoglobin OS=Homo sapiens PE=2 SV=1 - [B4DE59_HUMAN]	30.02	1.24	1	0	1	1	563	62.5769	5.17334
B4DWU0	cDNA FLJ56791, highly similar to Keratin, type I cytoskeletal 16 OS=Homo sapiens PE=2 SV=1 - [B4DWU0_HUMAN]	30.02	5.19	1	0	1	1	135	15.7141	5.23682
I6L965	KRT18 protein (Fragment) OS=Homo sapiens GN=KRT18 PE=2 SV=1 - [I6L965_HUMAN]	30.02	1.88	1	0	1	1	372	42.1477	5.09717
Q6A165	HHa7 protein (Fragment) OS=Homo sapiens GN=KRTHA7 PE=2 SV=1 - [Q6A165_HUMAN]	30.02	10.24	1	0	2	2	410	45.7403	4.98291
B4E204	cDNA FLJ58872, highly similar to Keratin, type I cytoskeletal 15 OS=Homo sapiens PE=2 SV=1 - [B4E204_HUMAN]	30.02	2.99	1	0	1	1	234	23.7764	5.57959
B3KVF5	cDNA FLJ16494 fis, clone CTONG3004576, highly similar to Keratin, type I cytoskeletal 15 OS=Homo sapiens PE=2 SV=1 - [B3KVF5_HUMAN]	30.02	1.54	1	0	1	1	456	49.079	4.79248
B2RA03	cDNA, FLJ94640, highly similar to Homo sapiens keratin 18 (KRT18), mRNA OS=Homo sapiens PE=2 SV=1 - [B2RA03_HUMAN]	30.02	1.63	1	0	1	1	430	48.0005	5.37646
F5GWP8	Keratin, type I cytoskeletal 17 OS=Homo sapiens GN=KRT17 PE=1 SV=2 - [F5GWP8_HUMAN]	30.02	12.89	1	0	3	3	349	40.2624	4.94482
B4E2P9	cDNA FLJ56708, highly similar to Keratin, type I cytoskeletal 17 OS=Homo sapiens PE=2 SV=1 - [B4E2P9_HUMAN]	30.02	4.07	1	0	1	1	172	18.0379	8.26514
A0A075B6R1	Protein IGKV2D-40 (Fragment) OS=Homo sapiens GN=IGKV2D-40 PE=1 SV=6 - [A0A075B6R1_HUMAN]	30.02	18.02	1	0	1	1	111	12.1829	4.48779
Q96JE9	Microtubule-associated protein 6 OS=Homo sapiens GN=MAP6 PE=1 SV=2 - [MAP6_HUMAN]	29.82	1.35	1	0	1	5	813	86.4518	9.15869
H7C4I4	Sugar phosphate exchanger 3 (Fragment) OS=Homo sapiens GN=SLC37A3 PE=1 SV=1 - [H7C4I4_HUMAN]	29.71	10.2	1	0	1	4	98	9.91493	5.80811
P07108	Acyl-CoA-binding protein OS=Homo sapiens GN=DBI PE=1 SV=2 - [ACBP_HUMAN]	29.44	18.39	1	0	1	2	87	10.038	6.56592
A0A024RAF2	Diazepam binding inhibitor (GABA receptor modulator, acyl-Coenzyme A binding protein), isoform CRA_a OS=Homo sapiens GN=DBI PE=4 SV=1 - [A0A024RAF2_HUMAN]	29.44	15.38	1	0	1	2	104	11.7859	5.5542
B8ZWD1	Acyl-CoA-binding protein OS=Homo sapiens GN=DBI PE=1 SV=1 - [B8ZWD1_HUMAN]	29.44	16.49	1	0	1	2	97	11.1426	8.32373
A0A0A0MTI5	Acyl-CoA-binding protein OS=Homo sapiens GN=DBI PE=1 SV=1 - [A0A0A0MTI5_HUMAN]	29.44	11.19	1	0	1	2	143	15.9486	5.04639
B8ZWD9	Diazepam binding inhibitor, splice form 1D(2) OS=Homo sapiens GN=DBI PE=2 SV=1 - [B8ZWD9_HUMAN]	29.44	11.11	1	0	1	2	144	16.0996	5.04639
J3QLC9	Haptoglobin (Fragment) OS=Homo sapiens GN=HP PE=3 SV=1 - [J3QLC9_HUMAN]	28.7	7.4	1	0	3	4	365	40.7533	5.8208
Q6PEJ8	HP protein OS=Homo sapiens GN=HP PE=2 SV=1 - [Q6PEJ8_HUMAN]	28.7	11.84	1	0	3	4	228	25.4418	6.52197
Q5T1R4	Transcription factor HIVEP3 OS=Homo sapiens GN=HIVEP3 PE=2 SV=1 - [ZEP3_HUMAN]	28.62	1	1	0	3	11	2406	259.304	7.81104
S4T755	MHC class II antigen (Fragment) OS=Homo sapiens GN=HLA-DRB1 PE=4 SV=1 - [S4T755_HUMAN]	28.26	11.24	1	0	1	1	89	10.7893	7.38623
P07858	Cathepsin B OS=Homo sapiens GN=CTSB PE=1 SV=3 - [CATB_HUMAN]	27.97	2.36	1	0	1	2	339	37.7968	6.30322
R4GMQ5	Cathepsin B (Fragment) OS=Homo sapiens GN=CTSB PE=1 SV=1 - [R4GMQ5_HUMAN]	27.97	10.53	1	0	1	2	76	8.54709	5.23682
B4DL49	cDNA FLJ58073, moderately similar to Cathepsin B (EC 3.4.22.1) OS=Homo sapiens PE=2 SV=1 - [B4DL49_HUMAN]	27.97	2.93	1	0	1	2	273	30.7477	6.62451
A8K2H4	cDNA FLJ78235 OS=Homo sapiens PE=2 SV=1 - [A8K2H4_HUMAN]	27.97	2.36	1	0	1	2	339	37.7688	6.30322
B3KUJ8	cDNA FLJ40065 fis, clone TESOP2000400, highly similar to CATHEPSIN B (EC 3.4.22.1) OS=Homo sapiens PE=2 SV=1 - [B3KUJ8_HUMAN]	27.97	2.9	1	0	1	2	276	30.1534	6.32861
B4DMY4	cDNA FLJ59133, highly similar to Cathepsin B (EC 3.4.22.1) OS=Homo sapiens PE=2 SV=1 - [B4DMY4_HUMAN]	27.97	3.27	1	0	1	2	245	26.8385	5.70654
Q9Y6R7	IgGFc-binding protein OS=Homo sapiens GN=FCGBP PE=1 SV=3 - [FCGBP_HUMAN]	27.9	0.39	1	0	2	2	5405	571.639	5.33838
A0A087WXI2	IgGFc-binding protein OS=Homo sapiens GN=FCGBP PE=1 SV=1 - [A0A087WXI2_HUMAN]	27.9	0.5	1	0	2	2	4204	444.918	5.35107
P55000	Secreted Ly-6/uPAR-related protein 1 OS=Homo sapiens GN=SLURP1 PE=1 SV=2 - [SLUR1_HUMAN]	27.87	6.8	1	1	1	1	103	11.1781	5.32568
O00566	U3 small nucleolar ribonucleoprotein protein MPP10 OS=Homo sapiens GN=MPHOSPH10 PE=1 SV=2 - [MPP10_HUMAN]	27.49	0.88	1	0	1	9	681	78.8157	4.85596
U3KQ48	U3 small nucleolar ribonucleoprotein protein MPP10 OS=Homo sapiens GN=MPHOSPH10 PE=1 SV=1 - [U3KQ48_HUMAN]	27.49	1.3	1	0	1	9	462	53.5208	4.4624
B3KPV5	cDNA FLJ32300 fis, clone PROST2002227, highly similar to U3 small nucleolar ribonucleoprotein protein MPP10 (Fragment) OS=Homo sapiens PE=2 SV=1 - [B3KPV5_HUMAN]	27.49	0.91	1	0	1	9	661	76.2982	4.76709
Q14980	Nuclear mitotic apparatus protein 1 OS=Homo sapiens GN=NUMA1 PE=1 SV=2 - [NUMA1_HUMAN]	27.35	0.76	1	0	2	6	2115	238.115	5.78271
F5H4J1	Nuclear mitotic apparatus protein 1 (Fragment) OS=Homo sapiens GN=NUMA1 PE=1 SV=7 - [F5H4J1_HUMAN]	27.35	1.88	1	0	2	6	852	96.9924	5.04639
F5H6Y5	Nuclear mitotic apparatus protein 1 (Fragment) OS=Homo sapiens GN=NUMA1 PE=1 SV=1 - [F5H6Y5_HUMAN]	27.35	2.32	1	0	2	6	691	78.242	5.09717
Q14980-2	Isoform 2 of Nuclear mitotic apparatus protein 1 OS=Homo sapiens GN=NUMA1 - [NUMA1_HUMAN]	27.35	0.76	1	0	2	6	2101	236.372	5.79541
A0A024R5G4	Nuclear mitotic apparatus protein 1, isoform CRA_c (Fragment) OS=Homo sapiens GN=NUMA1 PE=4 SV=1 - [A0A024R5G4_HUMAN]	27.35	1.04	1	0	2	6	1536	174.41	5.18604
Q4LE64	NUMA1 variant protein (Fragment) OS=Homo sapiens GN=NUMA1 variant protein PE=2 SV=1 - [Q4LE64_HUMAN]	27.35	0.75	1	0	2	6	2121	238.715	5.80811
A0A087WY61	Nuclear mitotic apparatus protein 1 OS=Homo sapiens GN=NUMA1 PE=1 SV=1 - [A0A087WY61_HUMAN]	27.35	0.76	1	0	2	6	2099	236.019	5.92236
Q3SYK8	NUMA1 protein (Fragment) OS=Homo sapiens GN=NUMA1 PE=2 SV=1 - [Q3SYK8_HUMAN]	27.35	2.32	1	0	2	6	691	78.2672	5.23682
A8K394	cDNA FLJ76708, highly similar to Homo sapiens nuclear mitotic apparatus protein 1 (NUMA1), mRNA (Fragment) OS=Homo sapiens PE=2 SV=1 - [A8K394_HUMAN]	27.35	1.88	1	0	2	6	852	96.9784	5.04639
Q8N4G4	CA6 protein OS=Homo sapiens GN=CA6 PE=1 SV=1 - [Q8N4G4_HUMAN]	27.08	7.82	1	0	2	2	179	19.6595	6.26514
O43184	Disintegrin and metalloproteinase domain-containing protein 12 OS=Homo sapiens GN=ADAM12 PE=1 SV=3 - [ADA12_HUMAN]	26.68	1.65	1	0	2	15	909	99.4774	8.39697
U5NE98	Metalloprotease-disintegrin 12 transmembrane isoform La OS=Homo sapiens GN=ADAM12 PE=2 SV=1 - [U5NE98_HUMAN]	26.68	1.66	1	0	2	15	906	99.1522	8.39697
P23276	Kell blood group glycoprotein OS=Homo sapiens GN=KEL PE=1 SV=2 - [KELL_HUMAN]	26.52	7.24	1	0	2	2	732	82.7709	7.89893
C7TP28	Blood group kell-cellano system OS=Homo sapiens GN=KEL PE=4 SV=1 - [C7TP28_HUMAN]	26.52	7.24	1	0	2	2	732	82.8309	7.78174
A0A077QPI2	Kell blood group, metallo-endopeptidase OS=Homo sapiens GN=KEL PE=4 SV=1 - [A0A077QPI2_HUMAN]	26.52	7.24	1	0	2	2	732	82.7729	7.66455
A0A0A1TE50	Kell blood group antigen (Fragment) OS=Homo sapiens GN=KEL PE=4 SV=1 - [A0A0A1TE50_HUMAN]	26.52	7.24	1	0	2	2	732	82.799	7.89893
Q0KH87	Kell blood group antigen Cellano OS=Homo sapiens GN=KEL PE=4 SV=1 - [Q0KH87_HUMAN]	26.52	7.26	1	0	2	2	730	82.4858	7.89893
Q0KH91	Kell blood group antigen Cellano OS=Homo sapiens GN=KEL PE=4 SV=1 - [Q0KH91_HUMAN]	26.52	7.26	1	0	2	2	730	82.4598	7.89893
B5U6Z5	Kell blood group, metallo-endopeptidase OS=Homo sapiens GN=KEL PE=4 SV=1 - [B5U6Z5_HUMAN]	26.52	7.24	1	0	2	2	732	82.8109	7.89893
Q0KH95	Kell blood group antigen Cellano OS=Homo sapiens GN=KEL PE=4 SV=1 - [Q0KH95_HUMAN]	26.52	7.26	1	0	2	2	730	82.4257	7.86963
Q0KH88	Kell blood group antigen Cellano OS=Homo sapiens GN=KEL PE=4 SV=1 - [Q0KH88_HUMAN]	26.52	7.26	1	0	2	2	730	82.5158	7.89893
Q0KH92	Kell blood group antigen Cellano OS=Homo sapiens GN=KEL PE=4 SV=1 - [Q0KH92_HUMAN]	26.52	7.26	1	0	2	2	730	82.5158	7.78174
D8MJ82	Kell blood group antigen OS=Homo sapiens GN=KEL PE=2 SV=1 - [D8MJ82_HUMAN]	26.52	7.24	1	0	2	2	732	82.827	7.89893
Q0KH93	Truncated kell blood group antigen Cellano OS=Homo sapiens GN=KEL PE=4 SV=1 - [Q0KH93_HUMAN]	26.52	7.89	1	0	2	2	672	75.9316	7.13721
Q0KH85	Truncated kell blood group antigen Cellano (Fragment) OS=Homo sapiens GN=KEL PE=4 SV=1 - [Q0KH85_HUMAN]	26.52	54.55	1	0	1	1	77	8.79248	5.31299
Q0KH90	Kell blood group antigen Cellano OS=Homo sapiens GN=KEL PE=4 SV=1 - [Q0KH90_HUMAN]	26.52	7.26	1	0	2	2	730	82.4257	7.86963
G0TQY7	Kell blood group antigen (Fragment) OS=Homo sapiens GN=KEL PE=2 SV=1 - [G0TQY7_HUMAN]	26.52	7.24	1	0	2	2	732	82.8169	7.78174
U4PCV3	Kell blood group, metallo-endopeptidase OS=Homo sapiens GN=KEL PE=4 SV=1 - [U4PCV3_HUMAN]	26.52	7.24	1	0	2	2	732	82.817	7.89893
H3BV77	Polycystin-1 (Fragment) OS=Homo sapiens GN=PKD1 PE=1 SV=1 - [H3BV77_HUMAN]	26.36	1.32	1	0	1	20	607	67.1853	7.44482
Q9H4D0	Calsyntenin-2 OS=Homo sapiens GN=CLSTN2 PE=1 SV=2 - [CSTN2_HUMAN]	26.19	0.94	1	0	1	27	955	106.938	5.38916
B3KPI8	cDNA FLJ31849 fis, clone NT2RP7000586, highly similar to Calsyntenin-2 OS=Homo sapiens PE=2 SV=1 - [B3KPI8_HUMAN]	26.19	1.65	1	0	1	27	547	62.0013	5.24951
A0A087WUS3	Calsyntenin-2 OS=Homo sapiens GN=CLSTN2 PE=1 SV=1 - [A0A087WUS3_HUMAN]	26.19	1.01	1	0	1	27	891	100.101	5.2876
P15144	Aminopeptidase N OS=Homo sapiens GN=ANPEP PE=1 SV=4 - [AMPN_HUMAN]	25.9833	0.52	1	0	1	7	967	109.471	5.47803
O43639	Cytoplasmic protein NCK2 OS=Homo sapiens GN=NCK2 PE=1 SV=2 - [NCK2_HUMAN]	25.9833	1.32	1	0	1	7	380	42.8885	6.94678
Q8WXG9	G-protein coupled receptor 98 OS=Homo sapiens GN=GPR98 PE=1 SV=2 - [GPR98_HUMAN]	25.9833	0.08	1	0	1	7	6306	692.637	4.64014
E7EPF5	Cytoplasmic protein NCK2 (Fragment) OS=Homo sapiens GN=NCK2 PE=1 SV=1 - [E7EPF5_HUMAN]	25.9833	3.47	1	0	1	7	144	16.3925	9.1001
E7ERP6	Cytoplasmic protein NCK2 OS=Homo sapiens GN=NCK2 PE=1 SV=1 - [E7ERP6_HUMAN]	25.9833	6.02	1	0	1	7	83	9.84026	9.70068
E9PEE2	Cytoplasmic protein NCK2 (Fragment) OS=Homo sapiens GN=NCK2 PE=1 SV=1 - [E9PEE2_HUMAN]	25.9833	4.55	1	0	1	7	110	12.5545	9.5249
H0Y9Q4	Protein ADGRV1 (Fragment) OS=Homo sapiens GN=ADGRV1 PE=1 SV=1 - [H0Y9Q4_HUMAN]	25.9833	0.47	1	0	1	7	1055	116.773	4.729
Q59E93	Membrane alanine aminopeptidase variant (Fragment) OS=Homo sapiens PE=2 SV=1 - [Q59E93_HUMAN]	25.9833	0.51	1	0	1	7	977	110.523	5.52881
Q53T91	Putative uncharacterized protein NCK2 (Fragment) OS=Homo sapiens GN=NCK2 PE=4 SV=1 - [Q53T91_HUMAN]	25.9833	6.67	1	0	1	7	75	8.90667	9.30518
Q9UK32	Ribosomal protein S6 kinase alpha-6 OS=Homo sapiens GN=RPS6KA6 PE=1 SV=1 - [KS6A6_HUMAN]	25.86	1.88	1	0	2	5	745	83.8185	6.34131
Q96P50	Arf-GAP with coiled-coil, ANK repeat and PH domain-containing protein 3 OS=Homo sapiens GN=ACAP3 PE=1 SV=2 - [ACAP3_HUMAN]	25.32	1.32	1	0	1	1	834	92.4366	5.98584
Q8WTZ1	ACAP3 protein (Fragment) OS=Homo sapiens GN=ACAP3 PE=2 SV=1 - [Q8WTZ1_HUMAN]	25.32	3.42	1	0	1	1	322	34.3014	5.37646
M0R1S5	Vesicular glutamate transporter 1 (Fragment) OS=Homo sapiens GN=SLC17A7 PE=1 SV=1 - [M0R1S5_HUMAN]	24.45	7.76	1	0	1	10	116	12.9754	7.1665
Q0VFZ6	Coiled-coil domain-containing protein 173 OS=Homo sapiens GN=CCDC173 PE=2 SV=2 - [CC173_HUMAN]	24.29	1.99	1	0	1	29	552	66.3614	8.86572
Q9UN86	Ras GTPase-activating protein-binding protein 2 OS=Homo sapiens GN=G3BP2 PE=1 SV=2 - [G3BP2_HUMAN]	24.06	2.28	1	0	1	26	482	54.0878	5.5542
Q9UN86-2	Isoform B of Ras GTPase-activating protein-binding protein 2 OS=Homo sapiens GN=G3BP2 - [G3BP2_HUMAN]	24.06	2.45	1	0	1	26	449	50.7861	5.37646
Q9HDB9	Endogenous retrovirus group K member 5 Gag polyprotein OS=Homo sapiens GN=ERVK-5 PE=1 SV=3 - [GAK5_HUMAN]	23.92	1.2	1	0	1	3	667	73.5417	9.14404
Q9BWT7	Caspase recruitment domain-containing protein 10 OS=Homo sapiens GN=CARD10 PE=2 SV=2 - [CAR10_HUMAN]	23.7267	1.84	1	0	2	16	1032	115.859	5.94775
Q17RA1	Caspase recruitment domain family, member 10 OS=Homo sapiens GN=CARD10 PE=1 SV=1 - [Q17RA1_HUMAN]	23.7267	1.84	1	0	2	16	1030	115.602	5.94775
P01024	Complement C3 OS=Homo sapiens GN=C3 PE=1 SV=2 - [CO3_HUMAN]	23.43	1.38	1	0	2	2	1663	187.03	6.40479
B4E216	cDNA FLJ57339, highly similar to Complement C3 OS=Homo sapiens PE=2 SV=1 - [B4E216_HUMAN]	23.43	2.09	1	0	2	2	1098	122.515	6.93213
H7C3G8	Interleukin-1 receptor-associated kinase 1 (Fragment) OS=Homo sapiens GN=IRAK1 PE=1 SV=1 - [H7C3G8_HUMAN]	23.34	4.72	1	0	1	2	212	23.5041	10.2573
P09493	Tropomyosin alpha-1 chain OS=Homo sapiens GN=TPM1 PE=1 SV=2 - [TPM1_HUMAN]	23.27	4.93	1	0	1	1	284	32.6887	4.7417
P07951	Tropomyosin beta chain OS=Homo sapiens GN=TPM2 PE=1 SV=1 - [TPM2_HUMAN]	23.27	4.93	1	0	1	1	284	32.8306	4.70361
P67936	Tropomyosin alpha-4 chain OS=Homo sapiens GN=TPM4 PE=1 SV=3 - [TPM4_HUMAN]	23.27	10.48	1	0	2	2	248	28.5045	4.69092
P06753	Tropomyosin alpha-3 chain OS=Homo sapiens GN=TPM3 PE=1 SV=2 - [TPM3_HUMAN]	23.27	4.91	1	0	1	1	285	32.9298	4.71631
P09493-3	Isoform 3 of Tropomyosin alpha-1 chain OS=Homo sapiens GN=TPM1 - [TPM1_HUMAN]	23.27	4.93	1	0	1	1	284	32.8558	4.77979
K7ENT6	Tropomyosin alpha-4 chain (Fragment) OS=Homo sapiens GN=TPM4 PE=2 SV=1 - [K7ENT6_HUMAN]	23.27	7.82	1	0	1	1	179	20.6084	4.61475
K7EP68	Tropomyosin alpha-4 chain (Fragment) OS=Homo sapiens GN=TPM4 PE=2 SV=1 - [K7EP68_HUMAN]	23.27	15.22	1	0	2	2	138	15.839	4.99561
K7ERG3	Tropomyosin alpha-4 chain (Fragment) OS=Homo sapiens GN=TPM4 PE=2 SV=1 - [K7ERG3_HUMAN]	23.27	17.06	1	0	2	2	170	19.2948	4.79248
B7Z596	Tropomyosin alpha-1 chain OS=Homo sapiens GN=TPM1 PE=2 SV=1 - [B7Z596_HUMAN]	23.27	5.09	1	0	1	1	275	31.7333	4.89404
F5H7S3	Tropomyosin alpha-1 chain OS=Homo sapiens GN=TPM1 PE=2 SV=2 - [F5H7S3_HUMAN]	23.27	5.71	1	0	1	1	245	28.5076	4.77979
H0YK48	Tropomyosin alpha-1 chain OS=Homo sapiens GN=TPM1 PE=2 SV=1 - [H0YK48_HUMAN]	23.27	5.65	1	0	1	1	248	28.5625	4.76709
H0YKX5	Tropomyosin alpha-1 chain (Fragment) OS=Homo sapiens GN=TPM1 PE=2 SV=1 - [H0YKX5_HUMAN]	23.27	9.86	1	0	1	1	142	16.3553	4.7417
H0YL52	Tropomyosin alpha-1 chain (Fragment) OS=Homo sapiens GN=TPM1 PE=3 SV=1 - [H0YL52_HUMAN]	23.27	5.28	1	0	1	1	265	30.4724	4.69092
H0YNC7	Tropomyosin alpha-1 chain (Fragment) OS=Homo sapiens GN=TPM1 PE=3 SV=1 - [H0YNC7_HUMAN]	23.27	6.28	1	0	1	1	223	25.5649	4.64014
H7BYY1	Tropomyosin 1 (Alpha), isoform CRA_m OS=Homo sapiens GN=TPM1 PE=2 SV=1 - [H7BYY1_HUMAN]	23.27	5.65	1	0	1	1	248	28.7296	4.81787
P07951-2	Isoform 2 of Tropomyosin beta chain OS=Homo sapiens GN=TPM2 - [TPM2_HUMAN]	23.27	4.93	1	0	1	1	284	32.9696	4.66553
P09493-10	Isoform 10 of Tropomyosin alpha-1 chain OS=Homo sapiens GN=TPM1 - [TPM1_HUMAN]	23.27	4.93	1	0	1	1	284	32.8457	4.76709
P09493-5	Isoform 5 of Tropomyosin alpha-1 chain OS=Homo sapiens GN=TPM1 - [TPM1_HUMAN]	23.27	5.71	1	0	1	1	245	28.3685	4.76709
P09493-7	Isoform 7 of Tropomyosin alpha-1 chain OS=Homo sapiens GN=TPM1 - [TPM1_HUMAN]	23.27	4.93	1	0	1	1	284	32.6576	4.7417
Q5TCU3	Tropomyosin beta chain OS=Homo sapiens GN=TPM2 PE=2 SV=1 - [Q5TCU3_HUMAN]	23.27	4.93	1	0	1	1	284	32.7946	4.67822
Q5TCU8	Tropomyosin beta chain OS=Homo sapiens GN=TPM2 PE=2 SV=1 - [Q5TCU8_HUMAN]	23.27	4.35	1	0	1	1	322	36.7245	4.77979
Q6ZN40	Tropomyosin 1 (Alpha), isoform CRA_f OS=Homo sapiens GN=TPM1 PE=2 SV=1 - [Q6ZN40_HUMAN]	23.27	4.29	1	0	1	1	326	37.4301	4.71631
D6R904	Tropomyosin alpha-3 chain OS=Homo sapiens GN=TPM3 PE=2 SV=1 - [D6R904_HUMAN]	23.27	14.74	1	0	1	1	95	11.0107	4.79248
H0YKP3	Tropomyosin alpha-1 chain OS=Homo sapiens GN=TPM1 PE=2 SV=1 - [H0YKP3_HUMAN]	23.27	8.92	1	0	1	1	157	17.8932	5.09717
H0YL80	Tropomyosin alpha-1 chain (Fragment) OS=Homo sapiens GN=TPM1 PE=2 SV=1 - [H0YL80_HUMAN]	23.27	20.59	1	0	1	1	68	8.00908	4.81787
Q15657	Tropomyosin isoform OS=Homo sapiens PE=2 SV=1 - [Q15657_HUMAN]	23.27	5.76	1	0	1	1	243	28.4026	4.93213
Q8TCG4	TPMsk1 (Fragment) OS=Homo sapiens GN=TPM1 PE=2 SV=1 - [Q8TCG4_HUMAN]	23.27	6.9	1	0	1	1	203	23.7401	4.75439
Q1ZYL5	Tropomyosin 1 alpha variant 6 OS=Homo sapiens PE=2 SV=1 - [Q1ZYL5_HUMAN]	23.27	5.71	1	0	1	1	245	28.4916	4.77979
B7Z722	Tropomyosin 1 (Alpha), isoform CRA_i OS=Homo sapiens GN=TPM1 PE=2 SV=1 - [B7Z722_HUMAN]	23.27	5.65	1	0	1	1	248	28.5905	4.79248
Q59GR8	TPM1 protein variant (Fragment) OS=Homo sapiens PE=2 SV=1 - [Q59GR8_HUMAN]	23.27	4.62	1	0	1	1	303	34.3817	5.40186
A7XZE4	Beta tropomyosin isoform OS=Homo sapiens GN=TPM2b PE=2 SV=1 - [A7XZE4_HUMAN]	23.27	4.93	1	0	1	1	284	33.0056	4.69092
M1VPF4	Tyrosine-protein kinase receptor OS=Homo sapiens GN=TPM3-ROS1 PE=2 SV=1 - [M1VPF4_HUMAN]	23.27	1.93	1	0	1	1	725	82.3675	4.97021
B4DGC2	cDNA FLJ56690, highly similar to Tropomyosin beta chain OS=Homo sapiens PE=2 SV=1 - [B4DGC2_HUMAN]	23.27	7.45	1	0	1	1	188	21.82	4.81787
B4DTK3	cDNA FLJ57891, highly similar to Tropomyosin beta chain OS=Homo sapiens PE=2 SV=1 - [B4DTK3_HUMAN]	23.27	8.86	1	0	1	1	158	17.822	4.80518
C9IZA2	cDNA FLJ26372 fis, clone HRT06233 OS=Homo sapiens PE=2 SV=2 - [C9IZA2_HUMAN]	23.27	6.45	1	0	1	1	217	24.8687	4.729
B4DVY2	cDNA FLJ54184, highly similar to Tropomyosin alpha-4 chain OS=Homo sapiens PE=2 SV=1 - [B4DVY2_HUMAN]	23.27	11.35	1	0	2	2	229	26.2054	4.66553
B4DTB1	cDNA FLJ52936, weakly similar to Tropomyosin alpha-4 chain OS=Homo sapiens PE=2 SV=1 - [B4DTB1_HUMAN]	23.27	16.88	1	0	2	2	154	17.6241	4.75439
A0A0S2Z4G6	Tropomyosin 1 (Alpha), isoform CRA_o (Fragment) OS=Homo sapiens GN=TPM1 PE=2 SV=1 - [A0A0S2Z4G6_HUMAN]	23.27	4.93	1	0	1	1	284	32.7066	4.7417
A0A0S2Z4G8	Tropomyosin 3 isoform 2 OS=Homo sapiens GN=TPM3 PE=2 SV=1 - [A0A0S2Z4G8_HUMAN]	23.27	5.65	1	0	1	1	248	28.7427	4.71631
Q9HBM1	Kinetochore protein Spc25 OS=Homo sapiens GN=SPC25 PE=1 SV=1 - [SPC25_HUMAN]	23.18	4.02	1	0	1	1	224	26.1365	8.00146
Q14781	Chromobox protein homolog 2 OS=Homo sapiens GN=CBX2 PE=1 SV=2 - [CBX2_HUMAN]	22.81	5.83	1	0	1	2	532	56.0461	10.0083
P35321	Cornifin-A OS=Homo sapiens GN=SPRR1A PE=1 SV=2 - [SPR1A_HUMAN]	22.6	17.98	1	0	2	2	89	9.87088	8.48486
P22528	Cornifin-B OS=Homo sapiens GN=SPRR1B PE=1 SV=2 - [SPR1B_HUMAN]	22.6	17.98	1	0	2	2	89	9.88093	8.48486
B7ZLF8	Uncharacterized protein OS=Homo sapiens PE=2 SV=1 - [B7ZLF8_HUMAN]	22.6	17.98	1	0	2	2	89	9.92898	8.76318
Q2I377	Small proline rich protein OS=Homo sapiens PE=2 SV=1 - [Q2I377_HUMAN]	22.6	21.92	1	0	2	2	73	8.12711	8.71924
Q86WI1	Fibrocystin-L OS=Homo sapiens GN=PKHD1L1 PE=2 SV=2 - [PKHL1_HUMAN]	22.47	0.28	1	0	1	16	4243	465.439	6.11279
H0YF65	Fibrocystin-L (Fragment) OS=Homo sapiens GN=PKHD1L1 PE=1 SV=1 - [H0YF65_HUMAN]	22.47	1.02	1	0	1	16	1171	129.06	6.66846
H0YAD8	WD repeat and FYVE domain-containing protein 3 (Fragment) OS=Homo sapiens GN=WDFY3 PE=1 SV=1 - [H0YAD8_HUMAN]	22.46	12.5	1	0	1	1	80	9.01151	8.90967
H0YBU4	Protein-L-isoaspartate O-methyltransferase domain-containing protein 1 (Fragment) OS=Homo sapiens GN=PCMTD1 PE=1 SV=1 - [H0YBU4_HUMAN]	22.37	10.77	1	0	1	2	130	14.4912	5.26221
Q59FV9	PTK7 protein tyrosine kinase 7 isoform a variant (Fragment) OS=Homo sapiens PE=2 SV=1 - [Q59FV9_HUMAN]	22.2567	1.42	1	0	1	28	773	84.3115	7.57666
E5RH12	Steroidogenic acute regulatory protein, mitochondrial (Fragment) OS=Homo sapiens GN=STAR PE=1 SV=1 - [E5RH12_HUMAN]	22.17	27.08	1	0	1	1	48	5.38377	6.62451
H0YB94	Steroidogenic acute regulatory protein, mitochondrial (Fragment) OS=Homo sapiens GN=STAR PE=1 SV=7 - [H0YB94_HUMAN]	22.17	5.2	1	0	1	1	250	27.8691	8.44092
P49675	Steroidogenic acute regulatory protein, mitochondrial OS=Homo sapiens GN=STAR PE=1 SV=2 - [STAR_HUMAN]	22.17	19.65	1	0	2	2	285	31.8934	9.02686
A0A0S2Z4E8	Steroidogenic acute regulatory protein isoform 2 (Fragment) OS=Homo sapiens GN=STAR PE=2 SV=1 - [A0A0S2Z4E8_HUMAN]	22.17	6.77	1	0	1	1	192	21.9582	8.76318
Q15843	NEDD8 OS=Homo sapiens GN=NEDD8 PE=1 SV=1 - [NEDD8_HUMAN]	22.07	23.46	1	0	1	1	81	9.06595	8.42627
E9PL57	Protein NEDD8-MDP1 (Fragment) OS=Homo sapiens GN=NEDD8-MDP1 PE=4 SV=1 - [E9PL57_HUMAN]	22.07	11.18	1	0	1	1	170	19.5243	7.43018
E9PS38	Protein NEDD8-MDP1 OS=Homo sapiens GN=NEDD8-MDP1 PE=4 SV=2 - [E9PS38_HUMAN]	22.07	28.36	1	0	1	1	67	7.74031	9.5249
F8VSA6	NEDD8 OS=Homo sapiens GN=NEDD8 PE=4 SV=1 - [F8VSA6_HUMAN]	22.07	38	1	0	1	1	50	5.8632	6.69775
S4R3E9	Protein NEDD8-MDP1 OS=Homo sapiens GN=NEDD8-MDP1 PE=4 SV=1 - [S4R3E9_HUMAN]	22.07	22.62	1	0	1	1	84	9.66603	5.57959
J3KNB4	Cathelicidin antimicrobial peptide OS=Homo sapiens GN=CAMP PE=2 SV=1 - [J3KNB4_HUMAN]	21.7	8.09	1	0	2	3	173	19.5783	9.40771
P49913	Cathelicidin antimicrobial peptide OS=Homo sapiens GN=CAMP PE=1 SV=1 - [CAMP_HUMAN]	21.7	8.24	1	0	2	3	170	19.2892	9.40771
P46013	Antigen KI-67 OS=Homo sapiens GN=MKI67 PE=1 SV=2 - [KI67_HUMAN]	21.33	1.44	1	0	3	4	3256	358.474	9.45166
A0A087WV66	Antigen KI-67 OS=Homo sapiens GN=MKI67 PE=1 SV=1 - [A0A087WV66_HUMAN]	21.33	1.44	1	0	3	4	3255	358.407	9.42236
B3KNX8	cDNA FLJ30689 fis, clone FCBBF2000566, highly similar to B-cell lymphoma/leukemia 11A OS=Homo sapiens PE=2 SV=1 - [B3KNX8_HUMAN]	21.1	4.36	1	0	1	9	779	84.4513	6.27783
Q9P291	Armadillo repeat-containing X-linked protein 1 OS=Homo sapiens GN=ARMCX1 PE=1 SV=1 - [ARMX1_HUMAN]	20.88	8.39	1	0	2	6	453	49.1496	9.21729
A0A087WTL2	Armadillo repeat-containing X-linked protein 1 OS=Homo sapiens GN=ARMCX1 PE=1 SV=1 - [A0A087WTL2_HUMAN]	20.88	10.41	1	0	2	6	365	38.98	9.08545
P01023	Alpha-2-macroglobulin OS=Homo sapiens GN=A2M PE=1 SV=3 - [A2MG_HUMAN]	20.8	1.7	1	0	2	3	1474	163.188	6.45557
Q9BQ22	Alpha-2-macroglobulin (Fragment) OS=Homo sapiens GN=A2M PE=4 SV=1 - [Q9BQ22_HUMAN]	20.8	35.14	1	0	1	1	37	4.38723	6.23975
J3KN67	Tropomyosin alpha-3 chain OS=Homo sapiens GN=TPM3 PE=2 SV=1 - [J3KN67_HUMAN]	20.76	8.42	1	0	2	2	285	33.2018	4.76709
P06753-2	Isoform 2 of Tropomyosin alpha-3 chain OS=Homo sapiens GN=TPM3 - [TPM3_HUMAN]	20.76	9.68	1	0	2	2	248	29.0147	4.77979
P06753-5	Isoform 5 of Tropomyosin alpha-3 chain OS=Homo sapiens GN=TPM3 - [TPM3_HUMAN]	20.76	9.68	1	0	2	2	248	28.8527	4.75439
Q5HYB6	Epididymis luminal protein 189 OS=Homo sapiens GN=DKFZp686J1372 PE=1 SV=1 - [Q5HYB6_HUMAN]	20.76	10.34	1	0	2	2	232	27.1588	4.7417
A0A087WWU8	Tropomyosin alpha-3 chain OS=Homo sapiens GN=TPM3 PE=1 SV=1 - [A0A087WWU8_HUMAN]	20.76	10.57	1	0	2	2	227	26.4044	4.77979
B2RDE1	cDNA, FLJ96568, highly similar to Homo sapiens tropomyosin 3 (TPM3), mRNA OS=Homo sapiens PE=2 SV=1 - [B2RDE1_HUMAN]	20.76	9.68	1	0	2	2	248	28.9997	4.75439
Q8TEN0	FLJ00163 protein (Fragment) OS=Homo sapiens GN=FLJ00163 PE=2 SV=1 - [Q8TEN0_HUMAN]	20.62	1.54	1	0	1	1	521	56.2782	9.08545
P09960	Leukotriene A-4 hydrolase OS=Homo sapiens GN=LTA4H PE=1 SV=2 - [LKHA4_HUMAN]	20.59	2.13	1	0	1	1	611	69.2412	6.17627
B4DVZ8	Leukotriene A(4) hydrolase OS=Homo sapiens PE=2 SV=1 - [B4DVZ8_HUMAN]	20.59	2.32	1	0	1	1	561	63.7894	5.8335
Q96P44	Collagen alpha-1(XXI) chain OS=Homo sapiens GN=COL21A1 PE=2 SV=1 - [COLA1_HUMAN]	20.52	0.73	1	0	1	3	957	99.3067	8.32373
A6PVD9	Collagen alpha-1(XXI) chain (Fragment) OS=Homo sapiens GN=COL21A1 PE=1 SV=1 - [A6PVD9_HUMAN]	20.52	5.15	1	0	1	3	136	15.0378	5.16064
B7ZLK3	COL21A1 protein OS=Homo sapiens GN=COL21A1 PE=2 SV=1 - [B7ZLK3_HUMAN]	20.52	0.73	1	0	1	3	957	99.2787	8.32373
F5GZK2	Collagen alpha-1(XXI) chain OS=Homo sapiens GN=COL21A1 PE=1 SV=2 - [F5GZK2_HUMAN]	20.52	0.73	1	0	1	3	956	99.2338	8.47021
Q9H8W5	Tripartite motif-containing protein 45 OS=Homo sapiens GN=TRIM45 PE=1 SV=2 - [TRI45_HUMAN]	20.48	1.72	1	0	1	1	580	64.3172	7.91357
Q5T2K3	Tripartite motif-containing protein 45 OS=Homo sapiens GN=TRIM45 PE=1 SV=1 - [Q5T2K3_HUMAN]	20.48	1.91	1	0	1	1	523	58.1441	8.104
D6RHX1	Mucin-7 (Fragment) OS=Homo sapiens GN=MUC7 PE=1 SV=1 - [D6RHX1_HUMAN]	20.27	26.47	1	0	4	12	136	15.453	10.0669
E9PAV3	Nascent polypeptide-associated complex subunit alpha, muscle-specific form OS=Homo sapiens GN=NACA PE=1 SV=1 - [NACAM_HUMAN]	20.2	5.2	1	0	4	11	2078	205.295	9.5835
C9J5S7	Peptidyl-prolyl cis-trans isomerase OS=Homo sapiens GN=PPIA PE=2 SV=1 - [C9J5S7_HUMAN]	19.57	42.15	1	0	4	6	121	13.1994	6.771
F8WE65	Peptidyl-prolyl cis-trans isomerase OS=Homo sapiens GN=PPIA PE=2 SV=1 - [F8WE65_HUMAN]	19.57	42.5	1	0	4	6	120	13.0133	6.771
B2RE56	Peptidyl-prolyl cis-trans isomerase OS=Homo sapiens PE=2 SV=1 - [B2RE56_HUMAN]	19.57	30.91	1	0	4	6	165	17.9969	7.81104
Q8WYB5	Histone acetyltransferase KAT6B OS=Homo sapiens GN=KAT6B PE=1 SV=3 - [KAT6B_HUMAN]	18.32	1.74	1	0	3	4	2073	231.232	5.96045
B2RWN8	Histone acetyltransferase OS=Homo sapiens GN=MYST4 PE=2 SV=1 - [B2RWN8_HUMAN]	18.32	1.74	1	0	3	4	2073	231.244	5.96045
B7Z1H4	cDNA FLJ56052, highly similar to Puromycin-sensitive aminopeptidase (EC 3.4.11.-) OS=Homo sapiens PE=2 SV=1 - [B7Z1H4_HUMAN]	16.21	1.16	1	0	1	4	602	68.0126	5.75732
E5RIZ5	Peptidyl-prolyl cis-trans isomerase A OS=Homo sapiens GN=PPIA PE=2 SV=1 - [E5RIZ5_HUMAN]	0	31.03	1	0	1	2	58	6.17396	6.49365
H3BRY3	Coronin OS=Homo sapiens GN=CORO1A PE=2 SV=1 - [H3BRY3_HUMAN]	0	5.66	1	0	3	10	389	43.3259	7.00537
Q9Y2W1	Thyroid hormone receptor-associated protein 3 OS=Homo sapiens GN=THRAP3 PE=1 SV=2 - [TR150_HUMAN]	0	1.68	1	0	2	17	955	108.601	10.1548
Q5JPF3	Ankyrin repeat domain-containing protein 36C OS=Homo sapiens GN=ANKRD36C PE=2 SV=3 - [AN36C_HUMAN]	0	0.79	1	0	1	63	1778	199.626	7.82568
P20700	Lamin-B1 OS=Homo sapiens GN=LMNB1 PE=1 SV=2 - [LMNB1_HUMAN]	0	3.75	1	0	1	3	586	66.3676	5.16064
Q15326	Zinc finger MYND domain-containing protein 11 OS=Homo sapiens GN=ZMYND11 PE=1 SV=2 - [ZMY11_HUMAN]	0	1.33	1	0	1	1	602	70.9171	8.52881
Q9NSI6	Bromodomain and WD repeat-containing protein 1 OS=Homo sapiens GN=BRWD1 PE=1 SV=4 - [BRWD1_HUMAN]	0	0.86	1	0	2	7	2320	262.772	8.45557
P52735	Guanine nucleotide exchange factor VAV2 OS=Homo sapiens GN=VAV2 PE=1 SV=2 - [VAV2_HUMAN]	0	2.28	1	0	1	1	878	101.224	7.07861
Q03001	Dystonin OS=Homo sapiens GN=DST PE=1 SV=4 - [DYST_HUMAN]	0	0.82	1	0	4	4	7570	860.127	5.24951
Q5CZC0	Fibrous sheath-interacting protein 2 OS=Homo sapiens GN=FSIP2 PE=2 SV=4 - [FSIP2_HUMAN]	0	0.93	1	0	7	17	6907	780.119	6.7124
Q8N264	Rho GTPase-activating protein 24 OS=Homo sapiens GN=ARHGAP24 PE=1 SV=2 - [RHG24_HUMAN]	0	4.68	1	0	3	6	748	84.2054	6.66846
O95714	E3 ubiquitin-protein ligase HERC2 OS=Homo sapiens GN=HERC2 PE=1 SV=2 - [HERC2_HUMAN]	0	0.43	1	0	1	1	4834	526.895	6.27783
O14936	Peripheral plasma membrane protein CASK OS=Homo sapiens GN=CASK PE=1 SV=3 - [CSKP_HUMAN]	0	0.97	1	0	1	1	926	105.056	6.43018
A6QL64	Ankyrin repeat domain-containing protein 36A OS=Homo sapiens GN=ANKRD36 PE=2 SV=3 - [AN36A_HUMAN]	0	1.75	1	0	3	74	1941	217.331	8.66064
Q7Z5J8	Ankyrin and armadillo repeat-containing protein OS=Homo sapiens GN=ANKAR PE=2 SV=3 - [ANKAR_HUMAN]	0	0.35	1	0	1	3	1434	161.922	8.104
Q8NAV1	Pre-mRNA-splicing factor 38A OS=Homo sapiens GN=PRPF38A PE=1 SV=1 - [PR38A_HUMAN]	0	1.92	1	0	1	3	312	37.4534	9.96436
Q8IYB3	Serine/arginine repetitive matrix protein 1 OS=Homo sapiens GN=SRRM1 PE=1 SV=2 - [SRRM1_HUMAN]	0	1.33	1	0	1	3	904	102.274	11.8394
Q96JF6	Zinc finger protein 594 OS=Homo sapiens GN=ZNF594 PE=2 SV=3 - [ZN594_HUMAN]	0	6.82	1	0	1	3	807	93.8468	8.70459
Q5VT25	Serine/threonine-protein kinase MRCK alpha OS=Homo sapiens GN=CDC42BPA PE=1 SV=1 - [MRCKA_HUMAN]	0	0.35	1	0	1	9	1732	197.182	6.58057
Q96BY7	Autophagy-related protein 2 homolog B OS=Homo sapiens GN=ATG2B PE=1 SV=5 - [ATG2B_HUMAN]	0	0.38	1	0	1	2	2078	232.616	5.75732
P54136	Arginine--tRNA ligase, cytoplasmic OS=Homo sapiens GN=RARS PE=1 SV=2 - [SYRC_HUMAN]	0	1.97	1	0	1	1	660	75.3309	6.68311
O15355	Protein phosphatase 1G OS=Homo sapiens GN=PPM1G PE=1 SV=1 - [PPM1G_HUMAN]	0	1.28	1	0	1	1	546	59.2347	4.36084
Q5VUA4	Zinc finger protein 318 OS=Homo sapiens GN=ZNF318 PE=1 SV=2 - [ZN318_HUMAN]	0	0.66	1	0	2	4	2279	250.958	7.1958
Q9Y4D1	Disheveled-associated activator of morphogenesis 1 OS=Homo sapiens GN=DAAM1 PE=1 SV=2 - [DAAM1_HUMAN]	0	2.13	1	0	2	3	1078	123.396	7.2251
A2BH96	Neuroblastoma breakpoint family member 20 OS=Homo sapiens GN=NBPF10 PE=4 SV=1 - [A2BH96_HUMAN]	0	0.19	1	0	1	1	4621	528.655	4.69092
A6NIM6	Solute carrier family 15 member 5 OS=Homo sapiens GN=SLC15A5 PE=3 SV=2 - [S15A5_HUMAN]	0	5.53	1	0	2	30	579	65.2196	7.66455
A9Z1X7	Serine/arginine repetitive matrix protein 1 OS=Homo sapiens GN=SRRM1 PE=1 SV=1 - [A9Z1X7_HUMAN]	0	1.31	1	0	1	3	913	103.329	11.854
C9J941	Golgi membrane protein 1 (Fragment) OS=Homo sapiens GN=GOLM1 PE=1 SV=1 - [C9J941_HUMAN]	0	7.5	1	0	1	2	80	8.96975	9.81787
C9JYM4	Golgi membrane protein 1 (Fragment) OS=Homo sapiens GN=GOLM1 PE=1 SV=1 - [C9JYM4_HUMAN]	0	4.96	1	0	1	2	121	13.7043	9.48096
A0A087WT21	Cat eye syndrome critical region protein 2 OS=Homo sapiens GN=CECR2 PE=1 SV=1 - [A0A087WT21_HUMAN]	0	1.94	1	0	1	1	1442	159.581	7.04932
F8WAT9	Golgi membrane protein 1 OS=Homo sapiens GN=GOLM1 PE=1 SV=2 - [F8WAT9_HUMAN]	0	5.71	1	0	1	2	105	11.9022	9.18799
H0Y605	Forkhead-associated domain-containing protein 1 (Fragment) OS=Homo sapiens GN=FHAD1 PE=4 SV=1 - [H0Y605_HUMAN]	0	10.53	1	0	2	2	190	20.8308	10.8872
H0Y8S0	Stress-70 protein, mitochondrial (Fragment) OS=Homo sapiens GN=HSPA9 PE=1 SV=1 - [H0Y8S0_HUMAN]	0	6.86	1	0	1	1	102	11.2678	7.18115
H0YCM3	Epididymal-specific lipocalin-10 (Fragment) OS=Homo sapiens GN=LCN10 PE=4 SV=1 - [H0YCM3_HUMAN]	0	37.84	1	0	2	2	37	4.11635	11.8394
H0YGW5	Low-density lipoprotein receptor-related protein 6 (Fragment) OS=Homo sapiens GN=LRP6 PE=1 SV=1 - [H0YGW5_HUMAN]	0	1.01	1	0	2	14	1478	165.385	5.37646
H7BZ78	KAT8 regulatory NSL complex subunit 1-like protein (Fragment) OS=Homo sapiens GN=KANSL1L PE=4 SV=1 - [H7BZ78_HUMAN]	0	3.52	1	0	1	1	199	22.3571	5.021
H7BZL6	Fibrous sheath-interacting protein 2 (Fragment) OS=Homo sapiens GN=FSIP2 PE=1 SV=1 - [H7BZL6_HUMAN]	0	0.82	1	0	1	1	973	109.798	8.60205
H7C0Z1	Ras-related protein Rab-36 (Fragment) OS=Homo sapiens GN=RAB36 PE=1 SV=1 - [H7C0Z1_HUMAN]	0	6.06	1	0	1	4	132	14.6563	8.88037
H7C1V7	N-glycosylase/DNA lyase (Fragment) OS=Homo sapiens GN=OGG1 PE=4 SV=1 - [H7C1V7_HUMAN]	0	18.94	1	0	1	1	132	14.6771	8.93896
I3L1Q2	B-cell CLL/lymphoma 7 protein family member C (Fragment) OS=Homo sapiens GN=BCL7C PE=1 SV=1 - [I3L1Q2_HUMAN]	0	14.33	1	0	1	1	293	32.8157	6.45557
J3QTJ6	Fibrous sheath-interacting protein 2 OS=Homo sapiens GN=FSIP2 PE=4 SV=1 - [J3QTJ6_HUMAN]	0	0.91	1	0	7	17	6996	789.391	6.68311
K7EJI2	Solute carrier family 25 member 39 (Fragment) OS=Homo sapiens GN=SLC25A39 PE=1 SV=1 - [K7EJI2_HUMAN]	0	10.37	1	0	1	1	164	17.9521	8.60205
M0R088	Serine/arginine repetitive matrix protein 1 (Fragment) OS=Homo sapiens GN=SRRM1 PE=1 SV=1 - [M0R088_HUMAN]	0	1.76	1	0	1	3	681	78.093	12.0591
M0R0S8	Zinc finger protein 333 OS=Homo sapiens GN=ZNF333 PE=4 SV=1 - [M0R0S8_HUMAN]	0	6.15	1	0	2	2	195	21.78	6.22705
O60241	Adhesion G protein-coupled receptor B2 OS=Homo sapiens GN=ADGRB2 PE=1 SV=2 - [AGRB2_HUMAN]	0	1.26	1	0	1	1	1585	172.544	7.41553
P21506	Zinc finger protein 10 OS=Homo sapiens GN=ZNF10 PE=1 SV=3 - [ZNF10_HUMAN]	0	3.84	1	0	1	3	573	66.4124	8.32373
P21912	Succinate dehydrogenase [ubiquinone] iron-sulfur subunit, mitochondrial OS=Homo sapiens GN=SDHB PE=1 SV=3 - [SDHB_HUMAN]	0	3.93	1	0	1	1	280	31.6088	8.76318
Q32M78	Zinc finger protein 699 OS=Homo sapiens GN=ZNF699 PE=1 SV=1 - [ZN699_HUMAN]	0	10.59	1	0	2	4	642	73.9074	8.23584
Q6P5W5	Zinc transporter ZIP4 OS=Homo sapiens GN=SLC39A4 PE=1 SV=3 - [S39A4_HUMAN]	0	6.03	1	0	1	1	647	68.3482	5.50342
Q6UX72	UDP-GlcNAc:betaGal beta-1,3-N-acetylglucosaminyltransferase 9 OS=Homo sapiens GN=B3GNT9 PE=2 SV=1 - [B3GN9_HUMAN]	0	3.98	1	0	1	3	402	43.7238	9.17334
Q8N2N9	Ankyrin repeat domain-containing protein 36B OS=Homo sapiens GN=ANKRD36B PE=1 SV=4 - [AN36B_HUMAN]	0	1.03	1	0	1	63	1353	153.488	8.85107
Q9BXW9	Fanconi anemia group D2 protein OS=Homo sapiens GN=FANCD2 PE=1 SV=2 - [FACD2_HUMAN]	0	0.69	1	0	1	9	1451	164.025	5.88428
Q9NSZ8	Putative uncharacterized protein DKFZp434H0512 (Fragment) OS=Homo sapiens GN=DKFZp434H0512 PE=2 SV=1 - [Q9NSZ8_HUMAN]	0	6.9	1	0	1	2	116	13.3638	8.80713
D3DPF9	Titin, isoform CRA_b OS=Homo sapiens GN=TTN PE=4 SV=1 - [D3DPF9_HUMAN]	0	0.39	1	0	10	13	26926	2991.19	6.7417
C0JYZ2	Titin OS=Homo sapiens GN=TTN PE=4 SV=1 - [C0JYZ2_HUMAN]	0	0.38	1	0	12	16	33423	3711.4	6.52197
D3DNN4	Carboxylic ester hydrolase OS=Homo sapiens GN=BCHE PE=3 SV=1 - [D3DNN4_HUMAN]	0	4.51	1	0	1	1	643	72.8363	7.54736
A0A075B6E9	Leucine-rich repeat-containing protein 7 OS=Homo sapiens GN=LRRC7 PE=1 SV=1 - [A0A075B6E9_HUMAN]	0	0.6	1	0	1	1	1495	167.885	6.55127
A0A087WWY3	Filamin-A OS=Homo sapiens GN=FLNA PE=1 SV=1 - [A0A087WWY3_HUMAN]	0	1.08	1	0	1	1	2315	245.697	5.97314
B7Z638	cDNA FLJ50194, highly similar to Versican core protein (Fragment) OS=Homo sapiens PE=2 SV=1 - [B7Z638_HUMAN]	0	0.83	1	0	1	1	1199	130.445	4.31006
A1L1C6	LRRC7 protein OS=Homo sapiens GN=LRRC7 PE=1 SV=1 - [A1L1C6_HUMAN]	0	3.65	1	0	1	1	821	91.6649	9.20264
D2KTB5	Helicase (Fragment) OS=Homo sapiens PE=2 SV=1 - [D2KTB5_HUMAN]	0	0.88	1	0	1	1	906	102.726	6.81494
A0A024QZK9	KIAA1641, isoform CRA_c OS=Homo sapiens GN=KIAA1641 PE=4 SV=1 - [A0A024QZK9_HUMAN]	0	1.61	1	0	1	63	868	99.5281	8.36768
A0A087X1R3	Ankyrin repeat domain-containing protein 36B OS=Homo sapiens GN=ANKRD36B PE=4 SV=1 - [A0A087X1R3_HUMAN]	0	1.36	1	0	1	63	1032	117.221	9.02686
B9EK70	Uncharacterized protein OS=Homo sapiens PE=2 SV=1 - [B9EK70_HUMAN]	0	1.85	1	0	1	1	540	62.6451	9.15869
A0A0C4DFR0	Dynein heavy chain 11, axonemal OS=Homo sapiens GN=DNAH11 PE=4 SV=1 - [A0A0C4DFR0_HUMAN]	0	0.18	1	0	1	1	4523	520.724	6.45557
A0A0S2Z4Z6	Serine/arginine repetitive matrix 1 isoform 2 (Fragment) OS=Homo sapiens GN=SRRM1 PE=2 SV=1 - [A0A0S2Z4Z6_HUMAN]	0	1.31	1	0	1	3	918	103.919	11.8394
E9PCT1	Serine/arginine repetitive matrix protein 1 OS=Homo sapiens GN=SRRM1 PE=1 SV=3 - [E9PCT1_HUMAN]	0	1.46	1	0	1	3	820	93.3802	11.9272
B7Z7U0	cDNA FLJ61739, highly similar to Serine/arginine repetitive matrix protein 1 OS=Homo sapiens PE=2 SV=1 - [B7Z7U0_HUMAN]	0	1.31	1	0	1	3	916	103.735	11.8247
A2RUU9	PCM1 protein OS=Homo sapiens GN=PCM1 PE=2 SV=1 - [A2RUU9_HUMAN]	0	0.54	1	0	1	1	1859	209.777	4.99561
Q9Y5S4	DNA polymerase OS=Homo sapiens GN=POLE1 PE=3 SV=1 - [Q9Y5S4_HUMAN]	0	1.09	1	0	1	2	2286	261.38	6.3667
Q0VGL9	Solute carrier organic anion transporter family member (Fragment) OS=Homo sapiens GN=SLCO1B3 PE=2 SV=1 - [Q0VGL9_HUMAN]	0	3.72	1	0	1	7	296	32.7882	9.59814
Q6PJV4	THRAP3 protein (Fragment) OS=Homo sapiens GN=THRAP3 PE=2 SV=1 - [Q6PJV4_HUMAN]	0	1.6	1	0	1	3	375	41.833	11.5171
D3DTM0	HCG1775942, isoform CRA_a OS=Homo sapiens GN=hCG_1775942 PE=4 SV=1 - [D3DTM0_HUMAN]	0	6	1	0	1	3	1100	127.825	8.77783
A0A0G2JR46	Mucin-4 OS=Homo sapiens GN=MUC4 PE=1 SV=1 - [A0A0G2JR46_HUMAN]	0	0.19	1	0	1	1	6436	624.573	5.22412
A0A0A0MSD0	Sushi, von Willebrand factor type A, EGF and pentraxin domain-containing protein 1 OS=Homo sapiens GN=SVEP1 PE=1 SV=1 - [A0A0A0MSD0_HUMAN]	0	0.73	1	0	2	2	3574	390.214	5.50342
B6D4Y8	Tyrosine-protein kinase receptor OS=Homo sapiens GN=ALK PE=2 SV=1 - [B6D4Y8_HUMAN]	0	1.54	1	0	2	9	1620	176.301	7.03467
Q86W77	ANKS3 protein OS=Homo sapiens GN=ANKS3 PE=2 SV=1 - [Q86W77_HUMAN]	0	1.52	1	0	1	3	527	57.9949	6.20166
A0A0G2JNN7	Thyroid peroxidase OS=Homo sapiens GN=TPO PE=1 SV=1 - [A0A0G2JNN7_HUMAN]	0	1.01	1	0	1	1	889	98.2802	6.94678
Q9UG14	Putative uncharacterized protein DKFZp434G1621 (Fragment) OS=Homo sapiens GN=DKFZp434G1621 PE=2 SV=1 - [Q9UG14_HUMAN]	0	4.07	1	0	1	3	540	62.4824	8.38232
G8XWS9	Truncated PRUNE2 OS=Homo sapiens GN=PRUNE2 PE=2 SV=1 - [G8XWS9_HUMAN]	0	0.7	1	0	1	3	2733	299.686	4.38623
B4DLJ5	cDNA FLJ55716, highly similar to Desmocollin-2 OS=Homo sapiens PE=2 SV=1 - [B4DLJ5_HUMAN]	0	1.54	1	1	2	2	912	101.019	5.2749
D1MAM3	Tyrosine-protein kinase receptor OS=Homo sapiens GN=ALK PE=2 SV=1 - [D1MAM3_HUMAN]	0	1.54	1	0	2	9	1620	176.357	7.07861
A2NX49	Acetyl-CoA carboxylase OS=Homo sapiens PE=2 SV=1 - [A2NX49_HUMAN]	0	0.6	1	0	1	2	2339	264.38	6.45557
Q05D20	THRAP3 protein (Fragment) OS=Homo sapiens GN=THRAP3 PE=2 SV=1 - [Q05D20_HUMAN]	0	1.61	1	0	1	3	373	41.589	11.5903
I1Z9D3	Ankyrin repeat domain-containing protein 36B (Fragment) OS=Homo sapiens GN=ANKRD36B PE=4 SV=1 - [I1Z9D3_HUMAN]	0	5.91	1	0	1	63	237	27.7489	7.38623
Q6P0P7	THRAP3 protein (Fragment) OS=Homo sapiens GN=THRAP3 PE=2 SV=1 - [Q6P0P7_HUMAN]	0	1.6	1	0	1	3	374	41.7049	11.5024
B4DSB3	Microtubule-associated protein OS=Homo sapiens PE=2 SV=1 - [B4DSB3_HUMAN]	0	3.7	1	0	2	2	216	23.064	9.34912
I1Z9D2	Ankyrin repeat domain-containing protein 36B (Fragment) OS=Homo sapiens GN=ANKRD36B PE=4 SV=1 - [I1Z9D2_HUMAN]	0	6.14	1	0	1	63	228	26.8424	7.40088
A0A0G2JH35	Potassium voltage-gated channel subfamily KQT member 2 (Fragment) OS=Homo sapiens GN=KCNQ2 PE=1 SV=1 - [A0A0G2JH35_HUMAN]	0	1.92	1	0	1	1	728	80.4058	8.70459
A1L378	STRC protein OS=Homo sapiens GN=STRC PE=2 SV=1 - [A1L378_HUMAN]	0	5.09	1	0	1	1	1002	110.599	5.17334
A0A087WXX8	Succinate dehydrogenase [ubiquinone] iron-sulfur subunit, mitochondrial (Fragment) OS=Homo sapiens GN=SDHB PE=1 SV=1 - [A0A087WXX8_HUMAN]	0	8.94	1	0	1	1	123	14.1341	8.04541
Q7Z5U1	THRAP3 protein (Fragment) OS=Homo sapiens GN=THRAP3 PE=2 SV=1 - [Q7Z5U1_HUMAN]	0	3.75	1	0	2	4	373	41.5759	11.5464
A7E2F9	SIPA1L2 protein OS=Homo sapiens GN=SIPA1L2 PE=2 SV=1 - [A7E2F9_HUMAN]	0	1.6	1	0	2	7	1498	165.564	6.84424
Q8TDH5	CLL-associated antigen KW-1 splice variant 2 (Fragment) OS=Homo sapiens PE=2 SV=1 - [Q8TDH5_HUMAN]	0	10.61	1	0	1	63	132	15.5801	9.45166
A0A087WZY3	Alstrom syndrome protein 1 OS=Homo sapiens GN=ALMS1 PE=1 SV=1 - [A0A087WZY3_HUMAN]	0	0.86	1	0	3	3	4168	460.78	6.27783
B9EGN4	ZNF594 protein OS=Homo sapiens GN=ZNF594 PE=2 SV=1 - [B9EGN4_HUMAN]	0	6.82	1	0	1	3	807	93.8859	8.71924
A0A087WWT1	Succinate dehydrogenase [ubiquinone] iron-sulfur subunit, mitochondrial (Fragment) OS=Homo sapiens GN=SDHB PE=1 SV=1 - [A0A087WWT1_HUMAN]	0	5.5	1	0	1	1	200	22.7273	8.29443
A8MQ02	Afadin OS=Homo sapiens GN=MLLT4 PE=1 SV=2 - [A8MQ02_HUMAN]	0	0.9	1	0	2	3	1781	201.68	6.50732
Q64FX5	AKNA transcript F2 (Fragment) OS=Homo sapiens GN=AKNA PE=2 SV=1 - [Q64FX5_HUMAN]	0	2.47	1	0	1	2	405	44.5962	10.6528
Q53HW5	Excision repair cross-complementing rodent repair deficiency, complementation group 3 variant (Fragment) OS=Homo sapiens PE=2 SV=1 - [Q53HW5_HUMAN]	0	3.58	1	0	1	1	782	89.092	7.2251
