# Supplementary material for: Agonists of Orally Expressed TRP Channels Stimulate Salivary Secretion and Modify the Salivary Proteome
Source: Mol Cell Proteomics. 2020 Nov 25;19(10):1664–76. doi: 10.1074/mcp.RA120.002174 (PMC8014997; doi:10.1074/mcp.RA120.002174)
Supplement: Supplementary file 1 [file mmc1.zip › 161586_0_supp_549267_qc14p5.xlsx]

## Sheet: Sheet1
Accession	Description	Score	Coverage	# Proteins	# Unique Peptides	# Peptides	# PSMs	# AAs	MW [kDa]	calc. pI
P01037	Cystatin-SN OS=Homo sapiens GN=CST1 PE=1 SV=3 - [CYTN_HUMAN]	17823.2	65.25	1	9	15	724	141	16.3773	7.21045
P01036	Cystatin-S OS=Homo sapiens GN=CST4 PE=1 SV=3 - [CYTS_HUMAN]	7439.86	80.14	1	10	19	379	141	16.204	5.021
Q9HC84	Mucin-5B OS=Homo sapiens GN=MUC5B PE=1 SV=3 - [MUC5B_HUMAN]	6454.21	15.1	1	1	64	347	5762	595.96	6.63916
P04745	Alpha-amylase 1 OS=Homo sapiens GN=AMY1A PE=1 SV=2 - [AMY1_HUMAN]	6322.68	55.77	1	0	32	382	511	57.7309	6.93213
B7ZMD7	Alpha-amylase OS=Homo sapiens GN=AMY1A PE=2 SV=1 - [B7ZMD7_HUMAN]	6322.68	55.77	1	0	32	382	511	57.7169	6.93213
P04746	Pancreatic alpha-amylase OS=Homo sapiens GN=AMY2A PE=1 SV=2 - [AMYP_HUMAN]	6281.17	39.73	1	0	27	369	511	57.67	7.04932
Q53F26	Alpha-amylase (Fragment) OS=Homo sapiens PE=2 SV=1 - [Q53F26_HUMAN]	6281.17	39.73	1	0	27	369	511	57.684	7.04932
P19961	Alpha-amylase 2B OS=Homo sapiens GN=AMY2B PE=1 SV=1 - [AMY2B_HUMAN]	6247.46	42.27	1	0	29	372	511	57.673	7.09326
A7Y9J9	Mucin 5AC, oligomeric mucus/gel-forming OS=Homo sapiens GN=MUC5AC PE=4 SV=1 - [A7Y9J9_HUMAN]	6086.41	13.53	1	0	64	339	6207	648.387	6.75635
Q6NSB3	Alpha-amylase (Fragment) OS=Homo sapiens GN=AMY1A PE=2 SV=1 - [Q6NSB3_HUMAN]	5975.87	51.52	1	0	29	361	495	56.1745	8.55811
P02768	Serum albumin OS=Homo sapiens GN=ALB PE=1 SV=2 - [ALBU_HUMAN]	5766.42	75.86	1	0	49	323	609	69.3215	6.27783
A8K9P0	cDNA FLJ78413, highly similar to Homo sapiens albumin, mRNA OS=Homo sapiens PE=2 SV=1 - [A8K9P0_HUMAN]	5761.37	72.04	1	0	46	314	608	69.2224	6.27783
B2RBS8	cDNA, FLJ95666, highly similar to Homo sapiens albumin (ALB), mRNA OS=Homo sapiens PE=2 SV=1 - [B2RBS8_HUMAN]	5718.53	73.89	1	0	48	320	609	69.3476	6.27783
B4DPP6	cDNA FLJ54371, highly similar to Serum albumin OS=Homo sapiens PE=2 SV=1 - [B4DPP6_HUMAN]	5599.51	66.83	1	0	44	311	618	70.317	6.0874
A0A0C4DGB6	Serum albumin OS=Homo sapiens GN=ALB PE=1 SV=1 - [A0A0C4DGB6_HUMAN]	5553.31	72.35	1	0	46	300	604	69.1814	6.3667
F6KPG5	Albumin (Fragment) OS=Homo sapiens PE=2 SV=1 - [F6KPG5_HUMAN]	5382.75	74.36	1	0	48	313	585	66.488	6.03662
Q56G89	Serum albumin OS=Homo sapiens PE=2 SV=1 - [Q56G89_HUMAN]	5054.68	65.85	1	0	44	288	609	69.0393	6.20166
B7WNR0	Serum albumin OS=Homo sapiens GN=ALB PE=2 SV=1 - [B7WNR0_HUMAN]	4777.41	72.67	1	0	41	258	494	56.1753	7.13721
C9JKR2	Albumin, isoform CRA_k OS=Homo sapiens GN=ALB PE=2 SV=1 - [C9JKR2_HUMAN]	4775.39	81.06	1	0	39	256	417	47.2567	6.354
H0YA55	Serum albumin (Fragment) OS=Homo sapiens GN=ALB PE=4 SV=1 - [H0YA55_HUMAN]	4773.18	76.21	1	0	39	253	454	51.5358	6.94678
D6RHD5	Serum albumin OS=Homo sapiens GN=ALB PE=2 SV=1 - [D6RHD5_HUMAN]	4772.38	73.86	1	0	38	249	459	52.0251	6.84424
A0A087WWT3	Serum albumin OS=Homo sapiens GN=ALB PE=1 SV=1 - [A0A087WWT3_HUMAN]	4540.65	80.05	1	0	31	229	396	45.1184	6.1001
B4DPR2	cDNA FLJ50830, highly similar to Serum albumin OS=Homo sapiens PE=2 SV=1 - [B4DPR2_HUMAN]	4394.48	64.82	1	0	41	252	523	59.5351	7.1665
Q5T085	Alpha-amylase (Fragment) OS=Homo sapiens GN=AMY1B PE=3 SV=1 - [Q5T085_HUMAN]	3901.19	71.68	1	0	19	284	226	25.5544	7.31299
A0A024QYW2	Alpha-amylase (Fragment) OS=Homo sapiens GN=hCG_1992932 PE=3 SV=1 - [A0A024QYW2_HUMAN]	3888.4	48.79	1	0	17	279	248	28.2237	6.97607
Q9UGM3	Deleted in malignant brain tumors 1 protein OS=Homo sapiens GN=DMBT1 PE=1 SV=2 - [DMBT1_HUMAN]	3796.13	29.92	1	5	12	119	2413	260.569	5.43994
P09228	Cystatin-SA OS=Homo sapiens GN=CST2 PE=1 SV=1 - [CYTT_HUMAN]	3571.46	51.06	1	6	13	240	141	16.4342	4.93213
H7BZQ8	Alpha-amylase (Fragment) OS=Homo sapiens GN=AMY2A PE=1 SV=1 - [H7BZQ8_HUMAN]	3184.37	51.2	1	0	13	252	209	23.5503	6.53662
P01876	Ig alpha-1 chain C region OS=Homo sapiens GN=IGHA1 PE=1 SV=2 - [IGHA1_HUMAN]	2200.65	52.97	1	0	17	109	353	37.6306	6.50732
Q6MZW0	Putative uncharacterized protein DKFZp686J11235 (Fragment) OS=Homo sapiens GN=DKFZp686J11235 PE=1 SV=1 - [Q6MZW0_HUMAN]	2200.65	36.96	1	0	17	109	506	54.4249	6.771
Q96K68	cDNA FLJ14473 fis, clone MAMMA1001080, highly similar to Homo sapiens SNC73 protein (SNC73) mRNA OS=Homo sapiens PE=2 SV=1 - [Q96K68_HUMAN]	2200.65	37.85	1	0	17	109	494	53.0542	6.85889
Q9UP60	SNC73 protein OS=Homo sapiens GN=SNC73 PE=2 SV=1 - [Q9UP60_HUMAN]	2200.65	48.7	1	0	17	109	384	40.9211	6.15088
Q8NCL6	cDNA FLJ90170 fis, clone MAMMA1000370, highly similar to Ig alpha-1 chain C region OS=Homo sapiens PE=2 SV=1 - [Q8NCL6_HUMAN]	2200.65	37.93	1	0	17	109	493	53.1903	6.52197
Q8WY24	SNC66 protein OS=Homo sapiens PE=1 SV=1 - [Q8WY24_HUMAN]	1771.5	35.81	1	0	15	91	497	53.6314	6.66846
P01833	Polymeric immunoglobulin receptor OS=Homo sapiens GN=PIGR PE=1 SV=4 - [PIGR_HUMAN]	1720.57	36.26	1	34	41	189	764	83.2317	5.74463
P02788	Lactotransferrin OS=Homo sapiens GN=LTF PE=1 SV=6 - [TRFL_HUMAN]	1588.91	32.54	1	0	22	92	710	78.1319	8.11865
E7ER44	Kaliocin-1 OS=Homo sapiens GN=LTF PE=2 SV=1 - [E7ER44_HUMAN]	1588.91	32.63	1	0	22	92	708	77.9198	8.11865
B3VMW0	Lactoferrin OS=Homo sapiens PE=2 SV=1 - [B3VMW0_HUMAN]	1588.91	32.49	1	0	22	92	711	78.307	8.11865
Q5EK51	Lactoferrin OS=Homo sapiens PE=2 SV=1 - [Q5EK51_HUMAN]	1588.91	32.49	1	0	22	92	711	78.272	8.17725
W8QEY1	Lactoferrin OS=Homo sapiens PE=2 SV=1 - [W8QEY1_HUMAN]	1585.99	30.52	1	0	21	89	711	78.332	8.17725
B7ZAL5	cDNA, FLJ79229, highly similar to Lactotransferrin (EC 3.4.21.-) OS=Homo sapiens PE=2 SV=1 - [B7ZAL5_HUMAN]	1585.99	31.68	1	0	20	88	666	73.1232	7.78174
Q2TUW9	Lactoferrin OS=Homo sapiens PE=2 SV=1 - [Q2TUW9_HUMAN]	1585.99	30.61	1	0	21	89	709	77.9307	8.11865
E7EQB2	Kaliocin-1 (Fragment) OS=Homo sapiens GN=LTF PE=2 SV=1 - [E7EQB2_HUMAN]	1551.92	31.03	1	0	21	87	696	76.5769	8.01611
B3KSL2	cDNA FLJ36533 fis, clone TRACH2004428, highly similar to Lactotransferrin (EC 3.4.21.-) (Fragment) OS=Homo sapiens PE=2 SV=1 - [B3KSL2_HUMAN]	1551.92	30.99	1	0	21	87	697	76.704	8.01611
Q6ZW64	cDNA FLJ41552 fis, clone COLON2004478, highly similar to Protein Tro alpha1 H,myeloma OS=Homo sapiens PE=2 SV=1 - [Q6ZW64_HUMAN]	1508.52	37.85	1	0	15	88	494	53.2872	6.52197
Q6N092	Putative uncharacterized protein DKFZp686K18196 (Fragment) OS=Homo sapiens GN=DKFZp686K18196 PE=2 SV=1 - [Q6N092_HUMAN]	1508.52	36.03	1	0	15	88	519	56.3879	6.93213
Q96DK0	CDNA FLJ25298 fis, clone STM07683, highly similar to Protein Tro alpha1 H,myeloma OS=Homo sapiens PE=2 SV=1 - [Q96DK0_HUMAN]	1508.52	37.7	1	0	15	88	496	53.4982	6.65381
A8K494	cDNA FLJ78440, highly similar to Human lactoferrin OS=Homo sapiens PE=2 SV=1 - [A8K494_HUMAN]	1484.93	30.66	1	0	20	87	711	78.318	8.17725
Q5T084	Alpha-amylase 1 (Fragment) OS=Homo sapiens GN=AMY1A PE=4 SV=1 - [Q5T084_HUMAN]	1411.46	67.62	1	0	9	150	105	12.4131	8.19189
P31025	Lipocalin-1 OS=Homo sapiens GN=LCN1 PE=1 SV=1 - [LCN1_HUMAN]	1354.91	35.23	1	4	8	79	176	19.2378	5.57959
B4E1L4	cDNA FLJ59081, highly similar to Mucin-5B OS=Homo sapiens PE=2 SV=1 - [B4E1L4_HUMAN]	1335.13	14.97	1	0	12	59	668	71.6337	5.63037
Q6N090	Putative uncharacterized protein DKFZp686G21220 (Fragment) OS=Homo sapiens GN=DKFZp686G21220 PE=2 SV=1 - [Q6N090_HUMAN]	1290.85	32.41	1	0	14	84	506	54.354	6.59521
P60709	Actin, cytoplasmic 1 OS=Homo sapiens GN=ACTB PE=1 SV=1 - [ACTB_HUMAN]	1202.4	34.93	1	0	12	74	375	41.7097	5.47803
P63261	Actin, cytoplasmic 2 OS=Homo sapiens GN=ACTG1 PE=1 SV=1 - [ACTG_HUMAN]	1202.4	34.93	1	0	12	74	375	41.7658	5.47803
Q8WVW5	Putative uncharacterized protein (Fragment) OS=Homo sapiens PE=2 SV=1 - [Q8WVW5_HUMAN]	1202.4	36.09	1	0	12	74	363	40.4772	6.13818
Q53G99	Beta actin variant (Fragment) OS=Homo sapiens PE=2 SV=1 - [Q53G99_HUMAN]	1202.4	34.93	1	0	12	74	375	41.7378	5.59229
Q53G76	Beta actin variant (Fragment) OS=Homo sapiens PE=2 SV=1 - [Q53G76_HUMAN]	1202.4	34.93	1	0	12	74	375	41.6937	5.47803
Q53GK6	Beta actin variant (Fragment) OS=Homo sapiens PE=2 SV=1 - [Q53GK6_HUMAN]	1202.4	34.93	1	0	12	74	375	41.6957	5.47803
B4DVQ0	cDNA FLJ58286, highly similar to Actin, cytoplasmic 2 OS=Homo sapiens PE=2 SV=1 - [B4DVQ0_HUMAN]	1202.4	39.34	1	0	12	74	333	37.3246	5.70654
B4E335	cDNA FLJ52842, highly similar to Actin, cytoplasmic 1 OS=Homo sapiens PE=2 SV=1 - [B4E335_HUMAN]	1202.4	37.32	1	0	12	74	351	39.2005	5.59229
B4E3A4	cDNA FLJ57283, highly similar to Actin, cytoplasmic 2 OS=Homo sapiens PE=2 SV=1 - [B4E3A4_HUMAN]	1202.4	36.8	1	0	12	74	356	39.7737	5.37646
B4DW52	cDNA FLJ55253, highly similar to Actin, cytoplasmic 1 OS=Homo sapiens PE=2 SV=1 - [B4DW52_HUMAN]	1202.4	29.39	1	0	9	68	347	38.6082	5.35107
B2MV14	Truncated lactoferrin OS=Homo sapiens GN=LTF PE=3 SV=1 - [B2MV14_HUMAN]	1198.2	30.09	1	0	17	73	585	64.1928	8.07471
B4E1V0	cDNA FLJ54839, highly similar to Lactotransferrin (EC 3.4.21.-) OS=Homo sapiens PE=2 SV=1 - [B4E1V0_HUMAN]	1156.29	42	1	0	12	52	300	33.0041	7.63525
Q9NYE4	Cervical mucin MUC5B (Fragment) OS=Homo sapiens PE=2 SV=1 - [Q9NYE4_HUMAN]	1115.58	7.12	1	0	3	50	716	71.1516	7.35693
P62736	Actin, aortic smooth muscle OS=Homo sapiens GN=ACTA2 PE=1 SV=1 - [ACTA_HUMAN]	1031.31	22.55	1	0	9	59	377	41.9818	5.38916
P68032	Actin, alpha cardiac muscle 1 OS=Homo sapiens GN=ACTC1 PE=1 SV=1 - [ACTC_HUMAN]	1031.31	22.55	1	0	9	59	377	41.9919	5.38916
P63267	Actin, gamma-enteric smooth muscle OS=Homo sapiens GN=ACTG2 PE=1 SV=1 - [ACTH_HUMAN]	1031.31	22.61	1	0	9	59	376	41.8498	5.47803
P68133	Actin, alpha skeletal muscle OS=Homo sapiens GN=ACTA1 PE=1 SV=1 - [ACTS_HUMAN]	1031.31	22.55	1	0	9	59	377	42.0239	5.38916
A8K3K1	cDNA FLJ78096, highly similar to Homo sapiens actin, alpha, cardiac muscle (ACTC), mRNA OS=Homo sapiens PE=2 SV=1 - [A8K3K1_HUMAN]	1031.31	22.28	1	0	8	57	377	42.0199	5.38916
Q13707	ACTA2 protein (Fragment) OS=Homo sapiens GN=ACTA2 PE=3 SV=1 - [Q13707_HUMAN]	1031.31	16.36	1	0	5	48	330	36.7832	5.35107
B3KUD3	cDNA FLJ39583 fis, clone SKMUS2004897, highly similar to ACTIN, ALPHA SKELETAL MUSCLE OS=Homo sapiens PE=2 SV=1 - [B3KUD3_HUMAN]	1031.31	24.85	1	0	9	59	342	37.7999	5.73193
B7Z6P1	cDNA FLJ53662, highly similar to Actin, alpha skeletal muscle OS=Homo sapiens PE=2 SV=1 - [B7Z6P1_HUMAN]	1031.31	24.78	1	0	9	59	343	38.5541	5.37646
B4E262	cDNA FLJ61058, highly similar to Deleted in malignant brain tumors 1 protein OS=Homo sapiens PE=2 SV=1 - [B4E262_HUMAN]	1014.27	17.95	1	0	7	45	390	41.0653	4.70361
H7C013	Serum albumin (Fragment) OS=Homo sapiens GN=ALB PE=2 SV=1 - [H7C013_HUMAN]	1014.03	62.44	1	0	11	74	197	22.844	6.34131
C9J2Z5	Alpha-amylase 2B (Fragment) OS=Homo sapiens GN=AMY2B PE=4 SV=1 - [C9J2Z5_HUMAN]	1011.03	69.79	1	1	8	115	96	11.4096	7.88428
C9JWK7	Alpha-amylase 2B (Fragment) OS=Homo sapiens GN=AMY2B PE=4 SV=1 - [C9JWK7_HUMAN]	983.663	67.44	1	0	6	103	86	10.2051	8.32373
F8W148	Carbonic anhydrase 6 (Fragment) OS=Homo sapiens GN=CA6 PE=1 SV=1 - [F8W148_HUMAN]	977.369	28.88	1	1	5	48	187	21.0494	6.80029
Q6S8J3	POTE ankyrin domain family member E OS=Homo sapiens GN=POTEE PE=1 SV=3 - [POTEE_HUMAN]	975.063	4	1	0	4	46	1075	121.286	6.20166
A5A3E0	POTE ankyrin domain family member F OS=Homo sapiens GN=POTEF PE=1 SV=2 - [POTEF_HUMAN]	975.063	4	1	0	4	46	1075	121.367	6.20166
B3KW67	cDNA FLJ42347 fis, clone UTERU2003399, highly similar to Actin, gamma-enteric smooth muscle OS=Homo sapiens PE=2 SV=1 - [B3KW67_HUMAN]	975.063	19.68	1	0	8	57	376	41.7898	5.47803
P23280	Carbonic anhydrase 6 OS=Homo sapiens GN=CA6 PE=1 SV=3 - [CAH6_HUMAN]	906.256	19.81	1	0	7	42	308	35.3446	7.02002
B4DUH8	cDNA FLJ60163, highly similar to Carbonic anhydrase 6 (EC 4.2.1.1) OS=Homo sapiens PE=2 SV=1 - [B4DUH8_HUMAN]	906.256	19.55	1	0	7	42	312	35.7667	7.02002
B3KWQ3	cDNA FLJ43573 fis, clone RECTM2001691, highly similar to Actin, cytoplasmic 2 OS=Homo sapiens PE=2 SV=1 - [B3KWQ3_HUMAN]	820.513	24.9	1	0	6	42	253	28.193	5.33838
A4UCT3	Beta-actin (Fragment) OS=Homo sapiens PE=2 SV=1 - [A4UCT3_HUMAN]	820.513	47.73	1	0	6	42	132	14.7273	5.12256
B7ZAP6	cDNA, FLJ79260, highly similar to Actin, cytoplasmic 2 OS=Homo sapiens PE=2 SV=1 - [B7ZAP6_HUMAN]	820.513	21.43	1	0	6	42	294	33.0795	5.64307
A5GZ75	Beta-actin (Fragment) OS=Homo sapiens PE=2 SV=1 - [A5GZ75_HUMAN]	820.513	41.72	1	0	6	42	151	16.8474	5.57959
F1BXA6	Beta-actin (Fragment) OS=Homo sapiens PE=2 SV=1 - [F1BXA6_HUMAN]	820.513	57.8	1	0	6	42	109	12.1881	6.04932
Q96FU6	ACTG1 protein (Fragment) OS=Homo sapiens GN=ACTG1 PE=2 SV=2 - [Q96FU6_HUMAN]	820.513	38.18	1	0	6	42	165	18.4391	5.35107
Q6PJ43	ACTG1 protein (Fragment) OS=Homo sapiens GN=ACTG1 PE=2 SV=1 - [Q6PJ43_HUMAN]	820.513	23.95	1	0	6	42	263	29.3927	5.69385
Q96DE1	Putative uncharacterized protein (Fragment) OS=Homo sapiens PE=2 SV=1 - [Q96DE1_HUMAN]	820.513	39.62	1	0	6	42	159	17.7127	5.30029
B4DUI8	cDNA FLJ52761, highly similar to Actin, aortic smooth muscle OS=Homo sapiens PE=2 SV=1 - [B4DUI8_HUMAN]	785.003	15.96	1	0	6	43	332	37.3387	5.5542
B3KPP5	cDNA FLJ32030 fis, clone NTONG2000040, highly similar to Actin, alpha cardiac OS=Homo sapiens PE=2 SV=1 - [B3KPP5_HUMAN]	785.003	18.82	1	0	4	39	186	20.9305	5.65576
Q5VSP4	Putative lipocalin 1-like protein 1 OS=Homo sapiens GN=LCN1P1 PE=5 SV=1 - [LC1L1_HUMAN]	769.594	12.96	1	0	2	35	162	17.907	4.99561
V9HVZ7	Epididymis luminal protein 176 OS=Homo sapiens GN=HEL-176 PE=2 SV=1 - [V9HVZ7_HUMAN]	764.197	23.32	1	0	5	40	223	25.0195	5.65576
A0A087WYC5	Ig gamma-1 chain C region OS=Homo sapiens GN=IGHG1 PE=1 SV=1 - [A0A087WYC5_HUMAN]	760.235	17.89	1	0	9	40	475	52.3929	8.20654
P01857	Ig gamma-1 chain C region OS=Homo sapiens GN=IGHG1 PE=1 SV=1 - [IGHG1_HUMAN]	755.289	22.42	1	0	8	39	330	36.0832	8.19189
A0A0A0MS08	Ig gamma-1 chain C region (Fragment) OS=Homo sapiens GN=IGHG1 PE=1 SV=1 - [A0A0A0MS08_HUMAN]	755.289	18.55	1	0	8	39	399	43.8841	6.96143
A0A087X079	Ig gamma-1 chain C region OS=Homo sapiens GN=IGHG1 PE=1 SV=1 - [A0A087X079_HUMAN]	755.289	15.64	1	0	8	39	473	51.8798	8.07471
A0A087WV47	Ig gamma-1 chain C region OS=Homo sapiens GN=IGHG1 PE=1 SV=1 - [A0A087WV47_HUMAN]	755.289	15.88	1	0	8	39	466	51.1215	7.54736
A0A087X1C7	Ig gamma-1 chain C region OS=Homo sapiens GN=IGHG1 PE=1 SV=1 - [A0A087X1C7_HUMAN]	755.289	16.02	1	0	8	39	462	50.4565	8.44092
A8K008	cDNA FLJ78387 OS=Homo sapiens PE=1 SV=1 - [A8K008_HUMAN]	755.289	15.68	1	0	8	39	472	51.5637	8.1626
Q6N089	Putative uncharacterized protein DKFZp686P15220 OS=Homo sapiens GN=DKFZp686P15220 PE=1 SV=1 - [Q6N089_HUMAN]	755.289	15.68	1	0	8	39	472	51.6918	7.92822
S6B291	IgG H chain OS=Homo sapiens PE=1 SV=1 - [S6B291_HUMAN]	755.289	15.88	1	0	8	39	466	50.8383	7.76709
Q6PYX1	Hepatitis B virus receptor binding protein (Fragment) OS=Homo sapiens PE=1 SV=1 - [Q6PYX1_HUMAN]	755.289	21.26	1	0	8	39	348	38.138	8.03076
Q6N095	Putative uncharacterized protein DKFZp686K03196 OS=Homo sapiens GN=DKFZp686K03196 PE=1 SV=1 - [Q6N095_HUMAN]	755.289	15.58	1	0	8	39	475	52.3271	8.57275
A0A0G2JNK4	Ig gamma-1 chain C region OS=Homo sapiens GN=IGHG1 PE=1 SV=1 - [A0A0G2JNK4_HUMAN]	755.289	15.95	1	0	8	39	464	50.8834	7.91357
Q6GMX6	IGH@ protein OS=Homo sapiens GN=IGH@ PE=1 SV=1 - [Q6GMX6_HUMAN]	755.289	15.91	1	0	8	39	465	51.0507	8.68994
Q5EFE5	Anti-RhD monoclonal T125 gamma1 heavy chain OS=Homo sapiens PE=2 SV=1 - [Q5EFE5_HUMAN]	755.289	15.58	1	0	8	39	475	52.3293	8.35303
V9HW68	Epididymis luminal protein 214 OS=Homo sapiens GN=HEL-214 PE=2 SV=1 - [V9HW68_HUMAN]	755.289	15.74	1	0	8	39	470	51.6828	7.75244
Q7Z351	Putative uncharacterized protein DKFZp686N02209 OS=Homo sapiens GN=DKFZp686N02209 PE=2 SV=1 - [Q7Z351_HUMAN]	755.289	15.35	1	0	8	39	482	52.8186	8.48486
Q6MZQ6	Putative uncharacterized protein DKFZp686G11190 OS=Homo sapiens GN=DKFZp686G11190 PE=2 SV=1 - [Q6MZQ6_HUMAN]	755.289	15.58	1	0	8	39	475	52.01	8.06006
Q6N094	Putative uncharacterized protein DKFZp686O01196 OS=Homo sapiens GN=DKFZp686O01196 PE=2 SV=1 - [Q6N094_HUMAN]	755.289	15.42	1	0	8	39	480	52.5794	8.17725
Q6N097	Putative uncharacterized protein DKFZp686H20196 OS=Homo sapiens GN=DKFZp686H20196 PE=2 SV=1 - [Q6N097_HUMAN]	755.289	15.38	1	0	8	39	481	52.7255	8.48486
Q6N096	Putative uncharacterized protein DKFZp686I15196 OS=Homo sapiens GN=DKFZp686I15196 PE=2 SV=1 - [Q6N096_HUMAN]	755.289	15.88	1	0	8	39	466	50.8945	8.06006
Q6MZV7	Putative uncharacterized protein DKFZp686C11235 OS=Homo sapiens GN=DKFZp686C11235 PE=2 SV=1 - [Q6MZV7_HUMAN]	755.289	15.64	1	0	8	39	473	52.0879	7.57666
Q562R1	Beta-actin-like protein 2 OS=Homo sapiens GN=ACTBL2 PE=1 SV=2 - [ACTBL_HUMAN]	733.297	12.77	1	0	5	49	376	41.976	5.59229
Q9BYX7	Putative beta-actin-like protein 3 OS=Homo sapiens GN=POTEKP PE=5 SV=1 - [ACTBM_HUMAN]	728.681	4.27	1	0	1	29	375	41.9888	6.32861
G8FSY7	Beta actin (Fragment) OS=Homo sapiens GN=ACTB PE=2 SV=1 - [G8FSY7_HUMAN]	728.681	6.96	1	0	1	29	230	25.7078	6.39209
K4EQ44	Beta actin (Fragment) OS=Homo sapiens PE=4 SV=1 - [K4EQ44_HUMAN]	728.681	16.49	1	0	1	29	97	11.0445	4.88135
K4ENJ5	Beta actin (Fragment) OS=Homo sapiens PE=4 SV=1 - [K4ENJ5_HUMAN]	728.681	16.49	1	0	1	29	97	11.0145	4.99561
P01877	Ig alpha-2 chain C region OS=Homo sapiens GN=IGHA2 PE=1 SV=3 - [IGHA2_HUMAN]	603.491	62.35	1	0	13	51	340	36.503	6.1001
Q6MZV6	Putative uncharacterized protein DKFZp686L19235 OS=Homo sapiens GN=DKFZp686L19235 PE=2 SV=1 - [Q6MZV6_HUMAN]	603.491	44.26	1	0	13	51	479	51.6065	5.77002
A0A0G2JMB2	Ig alpha-2 chain C region (Fragment) OS=Homo sapiens GN=IGHA2 PE=1 SV=1 - [A0A0G2JMB2_HUMAN]	603.491	62.35	1	0	13	51	340	36.4851	6.1001
Q7Z374	Putative uncharacterized protein DKFZp686C02218 (Fragment) OS=Homo sapiens GN=DKFZp686C02218 PE=2 SV=1 - [Q7Z374_HUMAN]	603.491	43.09	1	0	13	51	492	53.7418	7.04932
Q7Z379	Putative uncharacterized protein DKFZp686K04218 (Fragment) OS=Homo sapiens GN=DKFZp686K04218 PE=2 SV=1 - [Q7Z379_HUMAN]	603.491	39.96	1	0	12	50	478	51.5877	6.52197
Q6P089	IGH@ protein OS=Homo sapiens GN=IGH@ PE=2 SV=1 - [Q6P089_HUMAN]	603.491	45.63	1	0	14	52	480	51.9646	6.31592
Q9NPP6	Immunoglobulin heavy chain variant (Fragment) OS=Homo sapiens PE=2 SV=1 - [Q9NPP6_HUMAN]	603.491	50.96	1	0	13	51	416	44.758	6.12549
Q6ZVX0	cDNA FLJ41981 fis, clone SMINT2011888, highly similar to Protein Tro alpha1 H,myeloma OS=Homo sapiens PE=2 SV=1 - [Q6ZVX0_HUMAN]	603.491	43.53	1	0	13	51	487	52.841	5.92236
Q6N041	Putative uncharacterized protein DKFZp686O16217 (Fragment) OS=Homo sapiens GN=DKFZp686O16217 PE=2 SV=1 - [Q6N041_HUMAN]	596.597	33.33	1	0	11	46	498	54.0905	7.18115
Q6N091	Putative uncharacterized protein DKFZp686C02220 (Fragment) OS=Homo sapiens GN=DKFZp686C02220 PE=2 SV=1 - [Q6N091_HUMAN]	596.597	33.2	1	0	11	46	500	54.1255	6.34131
A0A075B6N7	Ig alpha-2 chain C region (Fragment) OS=Homo sapiens GN=IGHA2 PE=1 SV=1 - [A0A075B6N7_HUMAN]	596.597	48.82	1	0	11	46	340	36.568	6.26514
Q6MZX9	Putative uncharacterized protein DKFZp686M08189 OS=Homo sapiens GN=DKFZp686M08189 PE=2 SV=1 - [Q6MZX9_HUMAN]	584.382	28.57	1	0	11	42	483	52.2018	5.2876
S6AWD9	IgG H chain OS=Homo sapiens PE=2 SV=1 - [S6AWD9_HUMAN]	583.973	16.72	1	0	5	23	311	33.2815	7.85498
S6BGE5	IgG H chain OS=Homo sapiens PE=2 SV=1 - [S6BGE5_HUMAN]	583.973	16.46	1	0	5	23	316	34.0368	7.03467
C6KXN3	Lambda light chain of human immunoglobulin surface antigen-related protein (Fragment) OS=Homo sapiens GN=IgLC-rG PE=1 SV=1 - [C6KXN3_HUMAN]	573.645	46.12	1	0	10	39	232	24.7261	5.5415
A2NUT2	Lambda-chain (AA -20 to 215) OS=Homo sapiens PE=1 SV=1 - [A2NUT2_HUMAN]	573.645	45.53	1	0	10	39	235	24.6391	7.62061
Q6IPQ0	IGL@ protein OS=Homo sapiens GN=IGL@ PE=2 SV=1 - [Q6IPQ0_HUMAN]	573.645	45.34	1	0	10	39	236	24.8081	6.75635
Q8N5F4	IGL@ protein OS=Homo sapiens GN=IGL@ PE=1 SV=1 - [Q8N5F4_HUMAN]	573.645	45.92	1	0	10	39	233	24.9452	5.33838
Q6PJG0	Uncharacterized protein OS=Homo sapiens PE=1 SV=1 - [Q6PJG0_HUMAN]	573.645	45.53	1	0	10	39	235	24.6171	7.29834
Q8N355	IGL@ protein OS=Homo sapiens GN=IGL@ PE=1 SV=1 - [Q8N355_HUMAN]	573.645	45.73	1	0	10	39	234	24.7772	6.3667
Q6GMX4	IGL@ protein OS=Homo sapiens GN=IGL@ PE=1 SV=1 - [Q6GMX4_HUMAN]	573.645	45.34	1	0	10	39	236	24.7941	6.88818
Q6GMW3	IGL@ protein OS=Homo sapiens GN=IGL@ PE=1 SV=1 - [Q6GMW3_HUMAN]	573.645	45.73	1	0	10	39	234	24.6382	6.3667
Q6PIQ7	IGL@ protein OS=Homo sapiens GN=IGL@ PE=1 SV=1 - [Q6PIQ7_HUMAN]	573.645	45.34	1	0	10	39	236	25.0053	7.97217
Q6P5S8	IGK@ protein OS=Homo sapiens GN=IGK@ PE=1 SV=1 - [Q6P5S8_HUMAN]	548.81	48.73	1	0	15	33	236	25.7568	6.32861
P01591	Immunoglobulin J chain OS=Homo sapiens GN=IGJ PE=1 SV=4 - [IGJ_HUMAN]	543.444	70.44	1	1	11	47	159	18.087	5.23682
A0A5E4	Uncharacterized protein OS=Homo sapiens PE=2 SV=1 - [A0A5E4_HUMAN]	522.05	45.53	1	0	10	36	235	24.7312	5.93506
A0A0A0MS07	Ig gamma-1 chain C region (Fragment) OS=Homo sapiens GN=IGHG1 PE=1 SV=1 - [A0A0A0MS07_HUMAN]	515.369	20.34	1	0	6	31	295	31.963	8.03076
S6BGD6	IgG L chain OS=Homo sapiens PE=1 SV=1 - [S6BGD6_HUMAN]	511.745	45.53	1	0	10	35	235	24.8081	7.23975
Q567P1	IGL@ protein OS=Homo sapiens GN=IGL@ PE=2 SV=1 - [Q567P1_HUMAN]	511.745	45.53	1	0	10	35	235	24.7841	7.29834
Q6GMX3	IGL@ protein OS=Homo sapiens GN=IGL@ PE=2 SV=1 - [Q6GMX3_HUMAN]	511.745	45.34	1	0	10	35	236	24.6851	6.88818
Q6IN99	IGL@ protein OS=Homo sapiens GN=IGL@ PE=2 SV=1 - [Q6IN99_HUMAN]	511.745	45.53	1	0	10	35	235	24.8722	6.7417
Q8NEJ1	Uncharacterized protein OS=Homo sapiens PE=2 SV=1 - [Q8NEJ1_HUMAN]	511.745	45.34	1	0	10	35	236	25.0083	7.69385
Q6GMV8	Uncharacterized protein OS=Homo sapiens PE=2 SV=1 - [Q6GMV8_HUMAN]	511.745	45.73	1	0	10	35	234	24.8943	6.66846
Q8TCD0	Uncharacterized protein OS=Homo sapiens PE=1 SV=1 - [Q8TCD0_HUMAN]	503.253	41.84	1	0	13	27	239	26.218	8.06006
Q0KKI6	Immunoblobulin light chain (Fragment) OS=Homo sapiens PE=1 SV=1 - [Q0KKI6_HUMAN]	503.253	45.66	1	0	13	27	219	24.015	8.06006
Q6PJF2	IGK@ protein OS=Homo sapiens GN=IGK@ PE=1 SV=1 - [Q6PJF2_HUMAN]	503.253	45.11	1	0	14	29	235	25.5047	6.55127
Q7Z3Y4	Uncharacterized protein OS=Homo sapiens PE=1 SV=1 - [Q7Z3Y4_HUMAN]	503.253	42.37	1	0	13	27	236	25.6857	7.59131
Q6GMX0	Uncharacterized protein OS=Homo sapiens PE=1 SV=1 - [Q6GMX0_HUMAN]	503.253	42.37	1	0	13	27	236	25.7908	7.97217
Q6PIL8	IGK@ protein OS=Homo sapiens GN=IGK@ PE=1 SV=1 - [Q6PIL8_HUMAN]	503.253	44.92	1	0	14	29	236	25.8179	6.55127
V9HW34	Epididymis luminal protein 213 OS=Homo sapiens GN=HEL-213 PE=2 SV=1 - [V9HW34_HUMAN]	503.253	42.55	1	0	13	27	235	25.6299	6.55127
A0A087WZW8	Ig kappa chain C region OS=Homo sapiens GN=IGKC PE=4 SV=2 - [A0A087WZW8_HUMAN]	503.253	84.03	1	0	13	27	119	12.9885	7.23975
A0A087X1V9	Ig kappa chain C region OS=Homo sapiens GN=IGKC PE=1 SV=3 - [A0A087X1V9_HUMAN]	503.253	41.84	1	0	13	27	239	26.0791	7.29834
P61626	Lysozyme C OS=Homo sapiens GN=LYZ PE=1 SV=1 - [LYSC_HUMAN]	499.862	33.11	1	1	7	33	148	16.5263	9.15869
P0CG05	Ig lambda-2 chain C regions OS=Homo sapiens GN=IGLC2 PE=1 SV=1 - [LAC2_HUMAN]	497.262	93.4	1	0	9	32	106	11.2865	7.23975
A0A075B6L0	Ig lambda-3 chain C regions (Fragment) OS=Homo sapiens GN=IGLC3 PE=1 SV=2 - [A0A075B6L0_HUMAN]	497.262	93.4	1	0	9	32	106	11.3115	7.23975
A0A075B6K9	Ig lambda-2 chain C regions (Fragment) OS=Homo sapiens GN=IGLC2 PE=4 SV=1 - [A0A075B6K9_HUMAN]	497.262	93.4	1	0	9	32	106	11.3395	7.23975
Q8TCJ5	Putative uncharacterized protein DKFZp667J0810 (Fragment) OS=Homo sapiens GN=DKFZp667J0810 PE=2 SV=1 - [Q8TCJ5_HUMAN]	497.262	93.4	1	0	9	32	106	11.2585	7.23975
Q6PJR7	Beta-2-microglobulin OS=Homo sapiens GN=IGL@ PE=1 SV=1 - [Q6PJR7_HUMAN]	497.262	71.22	1	0	9	32	139	14.6691	6.72705
Q7Z2U7	Uncharacterized protein OS=Homo sapiens PE=2 SV=1 - [Q7Z2U7_HUMAN]	497.262	42.31	1	0	9	32	234	24.9993	6.37939
P01834	Ig kappa chain C region OS=Homo sapiens GN=IGKC PE=1 SV=1 - [IGKC_HUMAN]	488.445	93.4	1	0	12	26	106	11.6017	5.87158
Q5EFE6	Anti-RhD monoclonal T125 kappa light chain OS=Homo sapiens PE=2 SV=1 - [Q5EFE6_HUMAN]	488.445	42.31	1	0	12	26	234	25.6817	8.42627
P25311	Zinc-alpha-2-glycoprotein OS=Homo sapiens GN=AZGP1 PE=1 SV=2 - [ZA2G_HUMAN]	488.032	34.9	1	4	16	55	298	34.2371	6.04932
F8VV32	Lysozyme C OS=Homo sapiens GN=LYZ PE=2 SV=1 - [F8VV32_HUMAN]	479.582	39.42	1	0	6	31	104	11.4807	9.0708
A0A0B4J259	Lysozyme OS=Homo sapiens GN=LYZ PE=1 SV=1 - [A0A0B4J259_HUMAN]	479.582	29.93	1	0	6	31	137	15.3187	8.68994
P0CG06	Ig lambda-3 chain C regions OS=Homo sapiens GN=IGLC3 PE=1 SV=1 - [LAC3_HUMAN]	469.699	50	1	0	6	27	106	11.2305	7.23975
Q5FWF9	IGL@ protein OS=Homo sapiens GN=IGL@ PE=1 SV=1 - [Q5FWF9_HUMAN]	463.196	37.5	1	0	8	31	232	24.7792	5.59229
D6RD17	Immunoglobulin J chain (Fragment) OS=Homo sapiens GN=JCHAIN PE=1 SV=7 - [D6RD17_HUMAN]	443.483	62.03	1	0	10	38	158	18.1101	5.60498
A0A075B6H6	Ig kappa chain C region (Fragment) OS=Homo sapiens GN=IGKC PE=1 SV=1 - [A0A075B6H6_HUMAN]	416.613	93.46	1	0	10	18	107	11.7117	5.87158
E7EVS6	Actin, cytoplasmic 1 (Fragment) OS=Homo sapiens GN=ACTB PE=2 SV=1 - [E7EVS6_HUMAN]	408.23	41.46	1	0	6	32	164	17.9638	5.50342
G5E9R0	Actin, cytoplasmic 1 OS=Homo sapiens GN=ACTB PE=3 SV=1 - [G5E9R0_HUMAN]	408.23	54.4	1	0	6	32	125	13.8498	5.49072
I3L1U9	Actin, cytoplasmic 2, N-terminally processed (Fragment) OS=Homo sapiens GN=ACTG1 PE=2 SV=1 - [I3L1U9_HUMAN]	408.23	31.78	1	0	6	32	214	23.83	5.43994
I3L3R2	Actin, cytoplasmic 2, N-terminally processed (Fragment) OS=Homo sapiens GN=ACTG1 PE=2 SV=1 - [I3L3R2_HUMAN]	408.23	41.46	1	0	6	32	164	18.0199	5.50342
I3L4N8	Actin, cytoplasmic 2, N-terminally processed (Fragment) OS=Homo sapiens GN=ACTG1 PE=2 SV=1 - [I3L4N8_HUMAN]	408.23	18.6	1	0	4	29	242	26.9174	5.0083
J3KT65	Actin, cytoplasmic 2, N-terminally processed OS=Homo sapiens GN=ACTG1 PE=2 SV=1 - [J3KT65_HUMAN]	408.23	34.34	1	0	6	32	198	21.7898	7.38623
K7EM38	Actin, cytoplasmic 2, N-terminally processed (Fragment) OS=Homo sapiens GN=ACTG1 PE=2 SV=1 - [K7EM38_HUMAN]	408.23	51.13	1	0	6	32	133	14.5132	5.2749
A1E282	Beta-actin (Fragment) OS=Homo sapiens PE=2 SV=1 - [A1E282_HUMAN]	408.23	56.2	1	0	6	32	121	13.5306	6.37939
P01860	Ig gamma-3 chain C region OS=Homo sapiens GN=IGHG3 PE=1 SV=2 - [IGHG3_HUMAN]	382.054	11.41	1	0	7	37	377	41.2604	7.89893
A0A087WXL8	Ig gamma-3 chain C region OS=Homo sapiens GN=IGHG3 PE=1 SV=1 - [A0A087WXL8_HUMAN]	382.054	8.32	1	0	7	37	517	56.8529	8.25049
A0A075B6N8	Ig gamma-3 chain C region (Fragment) OS=Homo sapiens GN=IGHG3 PE=1 SV=1 - [A0A075B6N8_HUMAN]	382.054	11.41	1	0	7	37	377	41.2993	7.89893
A0A087WVW2	Ig gamma-3 chain C region OS=Homo sapiens GN=IGHG3 PE=1 SV=1 - [A0A087WVW2_HUMAN]	382.054	8.25	1	0	7	37	521	57.1194	8.104
Q6N030	Putative uncharacterized protein DKFZp686I15212 OS=Homo sapiens GN=DKFZp686I15212 PE=1 SV=1 - [Q6N030_HUMAN]	382.054	8.3	1	0	7	37	518	56.983	8.04541
Q5EBM2	Uncharacterized protein OS=Homo sapiens PE=1 SV=1 - [Q5EBM2_HUMAN]	382.054	8.29	1	0	7	37	519	56.7768	6.85889
Q8NF17	FLJ00385 protein (Fragment) OS=Homo sapiens GN=FLJ00385 PE=1 SV=1 - [Q8NF17_HUMAN]	382.054	8.45	1	0	7	37	509	56.0749	7.59131
Q86TT2	Full-length cDNA clone CS0DI019YF20 of Placenta of Homo sapiens (human) (Fragment) OS=Homo sapiens PE=2 SV=1 - [Q86TT2_HUMAN]	382.054	12.15	1	0	7	37	354	39.1003	7.6499
B9A064	Immunoglobulin lambda-like polypeptide 5 OS=Homo sapiens GN=IGLL5 PE=2 SV=2 - [IGLL5_HUMAN]	381.995	24.77	1	0	6	25	214	23.0486	8.83643
Q96E61	Uncharacterized protein OS=Homo sapiens PE=2 SV=1 - [Q96E61_HUMAN]	381.995	22.46	1	0	6	25	236	24.6971	7.29834
Q6GMW6	Uncharacterized protein OS=Homo sapiens PE=2 SV=1 - [Q6GMW6_HUMAN]	381.995	22.55	1	0	6	25	235	24.7882	7.69385
A0A0B4J231	Immunoglobulin lambda-like polypeptide 5 OS=Homo sapiens GN=IGLL5 PE=1 SV=1 - [A0A0B4J231_HUMAN]	381.995	24.65	1	0	6	25	215	23.1357	8.83643
Q6PIK1	IGL@ protein OS=Homo sapiens GN=IGL@ PE=1 SV=1 - [Q6PIK1_HUMAN]	381.995	22.55	1	0	6	25	235	24.8421	7.7085
Q6P5S3	Uncharacterized protein OS=Homo sapiens PE=2 SV=1 - [Q6P5S3_HUMAN]	381.995	22.46	1	0	6	25	236	24.9123	7.25439
Q6GMW4	IGL@ protein OS=Homo sapiens GN=IGL@ PE=2 SV=1 - [Q6GMW4_HUMAN]	381.995	22.75	1	0	6	25	233	24.8393	6.7417
Q6GMV7	Uncharacterized protein OS=Homo sapiens PE=2 SV=1 - [Q6GMV7_HUMAN]	381.995	22.46	1	0	6	25	236	24.9343	6.88818
Q6NS95	IGL@ protein OS=Homo sapiens GN=IGL@ PE=2 SV=1 - [Q6NS95_HUMAN]	381.995	22.65	1	0	6	25	234	25.1324	6.66846
P01034	Cystatin-C OS=Homo sapiens GN=CST3 PE=1 SV=1 - [CYTC_HUMAN]	373.143	38.36	1	5	6	15	146	15.7891	8.74854
P0CG04	Ig lambda-1 chain C regions OS=Homo sapiens GN=IGLC1 PE=1 SV=1 - [LAC1_HUMAN]	357.087	42.45	1	0	5	21	106	11.3406	7.86963
A0M8Q9	C1 segment protein (Fragment) OS=Homo sapiens GN=C1 segment PE=4 SV=1 - [A0M8Q9_HUMAN]	357.087	42.86	1	0	5	21	105	11.2836	7.86963
A0A075B6K8	Ig lambda-1 chain C regions (Fragment) OS=Homo sapiens GN=IGLC1 PE=4 SV=1 - [A0A075B6K8_HUMAN]	357.087	42.45	1	0	5	21	106	11.3936	7.86963
Q5CZ94	Putative uncharacterized protein DKFZp781M0386 OS=Homo sapiens GN=DKFZp781M0386 PE=2 SV=1 - [Q5CZ94_HUMAN]	357.087	19.23	1	0	5	21	234	24.9863	7.26904
Q6P2J1	Uncharacterized protein OS=Homo sapiens PE=2 SV=1 - [Q6P2J1_HUMAN]	357.087	19.15	1	0	5	21	235	24.9543	6.97607
Q6DHW4	Uncharacterized protein OS=Homo sapiens PE=2 SV=1 - [Q6DHW4_HUMAN]	357.087	18.99	1	0	5	21	237	25.0924	7.98682
S6C4Q7	IgG H chain OS=Homo sapiens PE=2 SV=1 - [S6C4Q7_HUMAN]	343.517	12.67	1	0	3	15	300	32.4	7.03467
S6BAM6	IgG H chain OS=Homo sapiens PE=2 SV=1 - [S6BAM6_HUMAN]	343.517	11.91	1	0	3	15	319	34.3179	7.84033
S6BAN1	IgG H chain OS=Homo sapiens PE=2 SV=1 - [S6BAN1_HUMAN]	343.517	11.95	1	0	3	15	318	33.7159	8.03076
S6BGE0	IgG H chain OS=Homo sapiens PE=2 SV=1 - [S6BGE0_HUMAN]	343.517	12.67	1	0	3	15	300	32.1611	7.85498
D6RHJ6	Immunoglobulin J chain (Fragment) OS=Homo sapiens GN=IGJ PE=1 SV=1 - [D6RHJ6_HUMAN]	339.448	52.87	1	0	9	34	157	17.6679	6.31592
C9JEV0	Zinc-alpha-2-glycoprotein OS=Homo sapiens GN=AZGP1 PE=3 SV=1 - [C9JEV0_HUMAN]	339.289	23.79	1	0	12	47	227	26.3372	5.73193
P28325	Cystatin-D OS=Homo sapiens GN=CST5 PE=1 SV=1 - [CYTD_HUMAN]	331.025	32.39	1	3	4	26	142	16.0699	7.1665
Q7Z7J6	Actin alpha 1 skeletal muscle protein OS=Homo sapiens GN=ACTA1 PE=2 SV=1 - [Q7Z7J6_HUMAN]	326.087	27.17	1	0	8	30	254	28.133	6.07471
A6NL76	Actin, alpha skeletal muscle OS=Homo sapiens GN=ACTA1 PE=1 SV=3 - [A6NL76_HUMAN]	326.087	27.17	1	0	8	30	254	28.147	6.07471
P0CF74	Ig lambda-6 chain C region OS=Homo sapiens GN=IGLC6 PE=4 SV=1 - [LAC6_HUMAN]	306.917	28.3	1	0	2	12	106	11.2695	7.23975
S6B2B0	IgG L chain OS=Homo sapiens PE=2 SV=1 - [S6B2B0_HUMAN]	286.745	38.71	1	0	7	22	217	23.1024	8.52881
S6BAN6	IgG L chain OS=Homo sapiens PE=2 SV=1 - [S6BAN6_HUMAN]	286.745	38.89	1	0	7	22	216	22.9053	8.30908
S6C4S2	IgG L chain OS=Homo sapiens PE=2 SV=1 - [S6C4S2_HUMAN]	286.745	38.71	1	0	7	22	217	22.8464	8.07471
P01766	Ig heavy chain V-III region BRO OS=Homo sapiens PE=1 SV=1 - [HV305_HUMAN]	277.679	15.83	1	0	1	9	120	13.2184	6.56592
P01777	Ig heavy chain V-III region TEI OS=Homo sapiens PE=1 SV=1 - [HV316_HUMAN]	277.679	15.97	1	0	1	9	119	12.7944	8.49951
A0A0B4J2B5	Protein IGHV3OR16-9 (Fragment) OS=Homo sapiens GN=IGHV3OR16-9 PE=1 SV=1 - [A0A0B4J2B5_HUMAN]	277.679	19.39	1	0	1	9	98	10.6502	8.45557
Q9UL91	Myosin-reactive immunoglobulin heavy chain variable region (Fragment) OS=Homo sapiens PE=2 SV=1 - [Q9UL91_HUMAN]	277.679	16.1	1	0	1	9	118	12.8353	5.36377
Q0ZCH9	Immunglobulin heavy chain variable region (Fragment) OS=Homo sapiens PE=4 SV=1 - [Q0ZCH9_HUMAN]	277.679	15.7	1	0	1	9	121	13.4275	8.45557
S4R460	Protein IGHV3OR16-9 OS=Homo sapiens GN=IGHV3OR16-9 PE=1 SV=2 - [S4R460_HUMAN]	277.679	19.79	1	0	1	9	96	10.423	7.97217
A0A068LKR4	Ig heavy chain variable region (Fragment) OS=Homo sapiens PE=2 SV=1 - [A0A068LKR4_HUMAN]	277.679	16.1	1	0	1	9	118	12.8212	6.01123
A0A087WW89	Protein IGHV3-72 OS=Homo sapiens GN=IGHV3-72 PE=1 SV=1 - [A0A087WW89_HUMAN]	277.679	18.81	1	0	1	9	101	11.1604	7.97217
Q9UL72	Myosin-reactive immunoglobulin heavy chain variable region (Fragment) OS=Homo sapiens PE=2 SV=1 - [Q9UL72_HUMAN]	277.679	16.1	1	0	1	9	118	12.8642	6.58057
C9JZR7	Actin, cytoplasmic 1 (Fragment) OS=Homo sapiens GN=ACTB PE=2 SV=1 - [C9JZR7_HUMAN]	273.823	56.31	1	0	6	22	103	11.3865	5.42725
P0CG38	POTE ankyrin domain family member I OS=Homo sapiens GN=POTEI PE=3 SV=1 - [POTEI_HUMAN]	270.372	2.51	1	0	3	17	1075	121.205	6.21436
B8ZZJ2	Actin, gamma-enteric smooth muscle OS=Homo sapiens GN=ACTG2 PE=2 SV=1 - [B8ZZJ2_HUMAN]	270.372	42.02	1	0	5	20	119	12.9601	5.40186
C9JFL5	Actin, gamma-enteric smooth muscle (Fragment) OS=Homo sapiens GN=ACTG2 PE=2 SV=1 - [C9JFL5_HUMAN]	270.372	34.48	1	0	5	20	145	16.2609	6.26514
C9JTX5	Actin, cytoplasmic 1 (Fragment) OS=Homo sapiens GN=ACTB PE=2 SV=1 - [C9JTX5_HUMAN]	270.372	62.5	1	0	5	20	80	8.52817	5.35107
C9JUM1	Actin, cytoplasmic 1 (Fragment) OS=Homo sapiens GN=ACTB PE=2 SV=1 - [C9JUM1_HUMAN]	270.372	50.51	1	0	5	20	99	10.9723	5.74463
F6QUT6	Actin, aortic smooth muscle (Fragment) OS=Homo sapiens GN=ACTA2 PE=2 SV=1 - [F6QUT6_HUMAN]	270.372	33.11	1	0	5	20	151	16.7482	5.50342
F8WB63	Actin, gamma-enteric smooth muscle OS=Homo sapiens GN=ACTG2 PE=2 SV=1 - [F8WB63_HUMAN]	270.372	47.62	1	0	5	20	105	11.3955	5.89697
F8WCH0	Actin, gamma-enteric smooth muscle OS=Homo sapiens GN=ACTG2 PE=2 SV=1 - [F8WCH0_HUMAN]	270.372	40.38	1	0	2	14	52	5.56671	6.49365
B7Z6I1	cDNA FLJ52755, highly similar to Actin, aortic smooth muscle OS=Homo sapiens PE=2 SV=1 - [B7Z6I1_HUMAN]	270.372	32.47	1	0	5	20	154	17.0514	6.01123
A2KBC6	Anti-FactorVIII scFv (Fragment) OS=Homo sapiens PE=2 SV=1 - [A2KBC6_HUMAN]	246.886	14.29	1	0	3	11	238	24.9542	8.41162
A2KBC8	Anti-TeTox scFv (Fragment) OS=Homo sapiens PE=2 SV=1 - [A2KBC8_HUMAN]	246.886	14.29	1	0	3	11	238	25.1404	7.7085
A2KBC7	Anti-IFN-G scFv (Fragment) OS=Homo sapiens PE=2 SV=1 - [A2KBC7_HUMAN]	246.886	14.29	1	0	3	11	238	24.9872	7.72314
A2KBB9	Anti-(ED-B) scFV (Fragment) OS=Homo sapiens PE=2 SV=1 - [A2KBB9_HUMAN]	246.886	14.29	1	0	3	11	238	25.1293	8.11865
A2KBC3	Anti-(ED-B) scFV (Fragment) OS=Homo sapiens PE=2 SV=1 - [A2KBC3_HUMAN]	246.886	14.29	1	0	3	11	238	25.1452	7.7085
A2KBC0	Anti-(ED-B) scFV (Fragment) OS=Homo sapiens PE=2 SV=1 - [A2KBC0_HUMAN]	246.886	14.29	1	0	3	11	238	25.1893	8.11865
A2KBC2	Anti-(ED-B) scFV (Fragment) OS=Homo sapiens PE=2 SV=1 - [A2KBC2_HUMAN]	246.886	14.29	1	0	3	11	238	25.1773	7.7085
A2KBC5	Anti-HCS scFv (Fragment) OS=Homo sapiens PE=2 SV=1 - [A2KBC5_HUMAN]	246.886	14.29	1	0	3	11	238	25.2073	8.04541
A2KBC4	Anti-TN-C scFv (Fragment) OS=Homo sapiens PE=2 SV=1 - [A2KBC4_HUMAN]	246.886	14.29	1	0	3	11	238	25.1483	8.41162
S6BAP8	IgG L chain OS=Homo sapiens PE=2 SV=1 - [S6BAP8_HUMAN]	235.335	38.71	1	0	7	19	217	22.8373	7.98682
S6BGF9	IgG L chain OS=Homo sapiens PE=2 SV=1 - [S6BGF9_HUMAN]	225.007	39.44	1	0	7	18	213	22.7283	8.00146
S6AWE6	IgG L chain OS=Homo sapiens PE=2 SV=1 - [S6AWE6_HUMAN]	225.007	39.07	1	0	7	18	215	22.8914	8.42627
S6B286	IgG L chain OS=Homo sapiens PE=2 SV=1 - [S6B286_HUMAN]	225.007	39.07	1	0	7	18	215	22.8574	8.44092
C9JA05	Immunoglobulin J chain (Fragment) OS=Homo sapiens GN=IGJ PE=1 SV=1 - [C9JA05_HUMAN]	221.81	50	1	0	6	25	70	8.16241	8.55811
Q01469	Fatty acid-binding protein, epidermal OS=Homo sapiens GN=FABP5 PE=1 SV=3 - [FABP5_HUMAN]	219.306	43.7	1	0	4	8	135	15.1546	7.00537
I6L8B7	Fatty acid-binding protein, epidermal OS=Homo sapiens GN=FABP5 PE=1 SV=1 - [I6L8B7_HUMAN]	219.306	58.42	1	0	4	8	101	11.2495	6.07471
F5H386	Lactoperoxidase OS=Homo sapiens GN=LPO PE=4 SV=1 - [F5H386_HUMAN]	217.286	10.41	1	0	8	25	653	73.9093	8.14795
B4E1M1	cDNA FLJ60391, highly similar to Lactoperoxidase (EC 1.11.1.7) OS=Homo sapiens PE=2 SV=1 - [B4E1M1_HUMAN]	217.286	10.41	1	0	8	25	653	73.8793	8.14795
Q9UL88	Myosin-reactive immunoglobulin heavy chain variable region (Fragment) OS=Homo sapiens PE=2 SV=1 - [Q9UL88_HUMAN]	215.889	14.5	1	1	1	13	131	14.1332	9.62744
P22079	Lactoperoxidase OS=Homo sapiens GN=LPO PE=1 SV=2 - [PERL_HUMAN]	210.808	9.27	1	1	8	28	712	80.2369	8.6167
S6BAR0	IgG L chain OS=Homo sapiens PE=2 SV=1 - [S6BAR0_HUMAN]	210.45	35.19	1	0	6	15	216	23.1073	7.69385
Q19KS2	Lactoferrin (Fragment) OS=Homo sapiens PE=2 SV=1 - [Q19KS2_HUMAN]	208.148	23.23	1	0	7	16	353	39.118	9.02686
P01765	Ig heavy chain V-III region TIL OS=Homo sapiens PE=1 SV=1 - [HV304_HUMAN]	203.209	16.52	1	0	1	5	115	12.3481	9.12939
P01774	Ig heavy chain V-III region POM OS=Homo sapiens PE=1 SV=1 - [HV313_HUMAN]	203.209	15.97	1	0	1	5	119	12.9453	7.98682
P01776	Ig heavy chain V-III region WAS OS=Homo sapiens PE=1 SV=1 - [HV315_HUMAN]	203.209	16.24	1	0	1	5	117	13.0824	7.98682
P01779	Ig heavy chain V-III region TUR OS=Homo sapiens PE=1 SV=1 - [HV318_HUMAN]	203.209	16.38	1	0	1	5	116	12.4233	9.72998
A2KUC3	UGa8H (Fragment) OS=Homo sapiens GN=IGHV PE=4 SV=1 - [A2KUC3_HUMAN]	203.209	15.7	1	0	1	5	121	13.0513	7.94287
A2KBC1	Anti-(ED-B) scFV (Fragment) OS=Homo sapiens PE=2 SV=2 - [A2KBC1_HUMAN]	203.209	10.59	1	0	2	7	236	25.1213	8.11865
P06870	Kallikrein-1 OS=Homo sapiens GN=KLK1 PE=1 SV=2 - [KLK1_HUMAN]	201.286	10.31	1	0	2	7	262	28.8709	4.83057
Q6T776	Kallikrein 1 isoform 3 preproprotein OS=Homo sapiens GN=KLK1 PE=2 SV=1 - [Q6T776_HUMAN]	201.286	15.7	1	0	2	7	172	19.2262	4.79248
B7Z1F7	cDNA FLJ53859, highly similar to Kallikrein-1 (EC 3.4.21.35) OS=Homo sapiens PE=2 SV=1 - [B7Z1F7_HUMAN]	201.286	16.88	1	0	2	7	160	17.4004	4.53857
P06733	Alpha-enolase OS=Homo sapiens GN=ENO1 PE=1 SV=2 - [ENOA_HUMAN]	198.669	29.26	1	0	12	17	434	47.1393	7.38623
Q93043	MG1 (Fragment) OS=Homo sapiens GN=MG1 PE=2 SV=1 - [Q93043_HUMAN]	197.164	8.16	1	0	2	5	196	21.3372	4.77979
S6AWF4	IgG L chain OS=Homo sapiens PE=2 SV=1 - [S6AWF4_HUMAN]	196.563	29.44	1	0	8	19	180	19.83	7.09326
P01620	Ig kappa chain V-III region SIE OS=Homo sapiens PE=1 SV=1 - [KV302_HUMAN]	191.723	30.28	1	0	3	11	109	11.7678	8.48486
P01623	Ig kappa chain V-III region WOL OS=Homo sapiens PE=1 SV=1 - [KV305_HUMAN]	191.723	30.28	1	0	3	11	109	11.7389	8.90967
Q9UL78	Myosin-reactive immunoglobulin light chain variable region (Fragment) OS=Homo sapiens PE=2 SV=1 - [Q9UL78_HUMAN]	191.723	30.28	1	0	3	11	109	11.6388	8.29443
A2NB46	Cold agglutinin FS-2 L-chain (Fragment) OS=Homo sapiens PE=2 SV=1 - [A2NB46_HUMAN]	191.723	30.28	1	0	3	11	109	11.881	9.01221
G3GAU4	Anti-H1N1 influenza HA kappa chain variable region (Fragment) OS=Homo sapiens PE=2 SV=1 - [G3GAU4_HUMAN]	191.723	30.84	1	0	3	11	107	11.5987	7.95752
P02814	Submaxillary gland androgen-regulated protein 3B OS=Homo sapiens GN=SMR3B PE=1 SV=2 - [SMR3B_HUMAN]	186.01	65.82	1	1	2	64	79	8.18226	9.56885
S6C4Q9	IgG L chain OS=Homo sapiens PE=2 SV=1 - [S6C4Q9_HUMAN]	177.142	29.49	1	0	5	14	217	22.8433	6.75635
P01871	Ig mu chain C region OS=Homo sapiens GN=IGHM PE=1 SV=3 - [IGHM_HUMAN]	171.1	14.16	1	0	4	7	452	49.2755	6.771
A0A087WYJ9	Ig mu chain C region OS=Homo sapiens GN=IGHM PE=1 SV=1 - [A0A087WYJ9_HUMAN]	171.1	10.68	1	0	4	7	599	65.6596	6.94678
A0A087X2C0	Ig mu chain C region OS=Homo sapiens GN=IGHM PE=1 SV=1 - [A0A087X2C0_HUMAN]	171.1	10.88	1	0	4	7	588	64.0658	7.13721
A0A075B6N9	Ig mu chain C region (Fragment) OS=Homo sapiens GN=IGHM PE=1 SV=2 - [A0A075B6N9_HUMAN]	171.1	14.13	1	0	4	7	453	49.4086	6.771
Q86TT1	Full-length cDNA clone CS0DD006YL02 of Neuroblastoma of Homo sapiens (human) OS=Homo sapiens PE=2 SV=1 - [Q86TT1_HUMAN]	171.1	17.07	1	0	4	7	375	41.2465	6.78564
Q562Z7	Actin-like protein (Fragment) OS=Homo sapiens GN=ACT PE=3 SV=1 - [Q562Z7_HUMAN]	169.706	17.48	1	0	1	12	103	11.5299	6.354
Q562L5	Actin-like protein (Fragment) OS=Homo sapiens GN=ACT PE=3 SV=1 - [Q562L5_HUMAN]	169.706	17.48	1	0	1	12	103	11.5179	6.354
Q562P0	Actin-like protein (Fragment) OS=Homo sapiens GN=ACT PE=3 SV=1 - [Q562P0_HUMAN]	169.706	17.48	1	0	1	12	103	11.4789	5.65576
Q562U2	Actin-like protein (Fragment) OS=Homo sapiens GN=ACT PE=3 SV=1 - [Q562U2_HUMAN]	169.706	17.48	1	0	1	12	103	11.4768	6.02393
Q562Z4	Actin-like protein (Fragment) OS=Homo sapiens GN=ACT PE=3 SV=1 - [Q562Z4_HUMAN]	169.706	17.48	1	0	1	12	103	11.548	7.57666
Q562Y6	Actin-like protein (Fragment) OS=Homo sapiens GN=ACT PE=3 SV=1 - [Q562Y6_HUMAN]	169.706	17.48	1	0	1	12	103	11.5139	6.354
Q562L9	Actin-like protein (Fragment) OS=Homo sapiens GN=ACT PE=3 SV=1 - [Q562L9_HUMAN]	169.706	17.48	1	0	1	12	103	11.5489	6.52197
Q562V5	Actin-like protein (Fragment) OS=Homo sapiens GN=ACT PE=3 SV=1 - [Q562V5_HUMAN]	169.706	17.48	1	0	1	12	103	11.4238	6.354
Q562X9	Actin-like protein (Fragment) OS=Homo sapiens GN=ACT PE=3 SV=1 - [Q562X9_HUMAN]	169.706	17.48	1	0	1	12	103	11.5139	6.354
Q562N6	Actin-like protein (Fragment) OS=Homo sapiens GN=ACT PE=3 SV=1 - [Q562N6_HUMAN]	169.706	17.48	1	0	1	12	103	11.5129	6.354
Q562L6	Actin-like protein (Fragment) OS=Homo sapiens GN=ACT PE=3 SV=1 - [Q562L6_HUMAN]	169.706	17.48	1	0	1	12	103	11.5369	6.02393
Q562N8	Actin-like protein (Fragment) OS=Homo sapiens GN=ACT PE=3 SV=1 - [Q562N8_HUMAN]	169.706	17.48	1	0	1	12	103	11.4709	6.02393
Q562S0	Actin-like protein (Fragment) OS=Homo sapiens GN=ACT PE=3 SV=1 - [Q562S0_HUMAN]	169.706	17.48	1	0	1	12	103	11.5109	6.23975
Q562N0	Actin-like protein (Fragment) OS=Homo sapiens GN=ACT PE=3 SV=1 - [Q562N0_HUMAN]	169.706	17.48	1	0	1	12	103	11.4579	6.68311
Q562R8	Actin-like protein (Fragment) OS=Homo sapiens GN=ACT PE=3 SV=1 - [Q562R8_HUMAN]	169.706	17.48	1	0	1	12	103	11.529	7.04932
Q562P9	Actin-like protein (Fragment) OS=Homo sapiens GN=ACT PE=3 SV=1 - [Q562P9_HUMAN]	169.706	17.48	1	0	1	12	103	11.4689	6.23975
Q562N4	Actin-like protein (Fragment) OS=Homo sapiens GN=ACT PE=3 SV=1 - [Q562N4_HUMAN]	169.706	17.48	1	0	1	12	103	11.804	5.37646
P07477	Trypsin-1 OS=Homo sapiens GN=PRSS1 PE=1 SV=1 - [TRY1_HUMAN]	168.142	4.05	1	0	1	10	247	26.5411	6.50732
E7EQ64	Trypsin-1 OS=Homo sapiens GN=PRSS1 PE=2 SV=1 - [E7EQ64_HUMAN]	168.142	3.83	1	0	1	10	261	28.1049	7.25439
H0Y8D1	Trypsin-1 (Fragment) OS=Homo sapiens GN=PRSS1 PE=2 SV=1 - [H0Y8D1_HUMAN]	168.142	7.04	1	0	1	10	142	15.4118	7.26904
A6XGL3	Protease serine 1 OS=Homo sapiens GN=PRSS1 PE=1 SV=1 - [A6XGL3_HUMAN]	168.142	4.22	1	0	1	10	237	25.3825	7.54736
A1A508	PRSS3 protein OS=Homo sapiens GN=PRSS3 PE=2 SV=1 - [A1A508_HUMAN]	168.142	4.05	1	0	1	10	247	26.4701	7.21045
Q53ZX7	Protease serine 1 (Fragment) OS=Homo sapiens GN=PRSS1 PE=3 SV=1 - [Q53ZX7_HUMAN]	168.142	11.9	1	0	1	10	84	9.1088	9.05615
Q53ZX8	Protease serine 1 (Fragment) OS=Homo sapiens GN=PRSS1 PE=3 SV=1 - [Q53ZX8_HUMAN]	168.142	11.9	1	0	1	10	84	9.14285	9.46631
A0A087WW55	Trypsin-1 OS=Homo sapiens GN=PRSS1 PE=1 SV=1 - [A0A087WW55_HUMAN]	168.142	4.05	1	0	1	10	247	26.605	5.85889
Q86W19	Protease serine 1 (Fragment) OS=Homo sapiens GN=PRSS1 PE=3 SV=1 - [Q86W19_HUMAN]	168.142	11.9	1	0	1	10	84	9.23391	9.46631
Q53ZX9	Protease serine 1 (Fragment) OS=Homo sapiens GN=PRSS1 PE=3 SV=1 - [Q53ZX9_HUMAN]	168.142	11.9	1	0	1	10	84	9.1088	9.05615
Q86W18	Protease serine 1 (Fragment) OS=Homo sapiens GN=PRSS1 PE=3 SV=1 - [Q86W18_HUMAN]	168.142	11.9	1	0	1	10	84	9.14784	9.56885
Q45KI0	Trypsin I (Fragment) OS=Homo sapiens GN=PRSS1 PE=3 SV=1 - [Q45KI0_HUMAN]	168.142	11.9	1	0	1	10	84	9.16193	9.99365
Q86W20	Protease serine 1 (Fragment) OS=Homo sapiens GN=PRSS1 PE=3 SV=1 - [Q86W20_HUMAN]	168.142	11.9	1	0	1	10	84	9.16094	10.272
Q86W17	Protease serine 1 (Fragment) OS=Homo sapiens GN=PRSS1 PE=3 SV=1 - [Q86W17_HUMAN]	168.142	11.9	1	0	1	10	84	9.19386	9.83252
P03973	Antileukoproteinase OS=Homo sapiens GN=SLPI PE=1 SV=2 - [SLPI_HUMAN]	157.38	43.94	1	6	7	16	132	14.3159	8.74854
P06702	Protein S100-A9 OS=Homo sapiens GN=S100A9 PE=1 SV=1 - [S10A9_HUMAN]	153.465	66.67	1	1	6	10	114	13.2335	6.12549
Q9H3M1	Airway lactoperoxidase (Fragment) OS=Homo sapiens PE=2 SV=1 - [Q9H3M1_HUMAN]	153.05	6.74	1	0	1	5	193	22.4633	8.98291
P01023	Alpha-2-macroglobulin OS=Homo sapiens GN=A2M PE=1 SV=3 - [A2MG_HUMAN]	152.6	3.8	1	2	4	4	1474	163.188	6.45557
P0CG39	POTE ankyrin domain family member J OS=Homo sapiens GN=POTEJ PE=3 SV=1 - [POTEJ_HUMAN]	151.983	1.54	1	0	2	10	1038	117.315	5.97314
L0R5C4	Alternative protein POTEM OS=Homo sapiens GN=POTEM PE=3 SV=1 - [L0R5C4_HUMAN]	151.983	3.59	1	0	2	10	446	50.3049	5.51611
P01622	Ig kappa chain V-III region Ti OS=Homo sapiens PE=1 SV=1 - [KV304_HUMAN]	151.855	22.02	1	0	2	7	109	11.7809	8.49951
P04206	Ig kappa chain V-III region GOL OS=Homo sapiens PE=1 SV=1 - [KV307_HUMAN]	151.855	22.02	1	0	2	7	109	11.823	9.24658
P07737	Profilin-1 OS=Homo sapiens GN=PFN1 PE=1 SV=2 - [PROF1_HUMAN]	150.21	26.43	1	0	3	4	140	15.0446	8.26514
Q8TAX7	Mucin-7 OS=Homo sapiens GN=MUC7 PE=1 SV=2 - [MUC7_HUMAN]	148.55	12.47	1	2	6	20	377	39.1347	8.77783
S6AWD3	IgG L chain OS=Homo sapiens PE=2 SV=1 - [S6AWD3_HUMAN]	144.818	20.77	1	0	6	12	183	19.9291	8.90967
S6C4R6	IgG L chain OS=Homo sapiens PE=2 SV=1 - [S6C4R6_HUMAN]	144.818	20.65	1	0	6	12	184	20.3021	6.59521
S6AWE3	IgG L chain OS=Homo sapiens PE=2 SV=1 - [S6AWE3_HUMAN]	144.818	20.54	1	0	6	12	185	19.9319	7.73779
S6B294	IgG L chain OS=Homo sapiens PE=2 SV=1 - [S6B294_HUMAN]	144.818	20.54	1	0	6	12	185	20.0972	8.71924
S6BGE9	IgG L chain OS=Homo sapiens PE=2 SV=1 - [S6BGE9_HUMAN]	144.818	20.77	1	0	6	12	183	19.9151	8.89502
Q569I7	Uncharacterized protein OS=Homo sapiens PE=2 SV=1 - [Q569I7_HUMAN]	144.818	20.11	1	0	6	12	189	20.6554	5.2749
S6AWD6	IgG L chain OS=Homo sapiens PE=2 SV=1 - [S6AWD6_HUMAN]	144.818	21.35	1	0	6	12	178	19.4378	8.45557
S6B2C3	IgG L chain OS=Homo sapiens PE=2 SV=1 - [S6B2C3_HUMAN]	144.818	20.54	1	0	6	12	185	20.0972	8.77783
S6B2A1	IgG L chain OS=Homo sapiens PE=2 SV=1 - [S6B2A1_HUMAN]	144.818	20.65	1	0	6	12	184	20.3602	5.51611
A0A0U1RRF4	Protein IGKV1-8 OS=Homo sapiens GN=IGKV1-8 PE=4 SV=1 - [A0A0U1RRF4_HUMAN]	144.818	20.77	1	0	6	12	183	19.9541	8.54346
A0A087WWV8	Protein IGKV1-12 OS=Homo sapiens GN=IGKV1-12 PE=4 SV=2 - [A0A087WWV8_HUMAN]	144.818	20.54	1	0	6	12	185	20.055	8.06006
P04264	Keratin, type II cytoskeletal 1 OS=Homo sapiens GN=KRT1 PE=1 SV=6 - [K2C1_HUMAN]	139.39	9.78	1	0	5	14	644	65.999	8.11865
H6VRG0	Keratin 1 OS=Homo sapiens GN=KRT1 PE=3 SV=1 - [H6VRG0_HUMAN]	139.39	9.78	1	0	5	14	644	65.9299	7.79639
H6VRG1	Keratin 1 OS=Homo sapiens GN=KRT1 PE=3 SV=1 - [H6VRG1_HUMAN]	139.39	9.77	1	0	5	14	645	66.086	8.11865
H6VRG3	Keratin 1 OS=Homo sapiens GN=KRT1 PE=3 SV=1 - [H6VRG3_HUMAN]	139.39	9.78	1	0	5	14	644	66.071	7.79639
H6VRF8	Keratin 1 OS=Homo sapiens GN=KRT1 PE=3 SV=1 - [H6VRF8_HUMAN]	139.39	9.78	1	0	5	14	644	66.013	8.11865
H6VRF9	Keratin 1 OS=Homo sapiens GN=KRT1 PE=3 SV=1 - [H6VRF9_HUMAN]	139.39	9.78	1	0	5	14	644	66.029	7.79639
P05109	Protein S100-A8 OS=Homo sapiens GN=S100A8 PE=1 SV=1 - [S10A8_HUMAN]	138.86	20.43	1	3	3	11	93	10.8276	7.03467
Q8TDL5	BPI fold-containing family B member 1 OS=Homo sapiens GN=BPIFB1 PE=1 SV=1 - [BPIB1_HUMAN]	138.29	5.37	1	0	2	5	484	52.4085	7.2251
B2R7Z6	cDNA, FLJ93674 OS=Homo sapiens PE=2 SV=1 - [B2R7Z6_HUMAN]	138.29	5.37	1	0	2	5	484	52.4775	7.54736
P01859	Ig gamma-2 chain C region OS=Homo sapiens GN=IGHG2 PE=1 SV=2 - [IGHG2_HUMAN]	133.834	10.74	1	0	5	18	326	35.8778	7.59131
Q68CN4	Putative uncharacterized protein DKFZp686E23209 OS=Homo sapiens GN=DKFZp686E23209 PE=1 SV=2 - [Q68CN4_HUMAN]	133.834	5.96	1	0	4	10	470	51.5035	7.56201
Q6N093	Putative uncharacterized protein DKFZp686I04196 (Fragment) OS=Homo sapiens GN=DKFZp686I04196 PE=2 SV=1 - [Q6N093_HUMAN]	133.834	8.39	1	0	5	18	417	46.0316	7.59131
Q6MZU6	Putative uncharacterized protein DKFZp686C15213 OS=Homo sapiens GN=DKFZp686C15213 PE=2 SV=1 - [Q6MZU6_HUMAN]	133.834	7.54	1	0	5	18	464	51.0662	7.7085
P01625	Ig kappa chain V-IV region Len OS=Homo sapiens PE=1 SV=2 - [KV402_HUMAN]	127.79	15.79	1	1	1	4	114	12.6322	7.92822
Q96DR5	BPI fold-containing family A member 2 OS=Homo sapiens GN=BPIFA2 PE=1 SV=2 - [BPIA2_HUMAN]	127.42	18.47	1	0	4	6	249	26.9947	5.59229
A8K739	cDNA FLJ77339 OS=Homo sapiens PE=2 SV=1 - [A8K739_HUMAN]	127.42	18.47	1	0	4	6	249	26.9957	5.26221
P62937	Peptidyl-prolyl cis-trans isomerase A OS=Homo sapiens GN=PPIA PE=1 SV=2 - [PPIA_HUMAN]	123.17	53.94	1	0	6	12	165	18.0009	7.81104
B4DM82	Peptidyl-prolyl cis-trans isomerase OS=Homo sapiens PE=2 SV=1 - [B4DM82_HUMAN]	123.17	36.43	1	0	5	11	129	14.076	8.47021
A8K486	Peptidyl-prolyl cis-trans isomerase OS=Homo sapiens PE=2 SV=1 - [A8K486_HUMAN]	123.17	53.94	1	0	6	12	165	18.0018	6.90283
B2R4M6	Protein S100 OS=Homo sapiens PE=2 SV=1 - [B2R4M6_HUMAN]	120.91	48.25	1	0	5	6	114	13.2015	6.12549
P02787	Serotransferrin OS=Homo sapiens GN=TF PE=1 SV=3 - [TRFE_HUMAN]	120.424	11.03	1	0	8	9	698	77.0136	7.12256
A0A0K0K1H8	Epididymis secretory sperm binding protein Li 71p OS=Homo sapiens GN=HEL-S-71p PE=2 SV=1 - [A0A0K0K1H8_HUMAN]	120.424	11.03	1	0	8	9	698	77.0296	7.21045
B4E1B2	cDNA FLJ53691, highly similar to Serotransferrin OS=Homo sapiens PE=2 SV=1 - [B4E1B2_HUMAN]	120.424	11.36	1	0	8	9	678	74.7834	7.12256
Q53H26	Transferrin variant (Fragment) OS=Homo sapiens PE=2 SV=1 - [Q53H26_HUMAN]	120.424	11.03	1	0	8	9	698	77.0296	7.03467
Q06AH7	Transferrin OS=Homo sapiens GN=TF PE=2 SV=1 - [Q06AH7_HUMAN]	120.424	11.03	1	0	8	9	698	76.9096	7.21045
C9J5S7	Peptidyl-prolyl cis-trans isomerase OS=Homo sapiens GN=PPIA PE=2 SV=1 - [C9J5S7_HUMAN]	120.36	64.46	1	0	4	10	121	13.1994	6.771
F8WE65	Peptidyl-prolyl cis-trans isomerase OS=Homo sapiens GN=PPIA PE=2 SV=1 - [F8WE65_HUMAN]	120.36	65	1	0	4	10	120	13.0133	6.771
B2RE56	Peptidyl-prolyl cis-trans isomerase OS=Homo sapiens PE=2 SV=1 - [B2RE56_HUMAN]	120.36	47.27	1	0	4	10	165	17.9969	7.81104
A0M8Q6	Ig lambda-7 chain C region OS=Homo sapiens GN=IGLC7 PE=1 SV=2 - [LAC7_HUMAN]	119.26	30.19	1	0	3	7	106	11.2956	8.27979
A0A075B6L1	Ig lambda-7 chain C region (Fragment) OS=Homo sapiens GN=IGLC7 PE=1 SV=2 - [A0A075B6L1_HUMAN]	119.26	30.19	1	0	3	7	106	11.2996	8.29443
P02812	Basic salivary proline-rich protein 2 OS=Homo sapiens GN=PRB2 PE=1 SV=3 - [PRB2_HUMAN]	119.03	46.88	1	2	4	10	416	40.7748	11.6343
E5RIZ5	Peptidyl-prolyl cis-trans isomerase A OS=Homo sapiens GN=PPIA PE=2 SV=1 - [E5RIZ5_HUMAN]	115.81	31.03	1	0	1	3	58	6.17396	6.49365
A0JLQ0	AZGP1 protein (Fragment) OS=Homo sapiens GN=AZGP1 PE=2 SV=1 - [A0JLQ0_HUMAN]	113.89	16.98	1	0	6	14	159	18.6955	8.96826
Q9UE89	Beta-actin (Fragment) OS=Homo sapiens PE=2 SV=1 - [Q9UE89_HUMAN]	113.417	54.93	1	0	3	5	71	7.79388	7.12256
E2DRY6	Enolase OS=Homo sapiens PE=2 SV=1 - [E2DRY6_HUMAN]	112.237	22.19	1	0	8	12	338	36.5317	6.56592
K7EM90	Enolase (Fragment) OS=Homo sapiens GN=ENO1 PE=2 SV=1 - [K7EM90_HUMAN]	111.796	29.74	1	0	5	8	195	21.007	8.88037
P63104	14-3-3 protein zeta/delta OS=Homo sapiens GN=YWHAZ PE=1 SV=1 - [1433Z_HUMAN]	111.38	16.73	1	0	4	5	245	27.7277	4.79248
P59665	Neutrophil defensin 1 OS=Homo sapiens GN=DEFA1 PE=1 SV=1 - [DEF1_HUMAN]	106.41	26.6	1	0	4	31	94	10.1942	6.99072
P59666	Neutrophil defensin 3 OS=Homo sapiens GN=DEFA3 PE=1 SV=1 - [DEF3_HUMAN]	106.41	26.6	1	0	4	31	94	10.2382	5.98584
Q96DA0	Zymogen granule protein 16 homolog B OS=Homo sapiens GN=ZG16B PE=1 SV=3 - [ZG16B_HUMAN]	105.87	10.58	1	0	3	7	208	22.7246	7.38623
A0A0C4DGN4	Uncharacterized protein OS=Homo sapiens GN=ZG16B PE=1 SV=1 - [A0A0C4DGN4_HUMAN]	105.87	12.36	1	0	3	7	178	19.588	5.94775
C3PTT6	Pancreatic adenocarcinoma upregulated factor OS=Homo sapiens GN=PAUF PE=1 SV=1 - [C3PTT6_HUMAN]	105.87	11.22	1	0	3	7	196	21.553	7.38623
A0N5G5	Rheumatoid factor D5 light chain (Fragment) OS=Homo sapiens GN=V<kappa>3 PE=2 SV=1 - [A0N5G5_HUMAN]	104	22.88	1	0	2	7	118	12.7585	8.96826
H6VRG2	Keratin 1 OS=Homo sapiens GN=KRT1 PE=3 SV=1 - [H6VRG2_HUMAN]	103.32	7.92	1	0	4	13	644	66.026	8.11865
P04220	Ig mu heavy chain disease protein OS=Homo sapiens PE=1 SV=1 - [MUCB_HUMAN]	102.98	2.81	1	0	1	2	391	43.0303	5.23682
P15516	Histatin-3 OS=Homo sapiens GN=HTN3 PE=1 SV=2 - [HIS3_HUMAN]	102.312	43.14	1	2	5	24	51	6.14509	10.0962
X6RAH8	Histatin-3 OS=Homo sapiens GN=HTN3 PE=4 SV=1 - [X6RAH8_HUMAN]	102.312	34.15	1	1	2	7	41	4.79837	9.31982
A0N5G3	Rheumatoid factor G9 light chain (Fragment) OS=Homo sapiens GN=V<lambda>3 PE=2 SV=1 - [A0N5G3_HUMAN]	98.9357	6.61	1	0	1	7	121	12.8893	6.52197
Q96JD0	Amyloid lambda 6 light chain variable region SAR (Fragment) OS=Homo sapiens PE=2 SV=1 - [Q96JD0_HUMAN]	98.9357	6.9	1	0	1	7	116	12.2869	5.0083
Q8IX02	Lactoferrin (Fragment) OS=Homo sapiens PE=4 SV=1 - [Q8IX02_HUMAN]	98.6645	20.09	1	0	5	13	234	25.6551	9.24658
P13796	Plastin-2 OS=Homo sapiens GN=LCP1 PE=1 SV=6 - [PLSL_HUMAN]	97.85	2.07	1	0	1	3	627	70.2439	5.42725
P13797	Plastin-3 OS=Homo sapiens GN=PLS3 PE=1 SV=4 - [PLST_HUMAN]	97.85	2.06	1	0	1	3	630	70.7662	5.60498
Q5TBN3	Plastin-2 (Fragment) OS=Homo sapiens GN=LCP1 PE=1 SV=1 - [Q5TBN3_HUMAN]	97.85	5.28	1	0	1	3	246	27.2897	5.021
U3KQI3	Plastin-3 (Fragment) OS=Homo sapiens GN=PLS3 PE=1 SV=1 - [U3KQI3_HUMAN]	97.85	7.93	1	0	1	3	164	18.9825	4.98291
V9HWJ7	Epididymis secretory protein Li 37 OS=Homo sapiens GN=HEL-S-37 PE=2 SV=1 - [V9HWJ7_HUMAN]	97.85	2.07	1	0	1	3	627	70.2448	5.32568
Q53FI1	L-plastin variant (Fragment) OS=Homo sapiens PE=2 SV=1 - [Q53FI1_HUMAN]	97.85	2.07	1	0	1	3	627	70.2148	5.32568
Q59GX5	L-plastin variant (Fragment) OS=Homo sapiens PE=2 SV=1 - [Q59GX5_HUMAN]	97.85	2.61	1	0	1	3	498	55.6833	5.33838
B4DPW9	cDNA FLJ51929, highly similar to Plastin-3 OS=Homo sapiens PE=2 SV=1 - [B4DPW9_HUMAN]	97.85	2.16	1	0	1	3	603	67.5566	5.65576
Q53GY0	Plastin 3 variant (Fragment) OS=Homo sapiens PE=2 SV=1 - [Q53GY0_HUMAN]	97.85	2.06	1	0	1	3	630	70.7222	5.68115
A0A0A0MSQ0	Plastin-3 OS=Homo sapiens GN=PLS3 PE=1 SV=1 - [A0A0A0MSQ0_HUMAN]	97.85	2.11	1	0	1	3	617	69.2906	5.93506
I3L1H9	Uncharacterized protein (Fragment) OS=Homo sapiens GN=ZG16B PE=1 SV=1 - [I3L1H9_HUMAN]	97.5567	13.04	1	0	1	3	69	7.47488	9.31982
I3L3X0	Uncharacterized protein (Fragment) OS=Homo sapiens GN=ZG16B PE=1 SV=1 - [I3L3X0_HUMAN]	97.5567	9.47	1	0	1	3	95	10.3373	8.51416
F8W7L3	Alpha-2-macroglobulin (Fragment) OS=Homo sapiens GN=A2M PE=1 SV=1 - [F8W7L3_HUMAN]	94.59	13.1	1	0	1	1	168	18.7118	6.53662
S6C4R7	IgG L chain OS=Homo sapiens PE=2 SV=1 - [S6C4R7_HUMAN]	92.84	32.55	1	0	4	10	212	22.4992	8.23584
Q8N4F0	BPI fold-containing family B member 2 OS=Homo sapiens GN=BPIFB2 PE=1 SV=2 - [BPIB2_HUMAN]	90.85	9.61	1	0	3	14	458	49.1417	8.71924
B4E209	cDNA FLJ53463, highly similar to Bactericidal/permeability-increasingprotein-like 1 OS=Homo sapiens PE=2 SV=1 - [B4E209_HUMAN]	90.85	10.16	1	0	3	14	433	46.3472	8.96826
Q504X8	SMR3B protein OS=Homo sapiens GN=SMR3B PE=2 SV=1 - [Q504X8_HUMAN]	90.8467	29.25	1	0	1	4	106	11.9976	8.49951
O60814	Histone H2B type 1-K OS=Homo sapiens GN=HIST1H2BK PE=1 SV=3 - [H2B1K_HUMAN]	90.8383	12.7	1	0	2	7	126	13.8816	10.3159
B4DR52	Histone H2B OS=Homo sapiens GN=HIST2H2BF PE=2 SV=1 - [B4DR52_HUMAN]	90.8383	9.64	1	0	2	7	166	18.0297	10.3159
P06899	Histone H2B type 1-J OS=Homo sapiens GN=HIST1H2BJ PE=1 SV=3 - [H2B1J_HUMAN]	90.8383	12.7	1	0	2	7	126	13.8956	10.3159
P23527	Histone H2B type 1-O OS=Homo sapiens GN=HIST1H2BO PE=1 SV=3 - [H2B1O_HUMAN]	90.8383	12.7	1	0	2	7	126	13.8976	10.3159
P33778	Histone H2B type 1-B OS=Homo sapiens GN=HIST1H2BB PE=1 SV=2 - [H2B1B_HUMAN]	90.8383	12.7	1	0	2	7	126	13.9416	10.3159
P57053	Histone H2B type F-S OS=Homo sapiens GN=H2BFS PE=1 SV=2 - [H2BFS_HUMAN]	90.8383	12.7	1	0	2	7	126	13.9356	10.3745
P58876	Histone H2B type 1-D OS=Homo sapiens GN=HIST1H2BD PE=1 SV=2 - [H2B1D_HUMAN]	90.8383	12.7	1	0	2	7	126	13.9276	10.3159
P62807	Histone H2B type 1-C/E/F/G/I OS=Homo sapiens GN=HIST1H2BC PE=1 SV=4 - [H2B1C_HUMAN]	90.8383	12.7	1	0	2	7	126	13.8976	10.3159
Q16778	Histone H2B type 2-E OS=Homo sapiens GN=HIST2H2BE PE=1 SV=3 - [H2B2E_HUMAN]	90.8383	12.7	1	0	2	7	126	13.9116	10.3159
Q5QNW6	Histone H2B type 2-F OS=Homo sapiens GN=HIST2H2BF PE=1 SV=3 - [H2B2F_HUMAN]	90.8383	12.7	1	0	2	7	126	13.9116	10.3159
Q8N257	Histone H2B type 3-B OS=Homo sapiens GN=HIST3H2BB PE=1 SV=3 - [H2B3B_HUMAN]	90.8383	7.14	1	0	1	5	126	13.8995	10.3159
Q93079	Histone H2B type 1-H OS=Homo sapiens GN=HIST1H2BH PE=1 SV=3 - [H2B1H_HUMAN]	90.8383	12.7	1	0	2	7	126	13.8835	10.3159
Q99877	Histone H2B type 1-N OS=Homo sapiens GN=HIST1H2BN PE=1 SV=3 - [H2B1N_HUMAN]	90.8383	12.7	1	0	2	7	126	13.9136	10.3159
Q99879	Histone H2B type 1-M OS=Homo sapiens GN=HIST1H2BM PE=1 SV=3 - [H2B1M_HUMAN]	90.8383	12.7	1	0	2	7	126	13.9806	10.3159
Q99880	Histone H2B type 1-L OS=Homo sapiens GN=HIST1H2BL PE=1 SV=3 - [H2B1L_HUMAN]	90.8383	12.7	1	0	2	7	126	13.9436	10.3159
U3KQK0	Histone H2B OS=Homo sapiens GN=HIST1H2BN PE=3 SV=1 - [U3KQK0_HUMAN]	90.8383	9.64	1	0	2	7	166	18.7923	10.5356
Q96A08	Histone H2B type 1-A OS=Homo sapiens GN=HIST1H2BA PE=1 SV=3 - [H2B1A_HUMAN]	90.8383	12.6	1	0	2	7	127	14.1587	10.3159
A8K9J7	Histone H2B OS=Homo sapiens PE=2 SV=1 - [A8K9J7_HUMAN]	90.8383	12.7	1	0	2	7	126	13.9876	10.3159
I6L9F7	Histone H2B (Fragment) OS=Homo sapiens GN=HIST1H2BM PE=2 SV=1 - [I6L9F7_HUMAN]	90.8383	11.59	1	0	2	7	138	15.1471	10.2427
Q0D2M2	HIST1H2BC protein OS=Homo sapiens GN=HIST1H2BC PE=2 SV=1 - [Q0D2M2_HUMAN]	90.8383	12.7	1	0	2	7	126	13.8255	10.3892
L0R4T3	Histone H2B OS=Homo sapiens GN=ABCF2 PE=3 SV=1 - [L0R4T3_HUMAN]	90.8383	13.43	1	0	1	5	67	7.30176	8.88037
K7EJ44	Profilin 1, isoform CRA_b OS=Homo sapiens GN=PFN1 PE=1 SV=1 - [K7EJ44_HUMAN]	88.57	18.27	1	0	2	2	104	11.3828	9.17334
P02810	Salivary acidic proline-rich phosphoprotein 1/2 OS=Homo sapiens GN=PRH1 PE=1 SV=2 - [PRPC_HUMAN]	87.92	26.51	1	0	1	15	166	17.0063	4.84326
A0A087WV42	Salivary acidic proline-rich phosphoprotein 1/2 OS=Homo sapiens GN=PRH1 PE=4 SV=1 - [A0A087WV42_HUMAN]	87.92	23.53	1	0	1	15	187	19.1223	5.14795
A0A087WYT0	Salivary acidic proline-rich phosphoprotein 1/2 OS=Homo sapiens GN=PRH1 PE=4 SV=1 - [A0A087WYT0_HUMAN]	87.92	25.14	1	0	1	15	175	17.8407	6.27783
A0A087WYF5	Salivary acidic proline-rich phosphoprotein 1/2 (Fragment) OS=Homo sapiens GN=PRH1 PE=4 SV=1 - [A0A087WYF5_HUMAN]	87.92	31.43	1	0	1	15	140	13.9928	11.4585
A0A0A0MT31	Proline-rich protein 4 OS=Homo sapiens GN=PRH1 PE=4 SV=1 - [A0A0A0MT31_HUMAN]	87.92	26.51	1	0	1	15	166	17.0053	4.95752
A0A024RAQ4	Proline-rich protein HaeIII subfamily 1, isoform CRA_b OS=Homo sapiens GN=PRH1 PE=4 SV=1 - [A0A024RAQ4_HUMAN]	87.92	18.03	1	0	1	15	244	25.7766	6.37939
A0A087WZY1	Uncharacterized protein OS=Homo sapiens PE=4 SV=1 - [A0A087WZY1_HUMAN]	87.92	16.6	1	0	1	15	265	27.8937	6.68311
A0A024RAR0	Proline-rich protein HaeIII subfamily 1, isoform CRA_a OS=Homo sapiens GN=PRH1 PE=4 SV=1 - [A0A024RAR0_HUMAN]	87.92	26.51	1	0	1	15	166	17.0053	4.95752
J3QSD8	Lactoperoxidase (Fragment) OS=Homo sapiens GN=LPO PE=1 SV=1 - [J3QSD8_HUMAN]	87.5767	26.02	1	0	4	13	123	13.5049	9.31982
P32926	Desmoglein-3 OS=Homo sapiens GN=DSG3 PE=1 SV=2 - [DSG3_HUMAN]	85.78	3	1	0	2	2	999	107.465	4.99561
A0A024RC30	Desmoglein 3 (Pemphigus vulgaris antigen), isoform CRA_a OS=Homo sapiens GN=DSG3 PE=4 SV=1 - [A0A024RC30_HUMAN]	85.78	3	1	0	2	2	999	107.435	4.99561
Q9H299	SH3 domain-binding glutamic acid-rich-like protein 3 OS=Homo sapiens GN=SH3BGRL3 PE=1 SV=1 - [SH3L3_HUMAN]	84.77	39.78	1	0	4	8	93	10.4313	4.93213
Q5T123	SH3 domain-binding glutamic acid-rich-like protein 3 OS=Homo sapiens GN=SH3BGRL3 PE=1 SV=1 - [Q5T123_HUMAN]	84.77	42.05	1	0	4	8	88	9.37476	9.36377
Q86Z22	Epididymis secretory protein Li 297 OS=Homo sapiens GN=HEL-S-297 PE=2 SV=1 - [Q86Z22_HUMAN]	84.77	16.37	1	0	4	8	226	23.8233	9.05615
D3DPK5	SH3 domain binding glutamic acid-rich protein like 3, isoform CRA_a (Fragment) OS=Homo sapiens GN=SH3BGRL3 PE=4 SV=1 - [D3DPK5_HUMAN]	84.77	14.4	1	0	4	8	257	26.8028	8.38232
A0A087WV23	SH3 domain-binding glutamic acid-rich-like protein 3 OS=Homo sapiens GN=SH3BGRL3 PE=1 SV=1 - [A0A087WV23_HUMAN]	84.77	16.37	1	0	4	8	226	23.7713	9.08545
B7Z2X4	cDNA FLJ53327, highly similar to Gelsolin OS=Homo sapiens PE=2 SV=1 - [B7Z2X4_HUMAN]	81.43	5.25	1	0	5	14	705	77.7411	5.69385
B7Z992	cDNA FLJ53698, highly similar to Gelsolin OS=Homo sapiens PE=2 SV=1 - [B7Z992_HUMAN]	81.43	5.17	1	0	5	14	715	78.7827	6.11279
I3L3D5	Profilin-1 (Fragment) OS=Homo sapiens GN=PFN1 PE=2 SV=1 - [I3L3D5_HUMAN]	81.14	10.91	1	0	1	2	165	17.5059	11.3999
E7EX29	14-3-3 protein zeta/delta (Fragment) OS=Homo sapiens GN=YWHAZ PE=2 SV=1 - [E7EX29_HUMAN]	76.9	8.94	1	0	3	4	246	28.019	4.91943
E5RGE1	14-3-3 protein zeta/delta (Fragment) OS=Homo sapiens GN=YWHAZ PE=1 SV=7 - [E5RGE1_HUMAN]	76.9	42.31	1	0	3	4	52	5.85886	4.77979
E5RIR4	14-3-3 protein zeta/delta (Fragment) OS=Homo sapiens GN=YWHAZ PE=1 SV=1 - [E5RIR4_HUMAN]	76.9	29.33	1	0	3	4	75	8.42923	6.69775
E7ESK7	14-3-3 protein zeta/delta (Fragment) OS=Homo sapiens GN=YWHAZ PE=1 SV=1 - [E7ESK7_HUMAN]	76.9	16.06	1	0	3	4	137	15.6869	5.2749
E7EVZ2	14-3-3 protein zeta/delta (Fragment) OS=Homo sapiens GN=YWHAZ PE=1 SV=1 - [E7EVZ2_HUMAN]	76.9	22.45	1	0	3	4	98	11.2626	5.33838
E9PD24	14-3-3 protein zeta/delta (Fragment) OS=Homo sapiens GN=YWHAZ PE=1 SV=1 - [E9PD24_HUMAN]	76.9	23.91	1	0	3	4	92	10.6053	5.63037
Q6LD62	14-3-3 protein protein ( cytosolic phospholipase A2protein ) (Fragment) OS=Homo sapiens GN=14-3-3 protein PE=2 SV=1 - [Q6LD62_HUMAN]	76.9	31.88	1	0	3	4	69	7.95192	8.1333
P01861	Ig gamma-4 chain C region OS=Homo sapiens GN=IGHG4 PE=1 SV=1 - [IGHG4_HUMAN]	75.94	5.2	1	0	2	10	327	35.9179	7.35693
Q6MZX7	Putative uncharacterized protein DKFZp686M24218 OS=Homo sapiens GN=DKFZp686M24218 PE=2 SV=1 - [Q6MZX7_HUMAN]	75.94	3.57	1	0	2	10	476	52.3871	7.76709
C9JB55	Serotransferrin (Fragment) OS=Homo sapiens GN=TF PE=2 SV=1 - [C9JB55_HUMAN]	75.81	30.26	1	0	3	3	76	8.08406	4.71631
F8WCI6	Serotransferrin OS=Homo sapiens GN=TF PE=2 SV=1 - [F8WCI6_HUMAN]	75.81	19.17	1	0	3	3	120	12.7803	5.19873
F8WEK9	Serotransferrin OS=Homo sapiens GN=TF PE=2 SV=1 - [F8WEK9_HUMAN]	75.81	20	1	0	3	3	115	12.4992	8.6167
B4DEX9	cDNA FLJ56687, highly similar to Serotransferrin OS=Homo sapiens PE=2 SV=1 - [B4DEX9_HUMAN]	75.81	10.85	1	0	3	3	212	22.7362	7.66455
Q04118	Basic salivary proline-rich protein 3 OS=Homo sapiens GN=PRB3 PE=1 SV=2 - [PRB3_HUMAN]	75.05	3.24	1	0	1	4	309	30.9616	10.7993
A0A0G2JPD0	Basic salivary proline-rich protein 3 OS=Homo sapiens GN=PRB3 PE=1 SV=1 - [A0A0G2JPD0_HUMAN]	75.05	3.24	1	0	1	4	309	30.9717	10.7993
F5H7C1	Basic salivary proline-rich protein 3 OS=Homo sapiens GN=PRB3 PE=1 SV=2 - [F5H7C1_HUMAN]	75.05	2.85	1	0	1	4	351	35.1017	10.8433
A0A0G2JNB4	Basic salivary proline-rich protein 3 OS=Homo sapiens GN=PRB3 PE=1 SV=1 - [A0A0G2JNB4_HUMAN]	75.05	3.24	1	0	1	4	309	30.9717	10.7993
Q4VAY2	PRB3 protein OS=Homo sapiens GN=PRB3 PE=2 SV=1 - [Q4VAY2_HUMAN]	75.05	6.17	1	0	1	4	162	16.5806	10.9458
Q9UL85	Myosin-reactive immunoglobulin kappa chain variable region (Fragment) OS=Homo sapiens PE=2 SV=1 - [Q9UL85_HUMAN]	74.1959	24.77	1	0	2	6	109	11.7539	8.51416
P29401	Transketolase OS=Homo sapiens GN=TKT PE=1 SV=3 - [TKT_HUMAN]	73.23	7.06	1	0	4	8	623	67.8347	7.66455
B4E022	Transketolase OS=Homo sapiens GN=TKT PE=2 SV=1 - [B4E022_HUMAN]	73.23	7.64	1	0	4	8	576	62.8393	7.51807
Q53EM5	Transketolase (Fragment) OS=Homo sapiens PE=2 SV=1 - [Q53EM5_HUMAN]	73.23	7.06	1	0	4	8	623	67.8628	7.81104
A0A0K0K1H9	Epididymis secretory protein Li 48 (Fragment) OS=Homo sapiens GN=HEL-S-48 PE=2 SV=1 - [A0A0K0K1H9_HUMAN]	73.23	11.14	1	0	4	8	395	42.8694	8.52881
B3KSI4	Transketolase OS=Homo sapiens PE=2 SV=1 - [B3KSI4_HUMAN]	73.23	8.15	1	0	4	8	540	58.9443	7.66455
B3KPZ8	cDNA FLJ32530 fis, clone SMINT2000185, highly similar to TRANSKETOLASE (EC 2.2.1.1) OS=Homo sapiens PE=2 SV=1 - [B3KPZ8_HUMAN]	73.23	12.29	1	0	4	8	358	38.8632	7.72314
B4DVU1	cDNA FLJ53217, highly similar to Transketolase (EC 2.2.1.1) OS=Homo sapiens PE=2 SV=1 - [B4DVU1_HUMAN]	73.23	10.35	1	0	4	8	425	46.361	7.69385
A0A0B4J1R6	Transketolase OS=Homo sapiens GN=TKT PE=1 SV=1 - [A0A0B4J1R6_HUMAN]	73.23	9.63	1	0	4	8	457	49.8789	7.91357
P01024	Complement C3 OS=Homo sapiens GN=C3 PE=1 SV=2 - [CO3_HUMAN]	72.87	2.65	1	1	4	5	1663	187.03	6.40479
P04433	Ig kappa chain V-III region VG (Fragment) OS=Homo sapiens PE=1 SV=1 - [KV309_HUMAN]	72.53	13.04	1	0	2	7	115	12.5673	4.95752
A0A087WUS2	Protein IGKV3D-11 OS=Homo sapiens GN=IGKV3D-11 PE=4 SV=1 - [A0A087WUS2_HUMAN]	72.53	13.89	1	0	2	7	108	11.795	5.24951
A0A0A0MRZ8	Protein IGKV3D-11 (Fragment) OS=Homo sapiens GN=IGKV3D-11 PE=4 SV=5 - [A0A0A0MRZ8_HUMAN]	72.53	12.93	1	0	2	7	116	12.7144	5.2876
E9PFF2	Transketolase OS=Homo sapiens GN=TKT PE=2 SV=1 - [E9PFF2_HUMAN]	70.13	5.69	1	0	1	1	334	36.4263	7.76709
P18135	Ig kappa chain V-III region HAH OS=Homo sapiens PE=2 SV=1 - [KV312_HUMAN]	68.72	11.63	1	0	2	6	129	14.0641	7.95752
P18136	Ig kappa chain V-III region HIC OS=Homo sapiens PE=2 SV=2 - [KV313_HUMAN]	68.72	11.63	1	0	2	6	129	14.0801	6.59521
A0A0B4J1Z6	Protein IGKV3-20 (Fragment) OS=Homo sapiens GN=IGKV3-20 PE=4 SV=1 - [A0A0B4J1Z6_HUMAN]	68.72	12.93	1	0	2	6	116	12.5493	4.95752
A2IPI3	HRV Fab N28-VL (Fragment) OS=Homo sapiens PE=2 SV=1 - [A2IPI3_HUMAN]	68.72	13.16	1	0	2	6	114	12.2751	7.95752
A2NXP9	K light chain variable region (Fragment) OS=Homo sapiens PE=2 SV=1 - [A2NXP9_HUMAN]	68.72	13.64	1	0	2	6	110	12.0019	6.59521
A2IPI5	HRV Fab 026-VL (Fragment) OS=Homo sapiens PE=2 SV=1 - [A2IPI5_HUMAN]	68.72	7.96	1	0	1	4	113	11.9869	7.95752
A2IPI2	HRV Fab N27-VL (Fragment) OS=Homo sapiens PE=2 SV=1 - [A2IPI2_HUMAN]	68.72	13.04	1	0	2	6	115	12.4092	8.88037
A4F255	Immunoblobulin G1 Fab heavy chain variable region (Fragment) OS=Homo sapiens GN=VHCH1 PE=1 SV=1 - [A4F255_HUMAN]	68.58	5.13	1	0	1	2	234	24.8883	7.76709
S6BAP0	IgG H chain OS=Homo sapiens PE=2 SV=1 - [S6BAP0_HUMAN]	68.58	5.24	1	0	1	2	229	24.0229	8.54346
S6C4R2	IgG H chain OS=Homo sapiens PE=1 SV=1 - [S6C4R2_HUMAN]	68.58	4.36	1	0	1	2	275	28.8143	8.27979
S6C4S0	IgG H chain OS=Homo sapiens PE=1 SV=1 - [S6C4S0_HUMAN]	68.58	4.36	1	0	1	2	275	29.3794	8.1626
A0A0M3KKW6	Fab Hu 15C1 Heavy chain OS=Homo sapiens PE=1 SV=1 - [A0A0M3KKW6_HUMAN]	68.58	5.33	1	0	1	2	225	24.059	8.85107
Q9Y509	VH3 protein (Fragment) OS=Homo sapiens GN=VH3 PE=2 SV=1 - [Q9Y509_HUMAN]	68.58	8.16	1	0	1	2	147	15.7587	8.38232
Q6ZP87	CDNA FLJ26266 fis, clone DMC05613 OS=Homo sapiens PE=2 SV=1 - [Q6ZP87_HUMAN]	68.58	5.77	1	0	1	2	208	22.2119	8.26514
S6BAQ4	IgG H chain OS=Homo sapiens PE=2 SV=1 - [S6BAQ4_HUMAN]	68.58	5.08	1	0	1	2	236	25.2985	8.44092
S6B2B6	IgG H chain OS=Homo sapiens PE=2 SV=1 - [S6B2B6_HUMAN]	68.58	4.36	1	0	1	2	275	29.3417	8.67529
S6BAP4	IgG H chain OS=Homo sapiens PE=2 SV=1 - [S6BAP4_HUMAN]	68.58	4.36	1	0	1	2	275	29.4086	8.51416
S6BGD4	IgG H chain OS=Homo sapiens PE=2 SV=1 - [S6BGD4_HUMAN]	68.58	5.13	1	0	1	2	234	24.9997	9.48096
S6AWG0	IgG H chain OS=Homo sapiens PE=2 SV=1 - [S6AWG0_HUMAN]	68.58	5.08	1	0	1	2	236	24.8413	7.40088
S6B2A6	IgG H chain OS=Homo sapiens PE=2 SV=1 - [S6B2A6_HUMAN]	68.58	6.33	1	0	2	10	300	32.1469	7.25439
S6C4S4	IgG H chain OS=Homo sapiens PE=2 SV=1 - [S6C4S4_HUMAN]	68.58	5.02	1	0	1	2	239	25.3085	8.89502
S6AWF0	IgG H chain OS=Homo sapiens PE=2 SV=1 - [S6AWF0_HUMAN]	68.58	5.02	1	0	1	2	239	25.4746	8.74854
P04040	Catalase OS=Homo sapiens GN=CAT PE=1 SV=3 - [CATA_HUMAN]	67.04	7.02	1	2	2	2	527	59.7188	7.38623
P04080	Cystatin-B OS=Homo sapiens GN=CSTB PE=1 SV=2 - [CYTB_HUMAN]	66.24	21.43	1	2	3	7	98	11.1326	7.56201
B4DHZ6	Transferrin, isoform CRA_c OS=Homo sapiens GN=TF PE=2 SV=1 - [B4DHZ6_HUMAN]	66.2	12.74	1	0	5	6	424	47.357	7.04932
B4DI57	cDNA FLJ54111, highly similar to Serotransferrin OS=Homo sapiens PE=2 SV=1 - [B4DI57_HUMAN]	66.2	9.46	1	0	5	6	571	63.3958	7.21045
Q9UBG3	Cornulin OS=Homo sapiens GN=CRNN PE=1 SV=1 - [CRNN_HUMAN]	63	8.28	1	0	3	4	495	53.5016	6.1001
A8K5I6	cDNA FLJ78643, highly similar to Homo sapiens cornulin (CRNN), mRNA OS=Homo sapiens PE=2 SV=1 - [A8K5I6_HUMAN]	63	8.28	1	0	3	4	495	53.5296	6.1001
P02763	Alpha-1-acid glycoprotein 1 OS=Homo sapiens GN=ORM1 PE=1 SV=1 - [A1AG1_HUMAN]	62.26	8.46	1	2	3	4	201	23.4968	5.021
P12273	Prolactin-inducible protein OS=Homo sapiens GN=PIP PE=1 SV=1 - [PIP_HUMAN]	62.0267	14.38	1	3	4	38	146	16.5618	8.04541
H7BZJ8	Zinc-alpha-2-glycoprotein (Fragment) OS=Homo sapiens GN=AZGP1 PE=4 SV=1 - [H7BZJ8_HUMAN]	60.39	22.35	1	1	3	8	85	9.70191	9.70068
B1N7B8	Cryocrystalglobulin CC1 kappa light chain variable region (Fragment) OS=Homo sapiens PE=2 SV=1 - [B1N7B8_HUMAN]	57.37	22.43	1	0	2	4	107	11.7889	7.98682
Q14508	WAP four-disulfide core domain protein 2 OS=Homo sapiens GN=WFDC2 PE=1 SV=2 - [WFDC2_HUMAN]	57.3	17.74	1	1	2	4	124	12.9839	4.84326
Q9NQ38	Serine protease inhibitor Kazal-type 5 OS=Homo sapiens GN=SPINK5 PE=1 SV=2 - [ISK5_HUMAN]	57.02	5.73	1	3	7	11	1064	120.637	8.06006
P11142	Heat shock cognate 71 kDa protein OS=Homo sapiens GN=HSPA8 PE=1 SV=1 - [HSP7C_HUMAN]	56.86	4.49	1	0	2	2	646	70.8542	5.51611
E9PKE3	Heat shock cognate 71 kDa protein OS=Homo sapiens GN=HSPA8 PE=2 SV=1 - [E9PKE3_HUMAN]	56.86	4.63	1	0	2	2	627	68.7632	5.51611
E9PI65	Heat shock cognate 71 kDa protein (Fragment) OS=Homo sapiens GN=HSPA8 PE=2 SV=1 - [E9PI65_HUMAN]	56.86	17.26	1	0	2	2	168	17.9051	5.2876
E9PN89	Heat shock cognate 71 kDa protein (Fragment) OS=Homo sapiens GN=HSPA8 PE=2 SV=1 - [E9PN89_HUMAN]	56.86	9.29	1	0	2	2	312	34.797	7.53271
B3KTV0	cDNA FLJ38781 fis, clone LIVER2000216, highly similar to HEAT SHOCK COGNATE 71 kDa PROTEIN OS=Homo sapiens PE=2 SV=1 - [B3KTV0_HUMAN]	56.86	4.67	1	0	2	2	621	67.9378	5.45264
B4E1Q1	cDNA FLJ55485, highly similar to Heat shock cognate 71 kDa protein OS=Homo sapiens PE=2 SV=1 - [B4E1Q1_HUMAN]	56.86	5.79	1	0	2	2	501	54.9872	5.32568
Q96IS6	HSPA8 protein (Fragment) OS=Homo sapiens GN=HSPA8 PE=1 SV=2 - [Q96IS6_HUMAN]	56.86	4.94	1	0	2	2	587	64.6331	5.50342
Q53HF2	Heat shock 70kDa protein 8 isoform 2 variant (Fragment) OS=Homo sapiens PE=1 SV=1 - [Q53HF2_HUMAN]	56.86	5.88	1	0	2	2	493	53.4665	5.85889
B4DTX2	cDNA FLJ59163, highly similar to Heat shock cognate 71 kDa protein OS=Homo sapiens PE=2 SV=1 - [B4DTX2_HUMAN]	56.86	13.81	1	0	2	2	210	23.0667	8.49951
P54652	Heat shock-related 70 kDa protein 2 OS=Homo sapiens GN=HSPA2 PE=1 SV=1 - [HSP72_HUMAN]	55.82	2.66	1	0	1	1	639	69.9779	5.74463
P62942	Peptidyl-prolyl cis-trans isomerase FKBP1A OS=Homo sapiens GN=FKBP1A PE=1 SV=2 - [FKB1A_HUMAN]	55.67	12.04	1	0	1	1	108	11.9431	8.1626
Q1JUQ3	FK506 binding protein12 OS=Homo sapiens GN=FKBP12-Exin PE=2 SV=1 - [Q1JUQ3_HUMAN]	55.67	35.14	1	0	1	1	37	3.96291	5.78271
Q1JUQ4	FK506 binding protein12 OS=Homo sapiens GN=FKBP12-Exip3 PE=2 SV=1 - [Q1JUQ4_HUMAN]	55.67	14.61	1	0	1	1	89	9.89158	7.73779
A0A087WTS4	Peptidyl-prolyl cis-trans isomerase FKBP1A OS=Homo sapiens GN=FKBP1A PE=4 SV=1 - [A0A087WTS4_HUMAN]	55.67	13.4	1	0	1	1	97	10.793	7.34229
A0A087WZM5	Peptidyl-prolyl cis-trans isomerase OS=Homo sapiens GN=FKBP1A PE=1 SV=1 - [A0A087WZM5_HUMAN]	55.67	10.08	1	0	1	1	129	14.9168	9.5249
A0A087WV48	Uncharacterized protein OS=Homo sapiens PE=4 SV=1 - [A0A087WV48_HUMAN]	55.67	11.21	1	0	1	1	116	12.6722	8.35303
P01605	Ig kappa chain V-I region Lay OS=Homo sapiens PE=1 SV=1 - [KV113_HUMAN]	54.9705	8.33	1	0	1	5	108	11.8268	7.95752
P01624	Ig kappa chain V-III region POM OS=Homo sapiens PE=1 SV=1 - [KV306_HUMAN]	54.9705	13.76	1	0	2	7	109	11.9149	8.93896
P04207	Ig kappa chain V-III region CLL OS=Homo sapiens PE=1 SV=2 - [KV308_HUMAN]	54.9705	11.63	1	0	2	7	129	14.2662	8.51416
P04434	Ig kappa chain V-III region VH (Fragment) OS=Homo sapiens PE=4 SV=1 - [KV310_HUMAN]	54.9705	7.76	1	0	1	5	116	12.7494	5.93506
A0A0C4DH55	Protein IGKV3D-7 (Fragment) OS=Homo sapiens GN=IGKV3D-7 PE=4 SV=4 - [A0A0C4DH55_HUMAN]	54.9705	12.5	1	0	2	7	120	13.2365	5.93506
A0A075B6H7	Protein IGKV3-7 (Fragment) OS=Homo sapiens GN=IGKV3-7 PE=4 SV=1 - [A0A075B6H7_HUMAN]	54.9705	7.76	1	0	1	5	116	12.7754	5.24951
A0A0B4J1T9	Protein IGKV3-15 (Fragment) OS=Homo sapiens GN=IGKV3-15 PE=4 SV=1 - [A0A0B4J1T9_HUMAN]	54.9705	13.04	1	0	2	7	115	12.4882	5.18604
A0A0G2JMV0	Protein IGKV3D-7 OS=Homo sapiens GN=IGKV3D-7 PE=4 SV=1 - [A0A0G2JMV0_HUMAN]	54.9705	13.51	1	0	2	7	111	12.0791	5.18604
A0A0C4DH90	Protein IGKV3OR2-268 (Fragment) OS=Homo sapiens GN=IGKV3OR2-268 PE=4 SV=4 - [A0A0C4DH90_HUMAN]	54.9705	12.82	1	0	2	7	117	12.6753	4.89404
H7C5E8	Serotransferrin (Fragment) OS=Homo sapiens GN=TF PE=4 SV=1 - [H7C5E8_HUMAN]	54.79	17.48	1	0	3	4	143	15.8278	9.33447
B0AZS6	14-3-3 protein zeta/delta OS=Homo sapiens GN=YWHAZ PE=2 SV=1 - [B0AZS6_HUMAN]	54.48	11.31	1	0	1	1	168	19.0604	4.56396
B7Z2E6	14-3-3 protein zeta/delta OS=Homo sapiens GN=YWHAZ PE=2 SV=1 - [B7Z2E6_HUMAN]	54.48	15.2	1	0	1	1	125	13.9767	4.41162
H0YB80	14-3-3 protein zeta/delta (Fragment) OS=Homo sapiens GN=YWHAZ PE=2 SV=1 - [H0YB80_HUMAN]	54.48	14.62	1	0	1	1	130	14.6271	4.4751
Q2F831	Tyrosine 3-monooxygenasea/tryptophan 5-monooxygenase activation protein zeta (Fragment) OS=Homo sapiens PE=2 SV=1 - [Q2F831_HUMAN]	54.48	17.92	1	0	1	1	106	11.8027	4.24658
P31146	Coronin-1A OS=Homo sapiens GN=CORO1A PE=1 SV=4 - [COR1A_HUMAN]	53.9899	15.4	1	0	7	12	461	50.9938	6.68311
Q59G88	Coronin (Fragment) OS=Homo sapiens PE=3 SV=1 - [Q59G88_HUMAN]	53.9899	10.39	1	0	5	5	558	59.5759	8.1333
P00338	L-lactate dehydrogenase A chain OS=Homo sapiens GN=LDHA PE=1 SV=2 - [LDHA_HUMAN]	53.74	6.02	1	0	2	2	332	36.6654	8.26514
B4DJI1	L-lactate dehydrogenase OS=Homo sapiens PE=2 SV=1 - [B4DJI1_HUMAN]	53.74	6.56	1	0	2	2	305	33.5717	8.45557
P02538	Keratin, type II cytoskeletal 6A OS=Homo sapiens GN=KRT6A PE=1 SV=3 - [K2C6A_HUMAN]	53.04	6.74	1	0	2	2	564	60.0083	8.00146
P04259	Keratin, type II cytoskeletal 6B OS=Homo sapiens GN=KRT6B PE=1 SV=5 - [K2C6B_HUMAN]	53.04	6.74	1	0	2	2	564	60.0303	8.00146
P48668	Keratin, type II cytoskeletal 6C OS=Homo sapiens GN=KRT6C PE=1 SV=3 - [K2C6C_HUMAN]	53.04	6.74	1	0	2	2	564	59.9883	8.00146
B4DWU6	cDNA FLJ51361, highly similar to Keratin, type II cytoskeletal 6A OS=Homo sapiens PE=2 SV=1 - [B4DWU6_HUMAN]	53.04	2.31	1	0	1	1	520	55.7652	6.48096
A8K2I0	cDNA FLJ78504, highly similar to Homo sapiens keratin 6A (KRT6A), mRNA OS=Homo sapiens PE=2 SV=1 - [A8K2I0_HUMAN]	53.04	6.74	1	0	2	2	564	59.9943	8.00146
B4DRR0	cDNA FLJ53910, highly similar to Keratin, type II cytoskeletal 6A OS=Homo sapiens PE=2 SV=1 - [B4DRR0_HUMAN]	53.04	7.1	1	0	2	2	535	57.8032	8.00146
B2R853	cDNA, FLJ93744, highly similar to Homo sapiens keratin 6E (KRT6E), mRNA OS=Homo sapiens PE=2 SV=1 - [B2R853_HUMAN]	53.04	6.74	1	0	2	2	564	59.9903	7.72314
B4DRY0	cDNA FLJ54379, highly similar to Keratin, type II cytoskeletal 6E OS=Homo sapiens PE=2 SV=1 - [B4DRY0_HUMAN]	53.04	6.95	1	0	2	2	547	58.6426	7.72314
T1S9D5	MUC5AC (Fragment) OS=Homo sapiens GN=MUC5AC PE=4 SV=1 - [T1S9D5_HUMAN]	52.7833	0.51	1	0	2	4	5060	521.304	7.10791
P98088	Mucin-5AC OS=Homo sapiens GN=MUC5AC PE=1 SV=4 - [MUC5A_HUMAN]	52.7833	0.65	1	0	3	5	5654	585.199	7.02002
O75372	Gastric mucin (Fragment) OS=Homo sapiens GN=MUC5AC PE=2 SV=1 - [O75372_HUMAN]	52.7833	1.89	1	0	2	4	1373	147.69	6.90283
A4QMW8	Enolase (Fragment) OS=Homo sapiens GN=ENO1 PE=2 SV=1 - [A4QMW8_HUMAN]	52.0145	31.85	1	0	4	4	135	14.5265	9.0415
L0R849	Alternative protein EDARADD OS=Homo sapiens GN=EDARADD PE=3 SV=1 - [L0R849_HUMAN]	51.84	9.54	1	0	3	4	388	42.3147	5.92236
H7BZJ3	Thioredoxin (Fragment) OS=Homo sapiens GN=PDIA3 PE=2 SV=1 - [H7BZJ3_HUMAN]	51.45	11.38	1	1	1	1	123	13.5108	7.29834
P80303	Nucleobindin-2 OS=Homo sapiens GN=NUCB2 PE=1 SV=2 - [NUCB2_HUMAN]	50.83	3.81	1	0	2	9	420	50.1643	5.12256
A0A087WSV8	Nucleobindin 2, isoform CRA_b OS=Homo sapiens GN=NUCB2 PE=1 SV=1 - [A0A087WSV8_HUMAN]	50.83	3.81	1	0	2	9	420	50.1964	5.12256
V9HW75	Epididymis secretory protein Li 109 OS=Homo sapiens GN=HEL-S-109 PE=1 SV=1 - [V9HW75_HUMAN]	50.83	3.81	1	0	2	9	420	50.1914	5.12256
E9PKG6	Nucleobindin-2 OS=Homo sapiens GN=NUCB2 PE=1 SV=2 - [E9PKG6_HUMAN]	50.83	4.73	1	0	2	9	338	40.3433	5.17334
H0YD18	Nucleobindin-2 (Fragment) OS=Homo sapiens GN=NUCB2 PE=1 SV=2 - [H0YD18_HUMAN]	50.83	12.33	1	0	1	3	73	8.63734	5.03369
Q5T0I0	Gelsolin (Fragment) OS=Homo sapiens GN=GSN PE=2 SV=1 - [Q5T0I0_HUMAN]	50.7767	5.38	1	0	2	4	260	28.9357	7.89893
P06396	Gelsolin OS=Homo sapiens GN=GSN PE=1 SV=1 - [GELS_HUMAN]	50.67	3.58	1	0	4	11	782	85.6442	6.27783
A0A0A0MS51	Gelsolin OS=Homo sapiens GN=GSN PE=1 SV=1 - [A0A0A0MS51_HUMAN]	50.67	3.74	1	0	4	11	748	82.4743	5.63037
A0A0A0MT01	Gelsolin OS=Homo sapiens GN=GSN PE=1 SV=1 - [A0A0A0MT01_HUMAN]	50.67	3.65	1	0	4	11	767	84.6925	5.8335
B7Z9A0	cDNA FLJ56212, highly similar to Gelsolin OS=Homo sapiens PE=2 SV=1 - [B7Z9A0_HUMAN]	50.67	3.71	1	0	4	11	755	83.0517	5.84619
B7Z6N2	cDNA FLJ56154, highly similar to Gelsolin OS=Homo sapiens PE=2 SV=1 - [B7Z6N2_HUMAN]	50.67	3.65	1	0	4	11	767	84.7135	5.8335
P31946	14-3-3 protein beta/alpha OS=Homo sapiens GN=YWHAB PE=1 SV=3 - [1433B_HUMAN]	49.89	6.5	1	0	2	6	246	28.0648	4.83057
Q04917	14-3-3 protein eta OS=Homo sapiens GN=YWHAH PE=1 SV=4 - [1433F_HUMAN]	49.89	6.5	1	0	2	6	246	28.201	4.84326
P61981	14-3-3 protein gamma OS=Homo sapiens GN=YWHAG PE=1 SV=2 - [1433G_HUMAN]	49.89	6.48	1	0	2	6	247	28.2849	4.89404
P31947	14-3-3 protein sigma OS=Homo sapiens GN=SFN PE=1 SV=1 - [1433S_HUMAN]	49.89	6.45	1	0	2	6	248	27.7567	4.7417
P27348	14-3-3 protein theta OS=Homo sapiens GN=YWHAQ PE=1 SV=1 - [1433T_HUMAN]	49.89	6.53	1	0	2	6	245	27.7468	4.77979
Q4VY19	14-3-3 protein beta/alpha (Fragment) OS=Homo sapiens GN=YWHAB PE=2 SV=1 - [Q4VY19_HUMAN]	49.89	16	1	0	2	6	100	11.5418	5.60498
Q4VY20	14-3-3 protein beta/alpha (Fragment) OS=Homo sapiens GN=YWHAB PE=2 SV=1 - [Q4VY20_HUMAN]	49.89	21.62	1	0	2	6	74	8.42323	7.25439
A2IDB2	14-3-3 protein eta (Fragment) OS=Homo sapiens GN=YWHAH PE=1 SV=1 - [A2IDB2_HUMAN]	49.89	9.88	1	0	2	6	162	18.6636	7.28369
E9PG15	14-3-3 protein theta (Fragment) OS=Homo sapiens GN=YWHAQ PE=1 SV=1 - [E9PG15_HUMAN]	49.89	10.74	1	0	2	6	149	17.0376	5.78271
B5BU24	14-3-3 protein beta/alpha OS=Homo sapiens GN=YWHAB PE=2 SV=1 - [B5BU24_HUMAN]	49.89	6.5	1	0	2	6	246	28.0948	4.83057
A0A0J9YWE8	14-3-3 protein beta/alpha OS=Homo sapiens GN=YWHAB PE=1 SV=1 - [A0A0J9YWE8_HUMAN]	49.89	10.74	1	0	2	6	149	17.3987	8.14795
A0A0J9YWZ2	14-3-3 protein beta/alpha (Fragment) OS=Homo sapiens GN=YWHAB PE=1 SV=1 - [A0A0J9YWZ2_HUMAN]	49.89	19.75	1	0	2	6	81	9.44982	8.1626
B3KNB4	cDNA FLJ14168 fis, clone NT2RP2001440, highly similar to 14-3-3 protein gamma OS=Homo sapiens PE=2 SV=1 - [B3KNB4_HUMAN]	49.89	6.48	1	0	2	6	247	28.2249	4.89404
B2R6N6	cDNA, FLJ93036, highly similar to Homo sapiens tyrosine 3-monooxygenase/tryptophan 5-monooxygenaseactivation protein, eta polypeptide (YWHAH), mRNA OS=Homo sapiens PE=2 SV=1 - [B2R6N6_HUMAN]	49.89	6.5	1	0	2	6	246	28.103	4.93213
B4DHC4	cDNA FLJ51843, highly similar to 14-3-3 protein gamma OS=Homo sapiens PE=2 SV=1 - [B4DHC4_HUMAN]	49.89	7.11	1	0	2	6	225	25.6406	4.91943
Q59EQ2	Tyrosine 3-monooxygenase/tryptophan 5-monooxygenase activation protein, beta polypeptide variant (Fragment) OS=Homo sapiens PE=2 SV=1 - [Q59EQ2_HUMAN]	49.89	8.47	1	0	2	6	189	22.164	8.1626
Q53RR5	Putative uncharacterized protein YWHAQ (Fragment) OS=Homo sapiens GN=YWHAQ PE=4 SV=1 - [Q53RR5_HUMAN]	49.89	16.33	1	0	2	6	98	11.1918	6.69775
B4DE78	cDNA FLJ52141, highly similar to 14-3-3 protein gamma OS=Homo sapiens PE=2 SV=1 - [B4DE78_HUMAN]	49.89	7.73	1	0	2	6	207	23.4876	4.81787
P05164	Myeloperoxidase OS=Homo sapiens GN=MPO PE=1 SV=1 - [PERM_HUMAN]	49.87	2.68	1	1	1	1	745	83.8148	8.96826
P60174	Triosephosphate isomerase OS=Homo sapiens GN=TPI1 PE=1 SV=3 - [TPIS_HUMAN]	48.98	10.49	1	0	1	1	286	30.7717	5.92236
P60174-1	Isoform 2 of Triosephosphate isomerase OS=Homo sapiens GN=TPI1 - [TPIS_HUMAN]	48.98	12.05	1	0	1	1	249	26.6527	6.90283
Q53HE2	Triosephosphate isomerase (Fragment) OS=Homo sapiens PE=2 SV=1 - [Q53HE2_HUMAN]	48.98	12.05	1	0	1	1	249	26.6958	7.32764
B4DUI5	Triosephosphate isomerase OS=Homo sapiens PE=2 SV=1 - [B4DUI5_HUMAN]	48.98	14.08	1	0	1	1	213	22.8567	6.91748
P26038	Moesin OS=Homo sapiens GN=MSN PE=1 SV=3 - [MOES_HUMAN]	48.24	7.11	1	2	4	8	577	67.7778	6.40479
Q8NBJ4	Golgi membrane protein 1 OS=Homo sapiens GN=GOLM1 PE=1 SV=1 - [GOLM1_HUMAN]	47.96	3.74	1	1	2	2	401	45.3058	4.97021
J3KT11	Lactoperoxidase (Fragment) OS=Homo sapiens GN=LPO PE=1 SV=1 - [J3KT11_HUMAN]	45.7467	17.89	1	0	2	4	95	10.2922	8.51416
Q7Z2Y6	Putative uncharacterized protein DKFZp686G24255 (Fragment) OS=Homo sapiens GN=DKFZp686G24255 PE=2 SV=1 - [Q7Z2Y6_HUMAN]	45.7467	17.89	1	0	2	4	95	10.2762	8.51416
B4DUH9	cDNA FLJ50228, highly similar to Lactoperoxidase (EC 1.11.1.7) OS=Homo sapiens PE=2 SV=1 - [B4DUH9_HUMAN]	45.7467	9.34	1	0	2	4	182	19.8969	5.17334
Q02818	Nucleobindin-1 OS=Homo sapiens GN=NUCB1 PE=1 SV=4 - [NUCB1_HUMAN]	45.13	5.64	1	0	3	8	461	53.8463	5.24951
H7BZI1	Nucleobindin-1 (Fragment) OS=Homo sapiens GN=NUCB1 PE=1 SV=1 - [H7BZI1_HUMAN]	45.13	8.81	1	0	3	8	295	34.8617	5.21143
A8K7Q1	cDNA FLJ77770, highly similar to Homo sapiens nucleobindin 1 (NUCB1), mRNA OS=Homo sapiens PE=2 SV=1 - [A8K7Q1_HUMAN]	45.13	5.64	1	0	3	8	461	53.8503	5.24951
Q53GX6	Nucleobindin 1 variant (Fragment) OS=Homo sapiens PE=2 SV=1 - [Q53GX6_HUMAN]	45.13	4.12	1	0	2	2	461	53.8743	5.24951
P35908	Keratin, type II cytoskeletal 2 epidermal OS=Homo sapiens GN=KRT2 PE=1 SV=2 - [K22E_HUMAN]	44.85	1.41	1	1	1	1	639	65.3932	8.00146
P02675	Fibrinogen beta chain OS=Homo sapiens GN=FGB PE=1 SV=2 - [FIBB_HUMAN]	44.54	6.11	1	0	2	2	491	55.8923	8.26514
D6REL8	Fibrinogen beta chain OS=Homo sapiens GN=FGB PE=2 SV=1 - [D6REL8_HUMAN]	44.54	11.03	1	0	2	2	272	31.1594	7.25439
D3DP13	Fibrinogen beta chain, isoform CRA_e OS=Homo sapiens GN=FGB PE=4 SV=1 - [D3DP13_HUMAN]	44.54	8.72	1	0	2	2	344	39.7109	7.29834
B4E1D3	cDNA FLJ53952, highly similar to Fibrinogen beta chain OS=Homo sapiens PE=2 SV=1 - [B4E1D3_HUMAN]	44.54	6.33	1	0	2	2	474	54.2184	8.04541
P02679	Fibrinogen gamma chain OS=Homo sapiens GN=FGG PE=1 SV=3 - [FIBG_HUMAN]	44.29	1.99	1	0	1	1	453	51.4789	5.61768
C9JC84	Fibrinogen gamma chain OS=Homo sapiens GN=FGG PE=1 SV=1 - [C9JC84_HUMAN]	44.29	1.95	1	0	1	1	461	52.3043	5.63037
C9JEU5	Fibrinogen gamma chain OS=Homo sapiens GN=FGG PE=1 SV=1 - [C9JEU5_HUMAN]	44.29	2.02	1	0	1	1	445	50.2904	6.0874
A0A0C4DH25	Protein IGKV3D-20 (Fragment) OS=Homo sapiens GN=IGKV3D-20 PE=1 SV=1 - [A0A0C4DH25_HUMAN]	43.34	7.76	1	1	1	4	116	12.5072	4.58936
B4DMT8	cDNA FLJ52118, highly similar to 14-3-3 protein theta OS=Homo sapiens PE=2 SV=1 - [B4DMT8_HUMAN]	42.39	3.81	1	0	1	4	210	23.8219	4.88135
Q92766	Ras-responsive element-binding protein 1 OS=Homo sapiens GN=RREB1 PE=1 SV=3 - [RREB1_HUMAN]	42.23	0.77	1	1	1	9	1687	181.306	6.97607
P00558	Phosphoglycerate kinase 1 OS=Homo sapiens GN=PGK1 PE=1 SV=3 - [PGK1_HUMAN]	42.11	5.28	1	0	2	7	417	44.5861	8.104
B4DHM5	Phosphoglycerate kinase OS=Homo sapiens PE=2 SV=1 - [B4DHM5_HUMAN]	42.11	9.09	1	0	2	7	242	25.6602	5.78271
B4E1H9	Phosphoglycerate kinase OS=Homo sapiens PE=2 SV=1 - [B4E1H9_HUMAN]	42.11	6.73	1	0	2	7	327	35.0231	8.32373
B4DHB3	Phosphoglycerate kinase OS=Homo sapiens PE=2 SV=1 - [B4DHB3_HUMAN]	42.11	7.83	1	0	2	7	281	29.9725	8.27979
B4DWQ3	Phosphoglycerate kinase OS=Homo sapiens PE=2 SV=1 - [B4DWQ3_HUMAN]	42.11	6.83	1	0	1	3	161	17.0388	5.60498
P14618	Pyruvate kinase PKM OS=Homo sapiens GN=PKM PE=1 SV=4 - [KPYM_HUMAN]	41.57	2.07	1	0	1	1	531	57.9	7.84033
H3BQ34	Pyruvate kinase OS=Homo sapiens GN=PKM PE=2 SV=1 - [H3BQ34_HUMAN]	41.57	3.91	1	0	1	1	281	30.7009	6.94678
H3BTN5	Pyruvate kinase (Fragment) OS=Homo sapiens GN=PKM PE=2 SV=1 - [H3BTN5_HUMAN]	41.57	2.27	1	0	1	1	485	53.0112	6.84424
P14618-2	Isoform M1 of Pyruvate kinase PKM OS=Homo sapiens GN=PKM - [KPYM_HUMAN]	41.57	2.07	1	0	1	1	531	58.0249	7.7085
H3BN34	Pyruvate kinase PKM (Fragment) OS=Homo sapiens GN=PKM PE=1 SV=7 - [H3BN34_HUMAN]	41.57	21.15	1	0	1	1	52	5.63773	6.22705
H3BQZ3	Pyruvate kinase PKM OS=Homo sapiens GN=PKM PE=1 SV=1 - [H3BQZ3_HUMAN]	41.57	15.94	1	0	1	1	69	7.52952	6.49365
H3BT25	Pyruvate kinase PKM (Fragment) OS=Homo sapiens GN=PKM PE=1 SV=1 - [H3BT25_HUMAN]	41.57	7.28	1	0	1	1	151	16.4164	7.54736
H3BTJ2	Pyruvate kinase PKM (Fragment) OS=Homo sapiens GN=PKM PE=1 SV=1 - [H3BTJ2_HUMAN]	41.57	6.55	1	0	1	1	168	18.4654	7.09326
H3BU13	Pyruvate kinase PKM (Fragment) OS=Homo sapiens GN=PKM PE=1 SV=1 - [H3BU13_HUMAN]	41.57	13.41	1	0	1	1	82	8.94539	7.02002
H3BUW1	Pyruvate kinase PKM (Fragment) OS=Homo sapiens GN=PKM PE=1 SV=1 - [H3BUW1_HUMAN]	41.57	6.79	1	0	1	1	162	17.809	6.78564
B4DNK4	Pyruvate kinase OS=Homo sapiens GN=PKM PE=1 SV=1 - [B4DNK4_HUMAN]	41.57	2.41	1	0	1	1	457	49.8659	7.82568
B4DRT3	Pyruvate kinase OS=Homo sapiens PE=2 SV=1 - [B4DRT3_HUMAN]	41.57	2.15	1	0	1	1	511	55.8907	7.50342
A0A024R609	Pyruvate kinase OS=Homo sapiens GN=PKM2 PE=3 SV=1 - [A0A024R609_HUMAN]	41.57	3.19	1	0	1	1	345	37.5343	6.39209
P59998	Actin-related protein 2/3 complex subunit 4 OS=Homo sapiens GN=ARPC4 PE=1 SV=3 - [ARPC4_HUMAN]	41.52	4.76	1	0	1	2	168	19.6543	8.42627
F8WCF6	Protein ARPC4-TTLL3 OS=Homo sapiens GN=ARPC4-TTLL3 PE=4 SV=1 - [F8WCF6_HUMAN]	41.52	4.42	1	0	1	2	181	21.045	8.76318
H7C0A3	Protein ARPC4-TTLL3 (Fragment) OS=Homo sapiens GN=ARPC4-TTLL3 PE=1 SV=1 - [H7C0A3_HUMAN]	41.52	4.79	1	0	1	2	167	19.3863	9.49561
R4GN08	Actin-related protein 2/3 complex subunit 4 (Fragment) OS=Homo sapiens GN=ARPC4 PE=1 SV=1 - [R4GN08_HUMAN]	41.52	10.39	1	0	1	2	77	9.39878	7.51807
B7Z4U6	cDNA FLJ55803, highly similar to Gelsolin OS=Homo sapiens PE=2 SV=1 - [B7Z4U6_HUMAN]	41.32	1.74	1	0	2	9	689	75.7049	5.80811
B3KS49	cDNA FLJ35478 fis, clone SMINT2007796, highly similar to Gelsolin OS=Homo sapiens PE=2 SV=1 - [B3KS49_HUMAN]	41.32	1.44	1	0	1	8	485	52.3103	5.49072
P00739	Haptoglobin-related protein OS=Homo sapiens GN=HPR PE=1 SV=2 - [HPTR_HUMAN]	41.27	2.3	1	0	1	2	348	39.0047	7.09326
A0A0A0MRD9	Haptoglobin-related protein OS=Homo sapiens GN=HPR PE=1 SV=1 - [A0A0A0MRD9_HUMAN]	41.27	2.85	1	0	1	2	281	31.4789	7.97217
A4UCS8	Enolase (Fragment) OS=Homo sapiens PE=2 SV=1 - [A4UCS8_HUMAN]	41.23	9.04	1	0	2	4	166	17.7764	8.88037
C9JKZ2	Nucleobindin-1 (Fragment) OS=Homo sapiens GN=NUCB1 PE=1 SV=7 - [C9JKZ2_HUMAN]	41.16	6.72	1	0	2	7	268	31.1462	6.01123
Q9UL83	Myosin-reactive immunoglobulin light chain variable region (Fragment) OS=Homo sapiens PE=2 SV=1 - [Q9UL83_HUMAN]	41.11	22.22	1	0	2	3	108	11.8268	8.67529
P00738	Haptoglobin OS=Homo sapiens GN=HP PE=1 SV=1 - [HPT_HUMAN]	40.9933	4.68	1	0	2	3	406	45.1766	6.58057
J3QR68	Haptoglobin (Fragment) OS=Homo sapiens GN=HP PE=3 SV=1 - [J3QR68_HUMAN]	40.9933	4.7	1	0	2	3	404	45.0115	6.58057
H0Y300	Haptoglobin OS=Homo sapiens GN=HP PE=1 SV=4 - [H0Y300_HUMAN]	40.9933	4.3	1	0	2	3	442	49.0744	6.63916
A0A0C4DGL8	Haptoglobin OS=Homo sapiens GN=HP PE=1 SV=1 - [A0A0C4DGL8_HUMAN]	40.9933	5.48	1	0	2	3	347	38.4273	6.7417
A0A087WU08	Haptoglobin OS=Homo sapiens GN=HP PE=1 SV=1 - [A0A087WU08_HUMAN]	40.9933	6.76	1	0	2	3	281	31.3879	8.29443
Q6NSB4	HP protein OS=Homo sapiens GN=HP PE=2 SV=1 - [Q6NSB4_HUMAN]	40.9933	6.76	1	0	2	3	281	31.3619	8.29443
Q68CS2	Putative uncharacterized protein DKFZp781P1796 OS=Homo sapiens GN=DKFZp781P1796 PE=2 SV=1 - [Q68CS2_HUMAN]	39.93	3.06	1	0	1	5	620	68.6426	7.41553
P58062	Serine protease inhibitor Kazal-type 7 OS=Homo sapiens GN=SPINK7 PE=1 SV=1 - [ISK7_HUMAN]	39.63	10.59	1	0	1	1	85	9.2255	7.57666
E5RFX6	Serine protease inhibitor Kazal-type 7 OS=Homo sapiens GN=SPINK7 PE=1 SV=1 - [E5RFX6_HUMAN]	39.63	15.25	1	0	1	1	59	6.55806	6.46826
K7ELW0	Protein DJ-1 OS=Homo sapiens GN=PARK7 PE=2 SV=1 - [K7ELW0_HUMAN]	39.08	4.14	1	0	1	2	169	17.8985	7.86963
Q99497	Protein DJ-1 OS=Homo sapiens GN=PARK7 PE=1 SV=2 - [PARK7_HUMAN]	39.08	3.7	1	0	1	2	189	19.8785	6.78564
P01717	Ig lambda chain V-IV region Hil OS=Homo sapiens PE=1 SV=1 - [LV403_HUMAN]	38.87	17.76	1	0	1	4	107	11.5096	6.50732
A2MYD4	V2-7 protein (Fragment) OS=Homo sapiens GN=V2-7 PE=4 SV=1 - [A2MYD4_HUMAN]	38.87	19.79	1	0	1	4	96	10.3459	5.0083
Q5NV90	V2-17 protein (Fragment) OS=Homo sapiens GN=V2-17 PE=1 SV=1 - [Q5NV90_HUMAN]	38.87	19.59	1	0	1	4	97	10.3989	4.58936
P80748	Ig lambda chain V-III region LOI OS=Homo sapiens PE=1 SV=1 - [LV302_HUMAN]	38.45	7.21	1	0	1	3	111	11.9278	5.08447
A0A0C4DH31	Protein IGHV1-18 (Fragment) OS=Homo sapiens GN=IGHV1-18 PE=1 SV=1 - [A0A0C4DH31_HUMAN]	38.01	9.4	1	0	1	1	117	12.8122	8.83643
A0A087WSX2	Protein IGHV1-2 (Fragment) OS=Homo sapiens GN=IGHV1-2 PE=4 SV=1 - [A0A087WSX2_HUMAN]	38.01	9.4	1	0	1	1	117	13.0763	9.12939
A0A0F7T7M3	IGHV1-2 protein (Fragment) OS=Homo sapiens GN=IGHV1-2 PE=4 SV=1 - [A0A0F7T7M3_HUMAN]	38.01	11.58	1	0	1	1	95	10.7569	5.2876
A2J1M4	Rheumatoid factor RF-ET7 (Fragment) OS=Homo sapiens PE=2 SV=1 - [A2J1M4_HUMAN]	38.01	11.22	1	0	1	1	98	10.9053	9.36377
Q9UL94	Myosin-reactive immunoglobulin heavy chain variable region (Fragment) OS=Homo sapiens PE=2 SV=1 - [Q9UL94_HUMAN]	38.01	9.24	1	0	1	1	119	13.1964	8.79248
Q65ZC8	Single-chain Fv (Fragment) OS=Homo sapiens GN=scFv PE=2 SV=1 - [Q65ZC8_HUMAN]	38.01	4.51	1	0	1	1	244	26.1106	8.39697
S6BGF5	IgG H chain OS=Homo sapiens PE=2 SV=1 - [S6BGF5_HUMAN]	38.01	4.58	1	0	1	1	240	25.5836	8.55811
Q9UL95	Myosin-reactive immunoglobulin heavy chain variable region (Fragment) OS=Homo sapiens PE=2 SV=1 - [Q9UL95_HUMAN]	38.01	8.8	1	0	1	1	125	13.5075	8.45557
C9JCF5	Kaliocin-1 (Fragment) OS=Homo sapiens GN=LTF PE=2 SV=1 - [C9JCF5_HUMAN]	37.9	18.68	1	0	3	5	182	20.3307	9.94971
P51532	Transcription activator BRG1 OS=Homo sapiens GN=SMARCA4 PE=1 SV=2 - [SMCA4_HUMAN]	37.68	1.03	1	0	2	9	1647	184.53	7.88428
Q9HBD4	SMARCA4 isoform 2 OS=Homo sapiens GN=SMARCA4 PE=1 SV=1 - [Q9HBD4_HUMAN]	37.68	1.01	1	0	2	9	1679	188.031	8.19189
B9EGQ8	SMARCA4 protein OS=Homo sapiens GN=SMARCA4 PE=2 SV=1 - [B9EGQ8_HUMAN]	37.68	1.01	1	0	2	9	1681	189.33	8.22119
A0A0A0MT49	Transcription activator BRG1 OS=Homo sapiens GN=SMARCA4 PE=1 SV=1 - [A0A0A0MT49_HUMAN]	37.68	1.01	1	0	2	9	1681	188.742	8.11865
D3DPZ6	MutY homolog (E. coli), isoform CRA_f OS=Homo sapiens GN=MUTYH PE=4 SV=1 - [D3DPZ6_HUMAN]	37.68	1.4	1	0	1	8	429	47.0008	8.14795
B4DSI8	cDNA FLJ60344, highly similar to Probable global transcription activator SNF2L4 (EC 3.6.1.-) OS=Homo sapiens PE=2 SV=1 - [B4DSI8_HUMAN]	37.68	1.96	1	0	2	9	867	100.09	7.44482
B3KNW7	cDNA FLJ30606 fis, clone CTONG2000330, highly similar to Probable global transcription activator SNF2L4 (EC 3.6.1.-) OS=Homo sapiens PE=2 SV=1 - [B3KNW7_HUMAN]	37.68	0.81	1	0	1	8	737	85.6047	6.45557
B4E0F1	cDNA FLJ60382, highly similar to Probable global transcription activator SNF2L4(EC 3.6.1.-) OS=Homo sapiens PE=2 SV=1 - [B4E0F1_HUMAN]	37.68	2.04	1	0	2	9	834	96.8089	7.59131
P54108	Cysteine-rich secretory protein 3 OS=Homo sapiens GN=CRISP3 PE=1 SV=1 - [CRIS3_HUMAN]	37.43	16.73	1	0	7	14	245	27.612	7.79639
J3KPA1	Cysteine-rich secretory protein 3 OS=Homo sapiens GN=CRISP3 PE=1 SV=1 - [J3KPA1_HUMAN]	37.43	14.86	1	0	7	14	276	30.9546	7.60596
B4E1S8	cDNA FLJ59147, highly similar to Cysteine-rich secretory protein 3 OS=Homo sapiens PE=2 SV=1 - [B4E1S8_HUMAN]	37.43	11.61	1	0	3	7	155	17.3367	6.66846
P62258	14-3-3 protein epsilon OS=Homo sapiens GN=YWHAE PE=1 SV=1 - [1433E_HUMAN]	37.4	3.14	1	0	1	2	255	29.1554	4.7417
B4DJF2	14-3-3 protein epsilon OS=Homo sapiens GN=YWHAE PE=1 SV=1 - [B4DJF2_HUMAN]	37.4	8.51	1	0	1	2	94	10.9425	5.33838
I3L3T1	14-3-3 protein epsilon OS=Homo sapiens GN=YWHAE PE=1 SV=1 - [I3L3T1_HUMAN]	37.4	7.48	1	0	1	2	107	12.6665	9.17334
K7EIT4	14-3-3 protein epsilon (Fragment) OS=Homo sapiens GN=YWHAE PE=1 SV=1 - [K7EIT4_HUMAN]	37.4	7.34	1	0	1	2	109	12.6936	7.95752
G9K389	YWHAE/FAM22B fusion protein (Fragment) OS=Homo sapiens GN=YWHAE/FAM22B fusion PE=2 SV=1 - [G9K389_HUMAN]	37.4	2.08	1	0	1	2	384	41.26	4.97021
G9K388	YWHAE/FAM22A fusion protein (Fragment) OS=Homo sapiens GN=YWHAE/FAM22A fusion PE=2 SV=1 - [G9K388_HUMAN]	37.4	2.08	1	0	1	2	384	41.198	4.97021
Q3YBA8	14-3-3 tau splice variant OS=Homo sapiens PE=1 SV=1 - [Q3YBA8_HUMAN]	37.4	10.81	1	0	1	2	74	7.78091	8.90967
F5H2R5	Rho GDP-dissociation inhibitor 2 (Fragment) OS=Homo sapiens GN=ARHGDIB PE=2 SV=1 - [F5H2R5_HUMAN]	37.36	23.86	1	0	1	1	88	9.78591	4.58936
F5H3P3	Rho GDP-dissociation inhibitor 2 (Fragment) OS=Homo sapiens GN=ARHGDIB PE=2 SV=1 - [F5H3P3_HUMAN]	37.36	13.21	1	0	1	1	159	17.9252	5.19873
F5H6Q0	Rho GDP-dissociation inhibitor 2 (Fragment) OS=Homo sapiens GN=ARHGDIB PE=2 SV=1 - [F5H6Q0_HUMAN]	37.36	18.75	1	0	1	1	112	12.5224	4.81787
H0YGX7	Rho GDP-dissociation inhibitor 2 (Fragment) OS=Homo sapiens GN=ARHGDIB PE=4 SV=1 - [H0YGX7_HUMAN]	37.36	10.77	1	0	1	1	195	22.3693	5.19873
P52566	Rho GDP-dissociation inhibitor 2 OS=Homo sapiens GN=ARHGDIB PE=1 SV=3 - [GDIR2_HUMAN]	37.36	10.45	1	0	1	1	201	22.9736	5.21143
B2R4F3	cDNA, FLJ92068, highly similar to Homo sapiens Rho GDP dissociation inhibitor (GDI) beta (ARHGDIB),mRNA OS=Homo sapiens PE=2 SV=1 - [B2R4F3_HUMAN]	37.36	10.45	1	0	1	1	201	22.9476	5.30029
P13929	Beta-enolase OS=Homo sapiens GN=ENO3 PE=1 SV=5 - [ENOB_HUMAN]	36.76	5.07	1	0	1	1	434	46.9573	7.7085
P09104	Gamma-enolase OS=Homo sapiens GN=ENO2 PE=1 SV=3 - [ENOG_HUMAN]	36.76	5.07	1	0	1	1	434	47.239	5.03369
F5H0C8	Enolase OS=Homo sapiens GN=ENO2 PE=2 SV=1 - [F5H0C8_HUMAN]	36.76	6.98	1	0	1	1	315	34.7406	4.86865
D3DTL4	Enolase OS=Homo sapiens GN=ENO3 PE=3 SV=1 - [D3DTL4_HUMAN]	36.76	6.45	1	0	1	1	341	36.8249	6.78564
Q9NPL4	Enolase (Fragment) OS=Homo sapiens PE=2 SV=1 - [Q9NPL4_HUMAN]	36.76	14.29	1	0	1	1	154	16.9267	8.32373
P07858	Cathepsin B OS=Homo sapiens GN=CTSB PE=1 SV=3 - [CATB_HUMAN]	36.72	2.36	1	0	1	2	339	37.7968	6.30322
R4GMQ5	Cathepsin B (Fragment) OS=Homo sapiens GN=CTSB PE=1 SV=1 - [R4GMQ5_HUMAN]	36.72	10.53	1	0	1	2	76	8.54709	5.23682
B4DL49	cDNA FLJ58073, moderately similar to Cathepsin B (EC 3.4.22.1) OS=Homo sapiens PE=2 SV=1 - [B4DL49_HUMAN]	36.72	2.93	1	0	1	2	273	30.7477	6.62451
A8K2H4	cDNA FLJ78235 OS=Homo sapiens PE=2 SV=1 - [A8K2H4_HUMAN]	36.72	2.36	1	0	1	2	339	37.7688	6.30322
B3KUJ8	cDNA FLJ40065 fis, clone TESOP2000400, highly similar to CATHEPSIN B (EC 3.4.22.1) OS=Homo sapiens PE=2 SV=1 - [B3KUJ8_HUMAN]	36.72	2.9	1	0	1	2	276	30.1534	6.32861
B4DMY4	cDNA FLJ59133, highly similar to Cathepsin B (EC 3.4.22.1) OS=Homo sapiens PE=2 SV=1 - [B4DMY4_HUMAN]	36.72	3.27	1	0	1	2	245	26.8385	5.70654
P34096	Ribonuclease 4 OS=Homo sapiens GN=RNASE4 PE=1 SV=3 - [RNAS4_HUMAN]	35.96	12.24	1	1	1	2	147	16.8294	9.02686
Q8IXN7	N-acetylaspartylglutamate synthase A OS=Homo sapiens GN=RIMKLA PE=2 SV=2 - [RIMKA_HUMAN]	35.75	3.84	1	1	1	1	391	42.8366	6.66846
G3V1M9	Basic salivary proline-rich protein 1 OS=Homo sapiens GN=PRB1 PE=1 SV=2 - [G3V1M9_HUMAN]	35.71	30.3	1	2	3	5	330	32.4376	11.2095
H3BRY3	Coronin OS=Homo sapiens GN=CORO1A PE=2 SV=1 - [H3BRY3_HUMAN]	35.63	12.6	1	0	6	11	389	43.3259	7.00537
Q8N4G4	CA6 protein OS=Homo sapiens GN=CA6 PE=1 SV=1 - [Q8N4G4_HUMAN]	35.57	10.06	1	0	4	12	179	19.6595	6.26514
Q9NZT1	Calmodulin-like protein 5 OS=Homo sapiens GN=CALML5 PE=1 SV=2 - [CALL5_HUMAN]	35.21	11.64	1	0	1	1	146	15.8828	4.43701
Q53H37	Calmodulin-like skin protein variant (Fragment) OS=Homo sapiens PE=2 SV=1 - [Q53H37_HUMAN]	35.21	11.64	1	0	1	1	146	15.8667	4.43701
P37837	Transaldolase OS=Homo sapiens GN=TALDO1 PE=1 SV=2 - [TALDO_HUMAN]	34.97	4.45	1	1	1	1	337	37.5165	6.81494
P18510	Interleukin-1 receptor antagonist protein OS=Homo sapiens GN=IL1RN PE=1 SV=1 - [IL1RA_HUMAN]	33.98	6.78	1	0	2	3	177	20.042	6.18896
A0A024R528	Interleukin 1 receptor antagonist, isoform CRA_a OS=Homo sapiens GN=IL1RN PE=3 SV=1 - [A0A024R528_HUMAN]	33.98	8.39	1	0	2	3	143	16.1319	4.88135
Q9BXW9	Fanconi anemia group D2 protein OS=Homo sapiens GN=FANCD2 PE=1 SV=2 - [FACD2_HUMAN]	33.49	0.76	1	0	2	8	1451	164.025	5.88428
P30740	Leukocyte elastase inhibitor OS=Homo sapiens GN=SERPINB1 PE=1 SV=1 - [ILEU_HUMAN]	33.36	3.96	1	0	1	1	379	42.7147	6.27783
B4E3A8	cDNA FLJ53963, highly similar to Leukocyte elastase inhibitor OS=Homo sapiens PE=2 SV=1 - [B4E3A8_HUMAN]	33.36	4.4	1	0	1	1	341	38.6607	6.66846
J3KT31	RAC-beta serine/threonine-protein kinase OS=Homo sapiens GN=AKT2 PE=4 SV=1 - [J3KT31_HUMAN]	32.06	24.64	1	0	2	2	69	7.59969	6.78564
P02765	Alpha-2-HS-glycoprotein OS=Homo sapiens GN=AHSG PE=1 SV=1 - [FETUA_HUMAN]	31.36	1.91	1	0	1	2	367	39.2997	5.71924
C9JV77	Alpha-2-HS-glycoprotein OS=Homo sapiens GN=AHSG PE=1 SV=1 - [C9JV77_HUMAN]	31.36	1.9	1	0	1	2	368	39.3867	5.71924
B7Z556	cDNA FLJ56822, highly similar to Alpha-2-HS-glycoprotein OS=Homo sapiens PE=2 SV=1 - [B7Z556_HUMAN]	31.36	2.86	1	0	1	2	245	27.3369	6.52197
B7Z8Q2	cDNA FLJ55606, highly similar to Alpha-2-HS-glycoprotein OS=Homo sapiens PE=2 SV=1 - [B7Z8Q2_HUMAN]	31.36	1.62	1	0	1	2	433	46.5972	6.27783
B4E216	cDNA FLJ57339, highly similar to Complement C3 OS=Homo sapiens PE=2 SV=1 - [B4E216_HUMAN]	31.11	2.55	1	0	3	4	1098	122.515	6.93213
D6RHX1	Mucin-7 (Fragment) OS=Homo sapiens GN=MUC7 PE=1 SV=1 - [D6RHX1_HUMAN]	30.88	20.59	1	0	3	7	136	15.453	10.0669
B4DZX0	cDNA FLJ52898, highly similar to Nucleobindin-1 OS=Homo sapiens PE=2 SV=1 - [B4DZX0_HUMAN]	30.47	3.4	1	0	2	7	441	51.5892	5.31299
Q96BA4	NUCB1 protein OS=Homo sapiens PE=1 SV=1 - [Q96BA4_HUMAN]	30.47	4.55	1	0	1	1	176	20.4562	5.10986
M0QXZ3	Complement C3 (Fragment) OS=Homo sapiens GN=C3 PE=1 SV=1 - [M0QXZ3_HUMAN]	29.97	7	1	0	1	2	100	11.6799	5.57959
C9JWE6	E3 ubiquitin-protein ligase PDZRN3 (Fragment) OS=Homo sapiens GN=PDZRN3 PE=1 SV=1 - [C9JWE6_HUMAN]	29.6567	4.67	1	0	1	4	492	55.3745	4.57666
P10599	Thioredoxin OS=Homo sapiens GN=TXN PE=1 SV=3 - [THIO_HUMAN]	29.29	19.05	1	1	2	7	105	11.7297	4.91943
P30086	Phosphatidylethanolamine-binding protein 1 OS=Homo sapiens GN=PEBP1 PE=1 SV=3 - [PEBP1_HUMAN]	29.14	4.28	1	0	1	2	187	21.0437	7.53271
V9HW05	Epididymis luminal protein 210 OS=Homo sapiens GN=HEL-210 PE=2 SV=1 - [V9HW05_HUMAN]	29.14	8.33	1	0	1	2	96	10.8494	8.76318
A0A0K0K1J6	Epididymis secretory protein Li 96 (Fragment) OS=Homo sapiens GN=HEL-S-96 PE=2 SV=1 - [A0A0K0K1J6_HUMAN]	29.14	5.71	1	0	1	2	140	15.954	8.68994
P19021	Peptidyl-glycine alpha-amidating monooxygenase OS=Homo sapiens GN=PAM PE=1 SV=2 - [AMD_HUMAN]	28.87	0.92	1	0	1	1	973	108.263	6.41748
H7BYD9	Peptidyl-glycine alpha-amidating monooxygenase (Fragment) OS=Homo sapiens GN=PAM PE=1 SV=1 - [H7BYD9_HUMAN]	28.87	1.33	1	0	1	1	679	75.6266	5.99854
B4DKE0	cDNA FLJ53473, highly similar to Peptidyl-glycine alpha-amidating monooxygenase (EC 1.14.17.3) OS=Homo sapiens PE=2 SV=1 - [B4DKE0_HUMAN]	28.87	1.03	1	0	1	1	875	97.2947	6.41748
B7ZL79	Uncharacterized protein (Fragment) OS=Homo sapiens PE=2 SV=1 - [B7ZL79_HUMAN]	28.73	4.5	1	0	1	2	289	30.6258	10.3452
Q147X3	N-alpha-acetyltransferase 30 OS=Homo sapiens GN=NAA30 PE=1 SV=1 - [NAA30_HUMAN]	28.61	2.21	1	0	1	11	362	39.2946	5.51611
B3KS28	cDNA FLJ35355 fis, clone PUAEN2000152, moderately similar to N-terminal acetyltransferase C complexcatalytic subunit MAK3 (EC 2.3.1.88) OS=Homo sapiens PE=2 SV=1 - [B3KS28_HUMAN]	28.61	2.21	1	0	1	11	362	39.2186	5.51611
B4E2G1	cDNA FLJ55379, moderately similar to N-terminal acetyltransferase C complex catalytic subunit MAK3 (EC 2.3.1.88) OS=Homo sapiens PE=2 SV=1 - [B4E2G1_HUMAN]	28.61	3.32	1	0	1	11	241	27.1057	6.56592
O75083	WD repeat-containing protein 1 OS=Homo sapiens GN=WDR1 PE=1 SV=4 - [WDR1_HUMAN]	28.31	5.61	1	0	1	1	606	66.1519	6.65381
Q53GN4	WD repeat domain 1, isoform CRA_a (Fragment) OS=Homo sapiens GN=WDR1 PE=2 SV=1 - [Q53GN4_HUMAN]	28.31	5.61	1	0	1	1	606	66.1379	6.65381
Q53H17	WD repeat-containing protein 1 isoform 1 variant (Fragment) OS=Homo sapiens PE=2 SV=1 - [Q53H17_HUMAN]	28.31	5.61	1	0	1	1	606	66.1859	6.65381
B3KXN4	cDNA FLJ45763 fis, clone N1ESE2000698, highly similar to WD repeat protein 1 OS=Homo sapiens PE=2 SV=1 - [B3KXN4_HUMAN]	28.31	5.95	1	0	1	1	571	62.0778	6.62451
Q59ER5	WD repeat-containing protein 1 isoform 1 variant (Fragment) OS=Homo sapiens PE=2 SV=1 - [Q59ER5_HUMAN]	28.31	5.45	1	0	1	1	624	68.128	7.2251
B4DY05	cDNA FLJ58303, highly similar to WD repeat protein 1 OS=Homo sapiens PE=2 SV=1 - [B4DY05_HUMAN]	28.31	7.71	1	0	1	1	441	47.9545	6.27783
H0YES5	HBS1-like protein (Fragment) OS=Homo sapiens GN=HBS1L PE=1 SV=1 - [H0YES5_HUMAN]	28.02	6.47	1	0	1	1	170	18.7335	7.78174
A0A087WUR4	Ammonium transporter Rh type B (Fragment) OS=Homo sapiens GN=RHBG PE=4 SV=1 - [A0A087WUR4_HUMAN]	27.84	12.37	1	0	2	2	97	10.5693	8.76318
Q86XK2	F-box only protein 11 OS=Homo sapiens GN=FBXO11 PE=1 SV=3 - [FBX11_HUMAN]	27.76	0.65	1	0	1	2	927	103.52	6.99072
C9IYF0	F-box only protein 11 (Fragment) OS=Homo sapiens GN=FBXO11 PE=1 SV=1 - [C9IYF0_HUMAN]	27.76	4.29	1	0	1	2	140	15.949	8.44092
B4DMF8	cDNA FLJ55855, highly similar to F-box only protein 11 OS=Homo sapiens PE=2 SV=1 - [B4DMF8_HUMAN]	27.76	0.99	1	0	1	2	605	67.8633	7.07861
P43652	Afamin OS=Homo sapiens GN=AFM PE=1 SV=1 - [AFAM_HUMAN]	27.13	1.17	1	1	1	1	599	69.024	5.89697
H0YBU4	Protein-L-isoaspartate O-methyltransferase domain-containing protein 1 (Fragment) OS=Homo sapiens GN=PCMTD1 PE=1 SV=1 - [H0YBU4_HUMAN]	26.8933	10.77	1	0	1	6	130	14.4912	5.26221
P35228	Nitric oxide synthase, inducible OS=Homo sapiens GN=NOS2 PE=1 SV=2 - [NOS2_HUMAN]	26.86	2.25	1	0	1	1	1153	131.033	7.95752
B4E2F7	cDNA FLJ60219, highly similar to Nitric oxide synthase, inducible (EC 1.14.13.39) OS=Homo sapiens PE=2 SV=1 - [B4E2F7_HUMAN]	26.86	3.55	1	0	1	1	732	82.9066	8.42627
Q86XI8	Uncharacterized protein C19orf68 OS=Homo sapiens GN=C19orf68 PE=1 SV=2 - [CS068_HUMAN]	26.73	2.23	1	0	2	3	627	70.029	8.57275
A0A087WWL5	Uncharacterized protein C19orf68 OS=Homo sapiens GN=C19orf68 PE=1 SV=1 - [A0A087WWL5_HUMAN]	26.73	1.52	1	0	2	3	920	101.618	8.14795
Q9UPA5	Protein bassoon OS=Homo sapiens GN=BSN PE=2 SV=4 - [BSN_HUMAN]	26.61	0.31	1	0	1	1	3926	416.214	7.54736
A0A024R2Y4	Bassoon (Presynaptic cytomatrix protein), isoform CRA_a OS=Homo sapiens GN=BSN PE=4 SV=1 - [A0A024R2Y4_HUMAN]	26.61	0.31	1	0	1	1	3926	416.244	7.54736
Q9BWT7	Caspase recruitment domain-containing protein 10 OS=Homo sapiens GN=CARD10 PE=2 SV=2 - [CAR10_HUMAN]	26.55	1.07	1	0	2	11	1032	115.859	5.94775
Q17RA1	Caspase recruitment domain family, member 10 OS=Homo sapiens GN=CARD10 PE=1 SV=1 - [Q17RA1_HUMAN]	26.55	1.07	1	0	2	11	1030	115.602	5.94775
Q7L014	Probable ATP-dependent RNA helicase DDX46 OS=Homo sapiens GN=DDX46 PE=1 SV=2 - [DDX46_HUMAN]	26.51	1.07	1	0	1	5	1031	117.29	9.29053
D6RJA6	DEAD (Asp-Glu-Ala-Asp) box polypeptide 46, isoform CRA_b OS=Homo sapiens GN=DDX46 PE=1 SV=1 - [D6RJA6_HUMAN]	26.51	2.34	1	0	1	5	471	53.9306	9.18799
D3DQA6	DEAD (Asp-Glu-Ala-Asp) box polypeptide 46, isoform CRA_a OS=Homo sapiens GN=DDX46 PE=3 SV=1 - [D3DQA6_HUMAN]	26.51	1.25	1	0	1	5	883	100.33	9.33447
A8K6X3	cDNA FLJ78679, highly similar to Homo sapiens DEAD (Asp-Glu-Ala-Asp) box polypeptide 46 (DDX46), mRNA OS=Homo sapiens PE=2 SV=1 - [A8K6X3_HUMAN]	26.51	1.07	1	0	1	5	1032	117.399	9.29053
A0A0C4DG89	Probable ATP-dependent RNA helicase DDX46 OS=Homo sapiens GN=DDX46 PE=1 SV=1 - [A0A0C4DG89_HUMAN]	26.51	1.07	1	0	1	5	1032	117.389	9.29053
Q0VGL8	DDX46 protein (Fragment) OS=Homo sapiens GN=DDX46 PE=2 SV=1 - [Q0VGL8_HUMAN]	26.51	4.25	1	0	1	5	259	31.5082	10.4917
Q5UE93	Phosphoinositide 3-kinase regulatory subunit 6 OS=Homo sapiens GN=PIK3R6 PE=1 SV=1 - [PI3R6_HUMAN]	26.12	0.8	1	0	1	2	754	84.2049	7.63525
A4FVB8	PIK3R6 protein (Fragment) OS=Homo sapiens GN=PIK3R6 PE=2 SV=1 - [A4FVB8_HUMAN]	26.12	1.01	1	0	1	2	594	66.1313	7.18115
B3KRK9	cDNA FLJ34500 fis, clone HLUNG2005479, highly similar to Phosphoinositide 3-kinase regulatory subunit 6 OS=Homo sapiens PE=2 SV=1 - [B3KRK9_HUMAN]	26.12	1.6	1	0	1	2	376	42.041	9.36377
P68363	Tubulin alpha-1B chain OS=Homo sapiens GN=TUBA1B PE=1 SV=1 - [TBA1B_HUMAN]	25.85	3.33	1	0	1	1	451	50.1196	5.05908
Q9BQE3	Tubulin alpha-1C chain OS=Homo sapiens GN=TUBA1C PE=1 SV=1 - [TBA1C_HUMAN]	25.85	3.34	1	0	1	1	449	49.8635	5.09717
Q71U36	Tubulin alpha-1A chain OS=Homo sapiens GN=TUBA1A PE=1 SV=1 - [TBA1A_HUMAN]	25.85	3.33	1	0	1	1	451	50.1036	5.05908
F5H5D3	Tubulin alpha-1C chain OS=Homo sapiens GN=TUBA1C PE=1 SV=1 - [F5H5D3_HUMAN]	25.85	2.89	1	0	1	1	519	57.6932	5.07178
F8VQQ4	Tubulin alpha-1A chain (Fragment) OS=Homo sapiens GN=TUBA1A PE=3 SV=1 - [F8VQQ4_HUMAN]	25.85	6.85	1	0	1	1	219	24.2061	5.2876
F8VRK0	Tubulin alpha-1B chain (Fragment) OS=Homo sapiens GN=TUBA1B PE=4 SV=1 - [F8VRK0_HUMAN]	25.85	30.61	1	0	1	1	49	5.31558	4.88135
F8VRZ4	Tubulin alpha-1A chain (Fragment) OS=Homo sapiens GN=TUBA1A PE=4 SV=1 - [F8VRZ4_HUMAN]	25.85	13.39	1	0	1	1	112	12.2121	5.77002
F8VS66	Tubulin alpha-1C chain OS=Homo sapiens GN=TUBA1C PE=4 SV=1 - [F8VS66_HUMAN]	25.85	11.54	1	0	1	1	130	14.3922	5.46533
F8VVB9	Tubulin alpha-1B chain (Fragment) OS=Homo sapiens GN=TUBA1B PE=1 SV=7 - [F8VVB9_HUMAN]	25.85	6.07	1	0	1	1	247	27.5347	5.19873
F8VWV9	Tubulin alpha-1B chain (Fragment) OS=Homo sapiens GN=TUBA1B PE=4 SV=1 - [F8VWV9_HUMAN]	25.85	18.52	1	0	1	1	81	8.9384	5.12256
F8VX09	Tubulin alpha-1B chain (Fragment) OS=Homo sapiens GN=TUBA1B PE=4 SV=1 - [F8VX09_HUMAN]	25.85	20	1	0	1	1	75	8.28305	5.32568
B3KPS3	cDNA FLJ32131 fis, clone PEBLM2000267, highly similar to Tubulin alpha-ubiquitous chain OS=Homo sapiens PE=2 SV=1 - [B3KPS3_HUMAN]	25.85	3.61	1	0	1	1	416	46.2118	5.12256
Q8N532	TUBA1C protein OS=Homo sapiens GN=TUBA1C PE=2 SV=1 - [Q8N532_HUMAN]	25.85	4.62	1	0	1	1	325	36.6247	7.95752
B7Z1K5	cDNA FLJ55956, highly similar to Tubulin alpha-6 chain OS=Homo sapiens PE=2 SV=1 - [B7Z1K5_HUMAN]	25.85	2.89	1	0	1	1	519	57.7232	5.07178
Q53GA7	Tubulin alpha 6 variant (Fragment) OS=Homo sapiens PE=2 SV=1 - [Q53GA7_HUMAN]	25.85	3.34	1	0	1	1	449	49.7914	5.13525
B3KT06	cDNA FLJ37398 fis, clone BRAMY2027467, highly similar to Tubulin alpha-ubiquitous chain OS=Homo sapiens PE=2 SV=1 - [B3KT06_HUMAN]	25.85	3.61	1	0	1	1	416	46.3119	5.13525
A8JZY9	cDNA FLJ78587 OS=Homo sapiens PE=2 SV=1 - [A8JZY9_HUMAN]	25.85	3.33	1	0	1	1	451	50.1036	5.05908
B4DN58	cDNA FLJ53765, highly similar to Tubulin alpha chain OS=Homo sapiens PE=2 SV=1 - [B4DN58_HUMAN]	25.85	8.24	1	0	1	1	182	20.0304	4.4751
Q96MD7	Uncharacterized protein C9orf85 OS=Homo sapiens GN=C9orf85 PE=1 SV=1 - [CI085_HUMAN]	25.77	4.47	1	0	1	4	179	20.1524	9.42236
A8MU46	Smoothelin-like protein 1 OS=Homo sapiens GN=SMTNL1 PE=1 SV=1 - [SMTL1_HUMAN]	25.73	3.06	1	0	1	1	457	48.9226	4.75439
E9PPJ3	Smoothelin-like protein 1 OS=Homo sapiens GN=SMTNL1 PE=1 SV=1 - [E9PPJ3_HUMAN]	25.73	2.83	1	0	1	1	494	52.9545	4.71631
Q9BQ22	Alpha-2-macroglobulin (Fragment) OS=Homo sapiens GN=A2M PE=4 SV=1 - [Q9BQ22_HUMAN]	25.5	35.14	1	0	1	1	37	4.38723	6.23975
Q6P5S2	Protein LEG1 homolog OS=Homo sapiens GN=LEG1 PE=1 SV=2 - [LEG1H_HUMAN]	25.06	18.79	1	5	7	29	330	37.9016	6.15088
B7Z4C7	cDNA FLJ57321, moderately similar to Moesin OS=Homo sapiens PE=2 SV=1 - [B7Z4C7_HUMAN]	24.56	8.33	1	0	2	5	204	23.8988	6.20166
Q9UBC9	Small proline-rich protein 3 OS=Homo sapiens GN=SPRR3 PE=1 SV=2 - [SPRR3_HUMAN]	24.33	8.88	1	0	1	2	169	18.1422	8.57275
B1AN48	Small proline-rich protein 3 (Fragment) OS=Homo sapiens GN=SPRR3 PE=1 SV=7 - [B1AN48_HUMAN]	24.33	9.43	1	0	1	2	159	17.0476	8.08936
P55210	Caspase-7 OS=Homo sapiens GN=CASP7 PE=1 SV=1 - [CASP7_HUMAN]	24.21	3.63	1	0	1	1	303	34.2548	6.07471
B4DWA2	cDNA FLJ52786, highly similar to Caspase-7 (EC 3.4.22.-) OS=Homo sapiens PE=2 SV=1 - [B4DWA2_HUMAN]	24.21	3.54	1	0	1	1	311	35.3928	8.73389
B4DUB5	cDNA FLJ52760, highly similar to Caspase-7 (EC 3.4.22.-) OS=Homo sapiens PE=2 SV=1 - [B4DUB5_HUMAN]	24.21	4.17	1	0	1	1	264	29.8955	5.56689
A0A0A0MRL7	Caspase-7 OS=Homo sapiens GN=CASP7 PE=1 SV=1 - [A0A0A0MRL7_HUMAN]	24.21	2.84	1	0	1	1	388	43.7003	9.30518
E5RHG6	Tubulin-specific chaperone A OS=Homo sapiens GN=TBCA PE=4 SV=2 - [E5RHG6_HUMAN]	24.1	7.63	1	0	1	1	131	15.0528	5.16064
E5RIW3	Tubulin-specific chaperone A OS=Homo sapiens GN=TBCA PE=2 SV=1 - [E5RIW3_HUMAN]	24.1	11.9	1	0	1	1	84	10.074	4.62744
E5RJD8	Tubulin-specific chaperone A OS=Homo sapiens GN=TBCA PE=2 SV=1 - [E5RJD8_HUMAN]	24.1	8.4	1	0	1	1	119	14.2972	5.12256
O75347	Tubulin-specific chaperone A OS=Homo sapiens GN=TBCA PE=1 SV=3 - [TBCA_HUMAN]	24.1	9.26	1	0	1	1	108	12.8467	5.2876
E5RIX8	Tubulin-specific chaperone A OS=Homo sapiens GN=TBCA PE=1 SV=1 - [E5RIX8_HUMAN]	24.1	12.66	1	0	1	1	79	9.39093	5.37646
Q9UG01	Intraflagellar transport protein 172 homolog OS=Homo sapiens GN=IFT172 PE=1 SV=2 - [IF172_HUMAN]	23.85	1.2	1	0	1	1	1749	197.451	6.12549
H0YAI8	Intraflagellar transport protein 172 homolog (Fragment) OS=Homo sapiens GN=IFT172 PE=1 SV=1 - [H0YAI8_HUMAN]	23.85	6.48	1	0	1	1	324	36.4245	6.07471
A8W2J6	MutL-like 1 protein (Fragment) OS=Homo sapiens GN=MLH1 PE=2 SV=1 - [A8W2J6_HUMAN]	23.62	22.73	1	0	1	1	44	4.89645	5.021
J3QLC9	Haptoglobin (Fragment) OS=Homo sapiens GN=HP PE=3 SV=1 - [J3QLC9_HUMAN]	23.39	3.01	1	0	1	1	365	40.7533	5.8208
Q6PEJ8	HP protein OS=Homo sapiens GN=HP PE=2 SV=1 - [Q6PEJ8_HUMAN]	23.39	4.82	1	0	1	1	228	25.4418	6.52197
B3KP77	cDNA FLJ31310 fis, clone LIVER1000165, highly similar to Haptoglobin OS=Homo sapiens PE=2 SV=1 - [B3KP77_HUMAN]	23.39	4.82	1	0	1	1	228	25.4558	6.7124
O43847	Nardilysin OS=Homo sapiens GN=NRD1 PE=1 SV=2 - [NRDC_HUMAN]	23.13	1.74	1	0	1	2	1150	131.488	4.99561
B1AKJ5	Nardilysin OS=Homo sapiens GN=NRD1 PE=1 SV=1 - [B1AKJ5_HUMAN]	23.13	1.64	1	0	1	2	1219	139.325	4.99561
A0A087WYK8	Nardilysin OS=Homo sapiens GN=NRD1 PE=1 SV=1 - [A0A087WYK8_HUMAN]	23.13	1.74	1	0	1	2	1148	131.059	4.97021
F5H7V1	Nardilysin OS=Homo sapiens GN=NRD1 PE=1 SV=2 - [F5H7V1_HUMAN]	23.13	2.11	1	0	1	2	949	108.646	5.0083
Q96L67	Nardilysin OS=Homo sapiens GN=NRD1 PE=2 SV=1 - [Q96L67_HUMAN]	23.13	2.11	1	0	1	2	948	108.445	5.03369
Q68DX3	FERM and PDZ domain-containing protein 2 OS=Homo sapiens GN=FRMPD2 PE=1 SV=3 - [FRPD2_HUMAN]	23.03	1.45	1	0	1	2	1309	144.191	6.7417
B4E1N9	cDNA FLJ53430, highly similar to Homo sapiens FERM and PDZ domain containing 2 (FRMPD2), transcript variant 3, mRNA (Fragment) OS=Homo sapiens PE=2 SV=1 - [B4E1N9_HUMAN]	23.03	2.26	1	0	1	2	841	93.4575	7.56201
P15311	Ezrin OS=Homo sapiens GN=EZR PE=1 SV=4 - [EZRI_HUMAN]	22.95	4.27	1	0	3	5	586	69.3697	6.26514
Q6NUR7	Ezrin OS=Homo sapiens GN=EZR PE=2 SV=1 - [Q6NUR7_HUMAN]	22.95	4.27	1	0	3	5	586	69.1986	6.26514
B2R6J2	cDNA, FLJ92973, highly similar to Homo sapiens villin 2 (ezrin) (VIL2), mRNA OS=Homo sapiens PE=2 SV=1 - [B2R6J2_HUMAN]	22.95	4.27	1	0	3	5	586	69.3577	6.26514
E7EQR4	Ezrin OS=Homo sapiens GN=EZR PE=1 SV=3 - [E7EQR4_HUMAN]	22.95	4.27	1	0	3	5	586	69.3287	6.16357
B7Z437	cDNA FLJ53435, highly similar to Ezrin OS=Homo sapiens PE=2 SV=1 - [B7Z437_HUMAN]	22.95	5.83	1	0	3	5	429	51.2353	6.0874
B7Z5V2	cDNA FLJ54141, highly similar to Ezrin OS=Homo sapiens PE=2 SV=1 - [B7Z5V2_HUMAN]	22.95	4.51	1	0	3	5	554	65.5286	5.90967
V9HW42	Epididymis secretory protein Li 105 OS=Homo sapiens GN=HEL-S-105 PE=2 SV=1 - [V9HW42_HUMAN]	22.95	4.27	1	0	3	5	586	69.3557	6.26514
B7Z9R6	cDNA, FLJ78930, highly similar to Ezrin OS=Homo sapiens PE=2 SV=1 - [B7Z9R6_HUMAN]	22.95	8.81	1	0	2	3	193	22.4544	5.16064
H3BMH7	Uncharacterized protein (Fragment) OS=Homo sapiens PE=4 SV=1 - [H3BMH7_HUMAN]	22.6333	5.49	1	1	1	7	237	25.9275	8.1626
Q6UWG9	HSAL5836 OS=Homo sapiens GN=UNQ5836 PE=2 SV=1 - [Q6UWG9_HUMAN]	22.6	13.48	1	0	1	1	89	9.68216	11.4731
C9K0I4	Transmembrane protein 50B (Fragment) OS=Homo sapiens GN=TMEM50B PE=1 SV=1 - [C9K0I4_HUMAN]	22.45	11.11	1	0	1	1	81	9.20948	5.74463
F8WBF4	Transmembrane protein 50B OS=Homo sapiens GN=TMEM50B PE=1 SV=1 - [F8WBF4_HUMAN]	22.45	20.45	1	0	1	1	44	4.93536	4.43701
F8WDH1	Transmembrane protein 50B OS=Homo sapiens GN=TMEM50B PE=1 SV=1 - [F8WDH1_HUMAN]	22.45	5.96	1	0	1	1	151	16.8431	5.84619
P56557	Transmembrane protein 50B OS=Homo sapiens GN=TMEM50B PE=1 SV=2 - [TM50B_HUMAN]	22.45	5.7	1	0	1	1	158	17.9238	5.38916
Q2V8N0	HCV p7-transregulated protein 3 transcript variant 1 OS=Homo sapiens PE=2 SV=1 - [Q2V8N0_HUMAN]	22.45	7.14	1	0	1	1	126	14.1559	5.80811
Q8TET4	Neutral alpha-glucosidase C OS=Homo sapiens GN=GANC PE=2 SV=3 - [GANC_HUMAN]	22.28	1.31	1	0	1	1	914	104.268	6.22705
E7EWB6	Neutral alpha-glucosidase C OS=Homo sapiens GN=GANC PE=1 SV=1 - [E7EWB6_HUMAN]	22.28	4.26	1	0	1	1	282	31.5468	5.03369
H3BMM3	Neutral alpha-glucosidase C (Fragment) OS=Homo sapiens GN=GANC PE=1 SV=1 - [H3BMM3_HUMAN]	22.28	8.57	1	0	1	1	140	15.7572	5.66846
H3BMW3	Neutral alpha-glucosidase C (Fragment) OS=Homo sapiens GN=GANC PE=1 SV=7 - [H3BMW3_HUMAN]	22.28	17.65	1	0	1	1	68	7.941	5.14795
H3BN99	Neutral alpha-glucosidase C OS=Homo sapiens GN=GANC PE=1 SV=1 - [H3BN99_HUMAN]	22.28	3.36	1	0	1	1	357	40.2274	5.26221
H3BRQ6	Neutral alpha-glucosidase C OS=Homo sapiens GN=GANC PE=1 SV=1 - [H3BRQ6_HUMAN]	22.28	32.43	1	0	1	1	37	4.30416	5.24951
O75636	Ficolin-3 OS=Homo sapiens GN=FCN3 PE=1 SV=2 - [FCN3_HUMAN]	22.19	6.02	1	0	1	10	299	32.882	6.66846
Q6UXM4	Ficolin (Collagen/fibrinogen domain containing) 3 (Hakata antigen), isoform CRA_b OS=Homo sapiens GN=FCN3 PE=2 SV=1 - [Q6UXM4_HUMAN]	22.19	6.25	1	0	1	10	288	31.6574	6.84424
A0A068LKQ0	Ig heavy chain variable region (Fragment) OS=Homo sapiens PE=4 SV=1 - [A0A068LKQ0_HUMAN]	22.1	10	1	1	1	1	120	13.3445	5.98584
Q96EU6	Ribosomal RNA processing protein 36 homolog OS=Homo sapiens GN=RRP36 PE=1 SV=1 - [RRP36_HUMAN]	21.98	11.97	1	0	2	2	259	29.8049	10.1694
B2R9K5	cDNA, FLJ94435 OS=Homo sapiens PE=2 SV=1 - [B2R9K5_HUMAN]	21.98	11.97	1	0	2	2	259	29.8689	10.1694
P04217	Alpha-1B-glycoprotein OS=Homo sapiens GN=A1BG PE=1 SV=4 - [A1BG_HUMAN]	21.21	3.84	1	0	1	1	495	54.2195	5.85889
B3KP79	cDNA FLJ31323 fis, clone LIVER2000037, highly similar to Alpha-1B-glycoprotein OS=Homo sapiens PE=2 SV=1 - [B3KP79_HUMAN]	21.21	5.83	1	0	1	1	326	35.2187	6.39209
Q7L273	BTB/POZ domain-containing protein KCTD9 OS=Homo sapiens GN=KCTD9 PE=1 SV=1 - [KCTD9_HUMAN]	21.17	5.91	1	0	1	5	389	42.5396	6.3667
Q7L8J4	SH3 domain-binding protein 5-like OS=Homo sapiens GN=SH3BP5L PE=1 SV=1 - [3BP5L_HUMAN]	20.99	3.05	1	0	1	15	393	43.4729	5.77002
Q96ET3	SH3BP5L protein (Fragment) OS=Homo sapiens GN=SH3BP5L PE=2 SV=1 - [Q96ET3_HUMAN]	20.99	9.76	1	0	1	15	123	12.5582	5.77002
B4DSF1	cDNA FLJ55245, highly similar to Homo sapiens SH3-binding domain protein 5-like (SH3BP5L), mRNA OS=Homo sapiens PE=2 SV=1 - [B4DSF1_HUMAN]	20.99	4.2	1	0	1	15	286	31.2758	7.02002
Q96MW4	cDNA FLJ31783 fis, clone NT2RI2008396, weakly similar to Homo sapiens SH3 binding protein OS=Homo sapiens PE=2 SV=1 - [Q96MW4_HUMAN]	20.99	4.78	1	0	1	15	251	27.4909	6.80029
B4E1L2	cDNA FLJ59602, highly similar to Lactotransferrin (EC 3.4.21.-) OS=Homo sapiens PE=2 SV=1 - [B4E1L2_HUMAN]	20.94	13.25	1	0	2	4	151	16.5177	9.93506
Q6NUQ4	Transmembrane protein 214 OS=Homo sapiens GN=TMEM214 PE=1 SV=2 - [TM214_HUMAN]	20.78	2.18	1	0	1	2	689	77.1014	9.14404
B4DLT7	cDNA FLJ57745 OS=Homo sapiens PE=2 SV=1 - [B4DLT7_HUMAN]	20.78	9.38	1	0	1	2	160	17.5993	10.0669
B3LEU8	TMEM214 protein (Fragment) OS=Homo sapiens GN=TMEM214 PE=2 SV=1 - [B3LEU8_HUMAN]	20.78	2.23	1	0	1	2	673	75.3915	8.98291
B4DKI3	cDNA FLJ58194 OS=Homo sapiens PE=2 SV=1 - [B4DKI3_HUMAN]	20.78	4.57	1	0	1	2	328	36.2101	10.1841
Q6MZM9	Proline-rich protein 27 OS=Homo sapiens GN=PRR27 PE=2 SV=1 - [PRR27_HUMAN]	20.64	4.11	1	1	1	2	219	22.7055	4.86865
H9E7F4	NADH-ubiquinone oxidoreductase chain 1 OS=Homo sapiens GN=ND1 PE=3 SV=1 - [H9E7F4_HUMAN]	20.61	8.81	1	0	2	2	318	35.5908	6.55127
P46100	Transcriptional regulator ATRX OS=Homo sapiens GN=ATRX PE=1 SV=5 - [ATRX_HUMAN]	20.39	0.6	1	0	2	14	2492	282.411	6.58057
A4LAA3	Alpha thalassemia/mental retardation syndrome X-linked OS=Homo sapiens GN=ATRX PE=4 SV=1 - [A4LAA3_HUMAN]	20.39	0.6	1	0	2	14	2492	282.412	6.55127
A0A096LNW1	Transcriptional regulator ATRX (Fragment) OS=Homo sapiens GN=ATRX PE=1 SV=1 - [A0A096LNW1_HUMAN]	20.39	0.94	1	0	1	13	954	106.904	6.46826
A0A096LNN3	Transcriptional regulator ATRX (Fragment) OS=Homo sapiens GN=ATRX PE=1 SV=1 - [A0A096LNN3_HUMAN]	20.39	1.7	1	0	1	13	528	59.351	6.34131
A0A096LNL9	Transcriptional regulator ATRX (Fragment) OS=Homo sapiens GN=ATRX PE=1 SV=1 - [A0A096LNL9_HUMAN]	20.39	0.67	1	0	1	13	1351	151.627	6.68311
A0A068A230	Alpha thalassemia/mental retardation syndrome X-linked protein (Fragment) OS=Homo sapiens GN=ATRX PE=4 SV=1 - [A0A068A230_HUMAN]	20.39	7.44	1	0	1	13	121	13.8415	7.13721
A0A096LNL6	Transcriptional regulator ATRX (Fragment) OS=Homo sapiens GN=ATRX PE=1 SV=1 - [A0A096LNL6_HUMAN]	20.39	4.55	1	0	1	13	198	22.3195	5.52881
Q9GZS0	Dynein intermediate chain 2, axonemal OS=Homo sapiens GN=DNAI2 PE=1 SV=2 - [DNAI2_HUMAN]	20.26	2.31	1	0	1	1	605	68.7775	4.7417
J3QRG2	Dynein intermediate chain 2, axonemal OS=Homo sapiens GN=DNAI2 PE=4 SV=1 - [J3QRG2_HUMAN]	20.26	2.11	1	0	1	1	662	74.7995	4.88135
Q4G115	DNAI2 protein OS=Homo sapiens GN=DNAI2 PE=2 SV=1 - [Q4G115_HUMAN]	20.26	3.48	1	0	1	1	402	44.9364	7.76709
A0A024R8N5	Dynein, axonemal, intermediate polypeptide 2, isoform CRA_d OS=Homo sapiens GN=DNAI2 PE=4 SV=1 - [A0A024R8N5_HUMAN]	20.26	2.31	1	0	1	1	605	68.8076	4.7417
V9HWG4	Epididymis luminal protein 37 OS=Homo sapiens GN=HEL37 PE=2 SV=1 - [V9HWG4_HUMAN]	20.06	0.81	1	0	2	4	2098	236.958	6.7124
Q6ZS32	cDNA FLJ45870 fis, clone OCBBF3005330, highly similar to FYVE finger-containing phosphoinositide kinase (EC 2.7.1.68) (Fragment) OS=Homo sapiens PE=2 SV=1 - [Q6ZS32_HUMAN]	20.06	1.67	1	0	2	4	1016	115.586	6.50732
Q9NUN5	Probable lysosomal cobalamin transporter OS=Homo sapiens GN=LMBRD1 PE=1 SV=1 - [LMBD1_HUMAN]	20	2.59	1	0	1	1	540	61.3491	7.76709
Q8WZ42	Titin OS=Homo sapiens GN=TTN PE=1 SV=4 - [TITIN_HUMAN]	0	0.57	1	0	12	21	34350	3813.65	6.354
P01621	Ig kappa chain V-III region NG9 (Fragment) OS=Homo sapiens PE=1 SV=1 - [KV303_HUMAN]	0	15	1	0	2	7	100	10.7223	6.52197
Q9ULV4	Coronin-1C OS=Homo sapiens GN=CORO1C PE=1 SV=1 - [COR1C_HUMAN]	0	1.05	1	0	1	5	474	53.2151	7.07861
O75600	2-amino-3-ketobutyrate coenzyme A ligase, mitochondrial OS=Homo sapiens GN=GCAT PE=1 SV=1 - [KBL_HUMAN]	0	3.34	1	0	1	1	419	45.2562	8.04541
P13942	Collagen alpha-2(XI) chain OS=Homo sapiens GN=COL11A2 PE=1 SV=5 - [COBA2_HUMAN]	0	1.56	1	0	2	4	1736	171.686	6.21436
Q9P225	Dynein heavy chain 2, axonemal OS=Homo sapiens GN=DNAH2 PE=2 SV=3 - [DYH2_HUMAN]	0	0.43	1	0	1	1	4427	507.375	6.3667
P52565	Rho GDP-dissociation inhibitor 1 OS=Homo sapiens GN=ARHGDIA PE=1 SV=3 - [GDIR1_HUMAN]	0	7.84	1	0	1	1	204	23.1927	5.10986
H0Y9H2	Alpha-adducin (Fragment) OS=Homo sapiens GN=ADD1 PE=4 SV=1 - [H0Y9H2_HUMAN]	0	1.35	1	1	1	3	444	48.488	5.021
P53396	ATP-citrate synthase OS=Homo sapiens GN=ACLY PE=1 SV=3 - [ACLY_HUMAN]	0	0.73	1	0	1	1	1101	120.762	7.32764
F8WBV9	Golgin subfamily A member 6-like protein 2 OS=Homo sapiens GN=GOLGA6L2 PE=2 SV=1 - [F8WBV9_HUMAN]	0	2.55	1	0	2	7	314	40.3914	4.88135
H3BMJ4	Golgin subfamily A member 6-like protein 2 OS=Homo sapiens GN=GOLGA6L2 PE=2 SV=1 - [H3BMJ4_HUMAN]	0	3.08	1	0	3	8	909	100.549	4.66553
Q8N9W4	Golgin subfamily A member 6-like protein 2 OS=Homo sapiens GN=GOLGA6L2 PE=2 SV=2 - [GG6L2_HUMAN]	0	1.23	1	0	2	7	650	79.2929	5.5415
E9PH99	Zinc finger protein 451 OS=Homo sapiens GN=ZNF451 PE=2 SV=1 - [E9PH99_HUMAN]	0	4.13	1	0	1	10	1041	119.25	7.26904
Q99460	26S proteasome non-ATPase regulatory subunit 1 OS=Homo sapiens GN=PSMD1 PE=1 SV=2 - [PSMD1_HUMAN]	0	1.05	1	0	1	3	953	105.769	5.38916
Q96HE9	Proline-rich protein 11 OS=Homo sapiens GN=PRR11 PE=1 SV=1 - [PRR11_HUMAN]	0	6.39	1	0	2	8	360	40.0596	10.1108
Q5T200	Zinc finger CCCH domain-containing protein 13 OS=Homo sapiens GN=ZC3H13 PE=1 SV=1 - [ZC3HD_HUMAN]	0	1.32	1	0	3	4	1668	196.519	9.42236
Q8TCU4	Alstrom syndrome protein 1 OS=Homo sapiens GN=ALMS1 PE=1 SV=3 - [ALMS1_HUMAN]	0	0.19	1	0	1	1	4167	460.683	6.27783
Q9NVE7	Pantothenate kinase 4 OS=Homo sapiens GN=PANK4 PE=1 SV=1 - [PANK4_HUMAN]	0	1.16	1	0	1	1	773	85.937	6.27783
Q5VT25	Serine/threonine-protein kinase MRCK alpha OS=Homo sapiens GN=CDC42BPA PE=1 SV=1 - [MRCKA_HUMAN]	0	0.64	1	0	1	1	1732	197.182	6.58057
Q9H0R5	Guanylate-binding protein 3 OS=Homo sapiens GN=GBP3 PE=1 SV=3 - [GBP3_HUMAN]	0	0.84	1	0	1	1	595	68.0709	6.50732
B1B0D4	ADAMTS-like protein 2 OS=Homo sapiens GN=ADAMTSL2 PE=1 SV=1 - [B1B0D4_HUMAN]	0	0.75	1	0	1	1	1060	116.21	6.75635
H0Y8S0	Stress-70 protein, mitochondrial (Fragment) OS=Homo sapiens GN=HSPA9 PE=1 SV=1 - [H0Y8S0_HUMAN]	0	6.86	1	0	1	1	102	11.2678	7.18115
H0YJ74	Bromodomain adjacent to zinc finger domain protein 1A (Fragment) OS=Homo sapiens GN=BAZ1A PE=1 SV=1 - [H0YJ74_HUMAN]	0	7.89	1	0	1	3	76	8.4325	9.99365
J3KRE2	Rho GDP-dissociation inhibitor 1 OS=Homo sapiens GN=ARHGDIA PE=1 SV=1 - [J3KRE2_HUMAN]	0	12.4	1	0	1	1	129	14.8052	4.67822
J3KRY1	Rho GDP-dissociation inhibitor 1 (Fragment) OS=Homo sapiens GN=ARHGDIA PE=1 SV=1 - [J3KRY1_HUMAN]	0	6.43	1	0	1	1	249	27.1228	7.7085
J3KS60	Rho GDP-dissociation inhibitor 1 OS=Homo sapiens GN=ARHGDIA PE=1 SV=1 - [J3KS60_HUMAN]	0	17.39	1	0	1	1	92	9.93797	4.32275
J3KTF8	Rho GDP-dissociation inhibitor 1 (Fragment) OS=Homo sapiens GN=ARHGDIA PE=1 SV=7 - [J3KTF8_HUMAN]	0	8.25	1	0	1	1	194	21.601	5.49072
J3QQX2	Rho GDP-dissociation inhibitor 1 OS=Homo sapiens GN=ARHGDIA PE=1 SV=1 - [J3QQX2_HUMAN]	0	6.81	1	0	1	1	235	25.8154	7.44482
K7ERS8	Alpha-enolase (Fragment) OS=Homo sapiens GN=ENO1 PE=1 SV=7 - [K7ERS8_HUMAN]	0	33.33	1	0	1	1	18	2.0831	8.99756
M0R300	Unconventional myosin-IXb (Fragment) OS=Homo sapiens GN=MYO9B PE=1 SV=7 - [M0R300_HUMAN]	0	1.21	1	0	2	3	2072	234.085	8.79248
P21912	Succinate dehydrogenase [ubiquinone] iron-sulfur subunit, mitochondrial OS=Homo sapiens GN=SDHB PE=1 SV=3 - [SDHB_HUMAN]	0	3.93	1	0	1	6	280	31.6088	8.76318
P30414	NK-tumor recognition protein OS=Homo sapiens GN=NKTR PE=1 SV=2 - [NKTR_HUMAN]	0	1.64	1	0	2	4	1462	165.577	9.99365
Q53S48	Protein STON1-GTF2A1L OS=Homo sapiens GN=ALF PE=4 SV=1 - [Q53S48_HUMAN]	0	0.93	1	0	1	7	1182	132	5.33838
Q5JU00	T-complex-associated testis-expressed protein 1 OS=Homo sapiens GN=TCTE1 PE=2 SV=1 - [TCTE1_HUMAN]	0	1.4	1	0	1	14	501	55.5975	6.80029
Q8NEV4	Myosin-IIIa OS=Homo sapiens GN=MYO3A PE=2 SV=2 - [MYO3A_HUMAN]	0	0.93	1	0	1	14	1616	186.092	8.90967
Q8NHS2	Putative aspartate aminotransferase, cytoplasmic 2 OS=Homo sapiens GN=GOT1L1 PE=2 SV=2 - [AATC2_HUMAN]	0	1.66	1	0	1	2	421	47.2744	7.00537
Q9NPA5	Zinc finger protein 64 homolog, isoforms 1 and 2 OS=Homo sapiens GN=ZFP64 PE=1 SV=3 - [ZF64A_HUMAN]	0	2.06	1	0	1	1	681	74.5958	8.39697
A0A0F7G8J1	Plasminogen OS=Homo sapiens GN=PLG PE=2 SV=1 - [A0A0F7G8J1_HUMAN]	0	1.11	1	0	1	3	809	90.5692	7.35693
D3DPG0	Titin, isoform CRA_a OS=Homo sapiens GN=TTN PE=4 SV=1 - [D3DPG0_HUMAN]	0	0.56	1	0	12	21	34942	3878.84	6.37939
A0A075B6E9	Leucine-rich repeat-containing protein 7 OS=Homo sapiens GN=LRRC7 PE=1 SV=1 - [A0A075B6E9_HUMAN]	0	0.8	1	0	1	7	1495	167.885	6.55127
Q68CX6	Putative uncharacterized protein DKFZp686O13149 OS=Homo sapiens GN=DKFZp686O13149 PE=2 SV=1 - [Q68CX6_HUMAN]	0	4.29	1	0	2	3	2146	235.281	5.74463
B4DKX6	cDNA FLJ53584, highly similar to Desmoplakin (Fragment) OS=Homo sapiens PE=2 SV=1 - [B4DKX6_HUMAN]	0	0.84	1	0	1	1	954	112.198	6.72705
A4L733	Protein disulfide isomerase family A, member 2 variant OS=Homo sapiens GN=PDIA2 PE=4 SV=1 - [A4L733_HUMAN]	0	3.96	1	0	1	2	555	61.0744	5.50342
J3QW41	cDNA FLJ50748, highly similar to Rho GDP-dissociation inhibitor 1 OS=Homo sapiens PE=2 SV=1 - [J3QW41_HUMAN]	0	8.99	1	0	1	1	178	20.3143	5.22412
A8K4T2	cDNA FLJ76281, highly similar to Homo sapiens DnaJ (Hsp40) homolog, subfamily C, member 7 (DNAJC7), mRNA OS=Homo sapiens PE=2 SV=1 - [A8K4T2_HUMAN]	0	1.86	1	0	1	2	484	55.4303	7.34229
F4MH28	Ubiquitously transcribed tetratricopeptide repeat protein Y-linked transcript variant 35 OS=Homo sapiens GN=UTY PE=2 SV=2 - [F4MH28_HUMAN]	0	0.58	1	0	1	1	1207	133.4	8.08936
A0A087X248	Histone demethylase UTY OS=Homo sapiens GN=UTY PE=1 SV=1 - [A0A087X248_HUMAN]	0	0.55	1	0	1	1	1264	139.75	8.00146
Q05CW6	PSMD1 protein (Fragment) OS=Homo sapiens GN=PSMD1 PE=2 SV=1 - [Q05CW6_HUMAN]	0	1.17	1	0	1	3	856	94.6696	7.23975
A0A0S2Z3D9	Rho GDP dissociation inhibitor alpha isoform 2 (Fragment) OS=Homo sapiens GN=ARHGDIA PE=2 SV=1 - [A0A0S2Z3D9_HUMAN]	0	8.99	1	0	1	1	178	20.2843	5.22412
Q6M1B8	Putative uncharacterized protein DKFZp686J06106 OS=Homo sapiens GN=DKFZp686J06106 PE=2 SV=1 - [Q6M1B8_HUMAN]	0	0.6	1	0	1	2	1162	131.746	10.0522
A0A024R9Y3	HECT, UBA and WWE domain containing 1, isoform CRA_a OS=Homo sapiens GN=HUWE1 PE=4 SV=1 - [A0A024R9Y3_HUMAN]	0	0.16	1	0	1	2	4359	479.853	5.21143
Q7Z5C0	Glycoprotein receptor gp330/megalin OS=Homo sapiens PE=2 SV=1 - [Q7Z5C0_HUMAN]	0	0.15	1	0	2	3	4655	521.59	5.07178
C9JHD7	Transcriptional repressor p66-alpha (Fragment) OS=Homo sapiens GN=GATAD2A PE=1 SV=8 - [C9JHD7_HUMAN]	0	18.07	1	0	1	1	166	18.3604	5.5415
A0A087WYW3	NK-tumor recognition protein OS=Homo sapiens GN=NKTR PE=1 SV=1 - [A0A087WYW3_HUMAN]	0	0.6	1	0	1	2	1162	131.745	10.0669
Q7Z7P1	CAMTA1 protein (Fragment) OS=Homo sapiens GN=CAMTA1 PE=2 SV=1 - [Q7Z7P1_HUMAN]	0	3.93	1	0	1	1	636	71.9789	9.23193
B2R6D0	cDNA, FLJ92896, highly similar to Homo sapiens proteasome (prosome, macropain) 26S subunit, non-ATPase, 1 (PSMD1), mRNA OS=Homo sapiens PE=2 SV=1 - [B2R6D0_HUMAN]	0	1.05	1	0	1	3	953	105.771	5.38916
A0A087X0B9	Phosphatidylinositol phosphatase PTPRQ OS=Homo sapiens GN=PTPRQ PE=4 SV=1 - [A0A087X0B9_HUMAN]	0	0.21	1	0	1	3	2332	260.732	5.78271
A0A0G2JM13	Basic salivary proline-rich protein 1 OS=Homo sapiens GN=PRB1 PE=1 SV=1 - [A0A0G2JM13_HUMAN]	0	40.87	1	0	2	3	416	40.8128	11.7222
Q7M4Q5	Basic proline-rich peptide IB-8a (Fragments) OS=Homo sapiens PE=1 SV=1 - [Q7M4Q5_HUMAN]	0	44.53	1	0	1	1	128	12.4203	10.9312
A0A087WXX8	Succinate dehydrogenase [ubiquinone] iron-sulfur subunit, mitochondrial (Fragment) OS=Homo sapiens GN=SDHB PE=1 SV=1 - [A0A087WXX8_HUMAN]	0	8.94	1	0	1	6	123	14.1341	8.04541
B3KSD5	cDNA FLJ36048 fis, clone TESTI2017954, highly similar to Homo sapiens outer dense fiber of sperm tails 2 (ODF2), transcript variant 2, mRNA OS=Homo sapiens PE=2 SV=1 - [B3KSD5_HUMAN]	0	3.16	1	0	1	1	538	62.7223	6.30322
A1L302	LOC283685 protein OS=Homo sapiens GN=LOC283685 PE=2 SV=1 - [A1L302_HUMAN]	0	2.54	1	0	2	7	315	40.5373	4.80518
A0A087WZY3	Alstrom syndrome protein 1 OS=Homo sapiens GN=ALMS1 PE=1 SV=1 - [A0A087WZY3_HUMAN]	0	0.19	1	0	1	1	4168	460.78	6.27783
A0A0G2JMN8	Basic salivary proline-rich protein 1 OS=Homo sapiens GN=PRB1 PE=1 SV=1 - [A0A0G2JMN8_HUMAN]	0	33.93	1	0	2	3	333	32.8438	11.5024
Q05BX4	PSMD1 protein (Fragment) OS=Homo sapiens GN=PSMD1 PE=2 SV=1 - [Q05BX4_HUMAN]	0	1.21	1	0	1	3	824	90.9632	6.03662
A0A087WWT1	Succinate dehydrogenase [ubiquinone] iron-sulfur subunit, mitochondrial (Fragment) OS=Homo sapiens GN=SDHB PE=1 SV=1 - [A0A087WWT1_HUMAN]	0	5.5	1	0	1	6	200	22.7273	8.29443
A0A0G2JR74	Basic salivary proline-rich protein 1 OS=Homo sapiens GN=PRB1 PE=1 SV=1 - [A0A0G2JR74_HUMAN]	0	48.97	1	0	2	3	580	56.9671	11.8247
A0A087WW66	26S proteasome non-ATPase regulatory subunit 1 OS=Homo sapiens GN=PSMD1 PE=1 SV=1 - [A0A087WW66_HUMAN]	0	1.05	1	0	1	3	953	105.784	5.41455
Q2M1H9	Heparanase 2 OS=Homo sapiens GN=HPSE2 PE=2 SV=1 - [Q2M1H9_HUMAN]	0	2.7	1	0	1	1	592	66.5684	9.94971
Q9NXA4	cDNA FLJ20356 fis, clone HEP15821 OS=Homo sapiens PE=2 SV=1 - [Q9NXA4_HUMAN]	0	3.48	1	0	3	3	1064	116.51	5.71924
