# Supplementary material for: Agonists of Orally Expressed TRP Channels Stimulate Salivary Secretion and Modify the Salivary Proteome
Source: Mol Cell Proteomics. 2020 Nov 25;19(10):1664–76. doi: 10.1074/mcp.RA120.002174 (PMC8014997; doi:10.1074/mcp.RA120.002174)
Supplement: Supplementary file 1 [file mmc1.zip › 161586_0_supp_549269_qc14p5.xlsx]

## Sheet: Sheet1
Accession	Description	Score	Coverage	# Proteins	# Unique Peptides	# Peptides	# PSMs	# AAs	MW [kDa]	calc. pI
C9JKR2	Albumin, isoform CRA_k OS=Homo sapiens GN=ALB PE=2 SV=1 - [C9JKR2_HUMAN]	6223.83	88.01	1	0	44	327	417	47.2567	6.354
P01036	Cystatin-S OS=Homo sapiens GN=CST4 PE=1 SV=3 - [CYTS_HUMAN]	5331.22	80.14	1	10	18	343	141	16.204	5.021
H0YA55	Serum albumin (Fragment) OS=Homo sapiens GN=ALB PE=4 SV=1 - [H0YA55_HUMAN]	6221.17	79.52	1	0	44	321	454	51.5358	6.94678
A0A087WWT3	Serum albumin OS=Homo sapiens GN=ALB PE=1 SV=1 - [A0A087WWT3_HUMAN]	4239.99	77.27	1	0	36	232	396	45.1184	6.1001
D6RHD5	Serum albumin OS=Homo sapiens GN=ALB PE=2 SV=1 - [D6RHD5_HUMAN]	6221.17	77.12	1	0	43	320	459	52.0251	6.84424
B7WNR0	Serum albumin OS=Homo sapiens GN=ALB PE=2 SV=1 - [B7WNR0_HUMAN]	6225.24	75.71	1	0	45	328	494	56.1753	7.13721
A0M8Q9	C1 segment protein (Fragment) OS=Homo sapiens GN=C1 segment PE=4 SV=1 - [A0M8Q9_HUMAN]	1044.31	75.24	1	0	7	46	105	11.2836	7.86963
A0A075B6H6	Ig kappa chain C region (Fragment) OS=Homo sapiens GN=IGKC PE=1 SV=1 - [A0A075B6H6_HUMAN]	852.061	74.77	1	0	8	38	107	11.7117	5.87158
P06702	Protein S100-A9 OS=Homo sapiens GN=S100A9 PE=1 SV=1 - [S10A9_HUMAN]	166.785	74.56	1	1	7	18	114	13.2335	6.12549
P02768	Serum albumin OS=Homo sapiens GN=ALB PE=1 SV=2 - [ALBU_HUMAN]	6795.27	74.55	1	0	55	369	609	69.3215	6.27783
P01834	Ig kappa chain C region OS=Homo sapiens GN=IGKC PE=1 SV=1 - [IGKC_HUMAN]	1080.03	74.53	1	0	8	46	106	11.6017	5.87158
P0CG04	Ig lambda-1 chain C regions OS=Homo sapiens GN=IGLC1 PE=1 SV=1 - [LAC1_HUMAN]	1044.31	74.53	1	0	7	46	106	11.3406	7.86963
P0CG05	Ig lambda-2 chain C regions OS=Homo sapiens GN=IGLC2 PE=1 SV=1 - [LAC2_HUMAN]	1179	74.53	1	0	7	57	106	11.2865	7.23975
A0A075B6K8	Ig lambda-1 chain C regions (Fragment) OS=Homo sapiens GN=IGLC1 PE=4 SV=1 - [A0A075B6K8_HUMAN]	1044.31	74.53	1	0	7	46	106	11.3936	7.86963
A0A075B6L0	Ig lambda-3 chain C regions (Fragment) OS=Homo sapiens GN=IGLC3 PE=1 SV=2 - [A0A075B6L0_HUMAN]	1179	74.53	1	0	7	57	106	11.3115	7.23975
A0A075B6K9	Ig lambda-2 chain C regions (Fragment) OS=Homo sapiens GN=IGLC2 PE=4 SV=1 - [A0A075B6K9_HUMAN]	1179	74.53	1	0	7	57	106	11.3395	7.23975
Q8TCJ5	Putative uncharacterized protein DKFZp667J0810 (Fragment) OS=Homo sapiens GN=DKFZp667J0810 PE=2 SV=1 - [Q8TCJ5_HUMAN]	1179	74.53	1	0	7	57	106	11.2585	7.23975
C9J2Z5	Alpha-amylase 2B (Fragment) OS=Homo sapiens GN=AMY2B PE=4 SV=1 - [C9J2Z5_HUMAN]	1061.06	73.96	1	1	11	133	96	11.4096	7.88428
P02812	Basic salivary proline-rich protein 2 OS=Homo sapiens GN=PRB2 PE=1 SV=3 - [PRB2_HUMAN]	126.662	73.56	1	2	5	25	416	40.7748	11.6343
Q5T085	Alpha-amylase (Fragment) OS=Homo sapiens GN=AMY1B PE=3 SV=1 - [Q5T085_HUMAN]	7005.45	73.45	1	0	22	364	226	25.5544	7.31299
A8K9P0	cDNA FLJ78413, highly similar to Homo sapiens albumin, mRNA OS=Homo sapiens PE=2 SV=1 - [A8K9P0_HUMAN]	6795.27	73.03	1	0	54	365	608	69.2224	6.27783
F6KPG5	Albumin (Fragment) OS=Homo sapiens PE=2 SV=1 - [F6KPG5_HUMAN]	6571.68	72.99	1	0	53	363	585	66.488	6.03662
Q5T084	Alpha-amylase 1 (Fragment) OS=Homo sapiens GN=AMY1A PE=4 SV=1 - [Q5T084_HUMAN]	1891.49	71.43	1	0	12	183	105	12.4131	8.19189
A0A0C4DGB6	Serum albumin OS=Homo sapiens GN=ALB PE=1 SV=1 - [A0A0C4DGB6_HUMAN]	6205.86	71.03	1	0	51	329	604	69.1814	6.3667
B2RBS8	cDNA, FLJ95666, highly similar to Homo sapiens albumin (ALB), mRNA OS=Homo sapiens PE=2 SV=1 - [B2RBS8_HUMAN]	6673.08	70.44	1	0	53	365	609	69.3476	6.27783
P0CG06	Ig lambda-3 chain C regions OS=Homo sapiens GN=IGLC3 PE=1 SV=1 - [LAC3_HUMAN]	1179	67.92	1	0	6	51	106	11.2305	7.23975
B4DPR2	cDNA FLJ50830, highly similar to Serum albumin OS=Homo sapiens PE=2 SV=1 - [B4DPR2_HUMAN]	6001.65	67.69	1	0	44	323	523	59.5351	7.1665
C9JWK7	Alpha-amylase 2B (Fragment) OS=Homo sapiens GN=AMY2B PE=4 SV=1 - [C9JWK7_HUMAN]	1042.41	67.44	1	0	8	118	86	10.2051	8.32373
P01037	Cystatin-SN OS=Homo sapiens GN=CST1 PE=1 SV=3 - [CYTN_HUMAN]	9512.79	67.38	1	10	15	468	141	16.3773	7.21045
A0A087WZW8	Ig kappa chain C region OS=Homo sapiens GN=IGKC PE=4 SV=2 - [A0A087WZW8_HUMAN]	1100	67.23	1	0	9	47	119	12.9885	7.23975
P01877	Ig alpha-2 chain C region OS=Homo sapiens GN=IGHA2 PE=1 SV=3 - [IGHA2_HUMAN]	2609.98	66.76	1	0	17	170	340	36.503	6.1001
A0A0G2JMB2	Ig alpha-2 chain C region (Fragment) OS=Homo sapiens GN=IGHA2 PE=1 SV=1 - [A0A0G2JMB2_HUMAN]	2609.98	66.76	1	0	17	170	340	36.4851	6.1001
B4DPP6	cDNA FLJ54371, highly similar to Serum albumin OS=Homo sapiens PE=2 SV=1 - [B4DPP6_HUMAN]	6601.88	66.5	1	0	51	352	618	70.317	6.0874
P02814	Submaxillary gland androgen-regulated protein 3B OS=Homo sapiens GN=SMR3B PE=1 SV=2 - [SMR3B_HUMAN]	394.334	65.82	1	1	2	150	79	8.18226	9.56885
C9JTX5	Actin, cytoplasmic 1 (Fragment) OS=Homo sapiens GN=ACTB PE=2 SV=1 - [C9JTX5_HUMAN]	653.204	62.5	1	0	6	29	80	8.52817	5.35107
Q56G89	Serum albumin OS=Homo sapiens PE=2 SV=1 - [Q56G89_HUMAN]	6234.73	61.9	1	0	49	341	609	69.0393	6.20166
P04745	Alpha-amylase 1 OS=Homo sapiens GN=AMY1A PE=1 SV=2 - [AMY1_HUMAN]	9575.37	61.64	1	0	37	511	511	57.7309	6.93213
B7ZMD7	Alpha-amylase OS=Homo sapiens GN=AMY1A PE=2 SV=1 - [B7ZMD7_HUMAN]	9575.37	61.64	1	0	37	511	511	57.7169	6.93213
E9PLJ3	Cofilin-1 (Fragment) OS=Homo sapiens GN=CFL1 PE=2 SV=1 - [E9PLJ3_HUMAN]	40.83	60.76	1	0	3	4	79	9.08474	8.38232
A4UCT3	Beta-actin (Fragment) OS=Homo sapiens PE=2 SV=1 - [A4UCT3_HUMAN]	804.859	60.61	1	0	6	46	132	14.7273	5.12256
P01876	Ig alpha-1 chain C region OS=Homo sapiens GN=IGHA1 PE=1 SV=2 - [IGHA1_HUMAN]	3788.49	59.77	1	0	21	242	353	37.6306	6.50732
E9PS23	Cofilin-1 (Fragment) OS=Homo sapiens GN=CFL1 PE=2 SV=1 - [E9PS23_HUMAN]	40.83	59.34	1	0	4	5	91	10.1742	5.57959
Q6NSB3	Alpha-amylase (Fragment) OS=Homo sapiens GN=AMY1A PE=2 SV=1 - [Q6NSB3_HUMAN]	9009.1	57.58	1	0	34	475	495	56.1745	8.55811
H7BZQ8	Alpha-amylase (Fragment) OS=Homo sapiens GN=AMY2A PE=1 SV=1 - [H7BZQ8_HUMAN]	3254.5	57.42	1	0	15	260	209	23.5503	6.53662
Q6PJR7	Beta-2-microglobulin OS=Homo sapiens GN=IGL@ PE=1 SV=1 - [Q6PJR7_HUMAN]	1179	56.83	1	0	7	57	139	14.6691	6.72705
C9JZR7	Actin, cytoplasmic 1 (Fragment) OS=Homo sapiens GN=ACTB PE=2 SV=1 - [C9JZR7_HUMAN]	657.978	56.31	1	0	7	30	103	11.3865	5.42725
A1E282	Beta-actin (Fragment) OS=Homo sapiens PE=2 SV=1 - [A1E282_HUMAN]	681.756	56.2	1	0	7	35	121	13.5306	6.37939
B2R4M6	Protein S100 OS=Homo sapiens PE=2 SV=1 - [B2R4M6_HUMAN]	135.779	56.14	1	0	6	14	114	13.2015	6.12549
Q9UP60	SNC73 protein OS=Homo sapiens GN=SNC73 PE=2 SV=1 - [Q9UP60_HUMAN]	3788.49	54.95	1	0	21	242	384	40.9211	6.15088
Q9NPP6	Immunoglobulin heavy chain variant (Fragment) OS=Homo sapiens PE=2 SV=1 - [Q9NPP6_HUMAN]	2609.98	54.57	1	0	17	170	416	44.758	6.12549
G5E9R0	Actin, cytoplasmic 1 OS=Homo sapiens GN=ACTB PE=3 SV=1 - [G5E9R0_HUMAN]	681.756	54.4	1	0	7	35	125	13.8498	5.49072
A5GZ75	Beta-actin (Fragment) OS=Homo sapiens PE=2 SV=1 - [A5GZ75_HUMAN]	804.859	52.98	1	0	6	46	151	16.8474	5.57959
A0M8Q6	Ig lambda-7 chain C region OS=Homo sapiens GN=IGLC7 PE=1 SV=2 - [LAC7_HUMAN]	310.14	52.83	1	0	5	17	106	11.2956	8.27979
A0A075B6L1	Ig lambda-7 chain C region (Fragment) OS=Homo sapiens GN=IGLC7 PE=1 SV=2 - [A0A075B6L1_HUMAN]	310.14	52.83	1	0	5	17	106	11.2996	8.29443
P19961	Alpha-amylase 2B OS=Homo sapiens GN=AMY2B PE=1 SV=1 - [AMY2B_HUMAN]	9116.13	52.45	1	0	35	492	511	57.673	7.09326
F1BXA6	Beta-actin (Fragment) OS=Homo sapiens PE=2 SV=1 - [F1BXA6_HUMAN]	792.599	52.29	1	0	5	44	109	12.1881	6.04932
B4E1V0	cDNA FLJ54839, highly similar to Lactotransferrin (EC 3.4.21.-) OS=Homo sapiens PE=2 SV=1 - [B4E1V0_HUMAN]	1032.91	51.67	1	0	17	67	300	33.0041	7.63525
K7EM38	Actin, cytoplasmic 2, N-terminally processed (Fragment) OS=Homo sapiens GN=ACTG1 PE=2 SV=1 - [K7EM38_HUMAN]	681.756	51.13	1	0	7	35	133	14.5132	5.2749
P0CF74	Ig lambda-6 chain C region OS=Homo sapiens GN=IGLC6 PE=4 SV=1 - [LAC6_HUMAN]	1064.91	50.94	1	0	4	38	106	11.2695	7.23975
H7C013	Serum albumin (Fragment) OS=Homo sapiens GN=ALB PE=2 SV=1 - [H7C013_HUMAN]	594.533	50.76	1	0	12	49	197	22.844	6.34131
C9JUM1	Actin, cytoplasmic 1 (Fragment) OS=Homo sapiens GN=ACTB PE=2 SV=1 - [C9JUM1_HUMAN]	653.204	50.51	1	0	6	29	99	10.9723	5.74463
A0A024QYW2	Alpha-amylase (Fragment) OS=Homo sapiens GN=hCG_1992932 PE=3 SV=1 - [A0A024QYW2_HUMAN]	6704.52	50.4	1	0	18	336	248	28.2237	6.97607
P25311	Zinc-alpha-2-glycoprotein OS=Homo sapiens GN=AZGP1 PE=1 SV=2 - [ZA2G_HUMAN]	766.012	50.34	1	6	19	72	298	34.2371	6.04932
P04746	Pancreatic alpha-amylase OS=Homo sapiens GN=AMY2A PE=1 SV=2 - [AMYP_HUMAN]	9231.65	49.9	1	0	31	475	511	57.67	7.04932
Q53F26	Alpha-amylase (Fragment) OS=Homo sapiens PE=2 SV=1 - [Q53F26_HUMAN]	9231.65	49.9	1	0	31	475	511	57.684	7.04932
A4QMW8	Enolase (Fragment) OS=Homo sapiens GN=ENO1 PE=2 SV=1 - [A4QMW8_HUMAN]	113.594	49.63	1	0	6	9	135	14.5265	9.0415
A0A0G2JR74	Basic salivary proline-rich protein 1 OS=Homo sapiens GN=PRB1 PE=1 SV=1 - [A0A0G2JR74_HUMAN]	26.79	48.97	1	0	2	14	580	56.9671	11.8247
Q96FU6	ACTG1 protein (Fragment) OS=Homo sapiens GN=ACTG1 PE=2 SV=2 - [Q96FU6_HUMAN]	804.859	48.48	1	0	6	46	165	18.4391	5.35107
F8WE65	Peptidyl-prolyl cis-trans isomerase OS=Homo sapiens GN=PPIA PE=2 SV=1 - [F8WE65_HUMAN]	117.775	48.33	1	0	5	13	120	13.0133	6.771
A0A075B6N7	Ig alpha-2 chain C region (Fragment) OS=Homo sapiens GN=IGHA2 PE=1 SV=1 - [A0A075B6N7_HUMAN]	2059.98	48.24	1	0	14	144	340	36.568	6.26514
B4E112	cDNA FLJ51435, moderately similar to Cofilin-1 OS=Homo sapiens PE=2 SV=1 - [B4E112_HUMAN]	40.83	48.21	1	0	4	5	112	12.4514	6.59521
C9J5S7	Peptidyl-prolyl cis-trans isomerase OS=Homo sapiens GN=PPIA PE=2 SV=1 - [C9J5S7_HUMAN]	117.775	47.93	1	0	5	13	121	13.1994	6.771
F8WB63	Actin, gamma-enteric smooth muscle OS=Homo sapiens GN=ACTG2 PE=2 SV=1 - [F8WB63_HUMAN]	653.204	47.62	1	0	6	29	105	11.3955	5.89697
Q6MZV6	Putative uncharacterized protein DKFZp686L19235 OS=Homo sapiens GN=DKFZp686L19235 PE=2 SV=1 - [Q6MZV6_HUMAN]	2609.98	47.39	1	0	17	170	479	51.6065	5.77002
Q6P089	IGH@ protein OS=Homo sapiens GN=IGH@ PE=2 SV=1 - [Q6P089_HUMAN]	2609.98	47.29	1	0	17	170	480	51.9646	6.31592
H7BZJ8	Zinc-alpha-2-glycoprotein (Fragment) OS=Homo sapiens GN=AZGP1 PE=4 SV=1 - [H7BZJ8_HUMAN]	147.896	47.06	1	1	4	11	85	9.70191	9.70068
Q8IX02	Lactoferrin (Fragment) OS=Homo sapiens PE=4 SV=1 - [Q8IX02_HUMAN]	442.777	47.01	1	0	10	41	234	25.6551	9.24658
Q6MZX9	Putative uncharacterized protein DKFZp686M08189 OS=Homo sapiens GN=DKFZp686M08189 PE=2 SV=1 - [Q6MZX9_HUMAN]	2185.82	47	1	1	17	132	483	52.2018	5.2876
Q6ZVX0	cDNA FLJ41981 fis, clone SMINT2011888, highly similar to Protein Tro alpha1 H,myeloma OS=Homo sapiens PE=2 SV=1 - [Q6ZVX0_HUMAN]	2609.98	46.61	1	0	17	170	487	52.841	5.92236
Q9UE89	Beta-actin (Fragment) OS=Homo sapiens PE=2 SV=1 - [Q9UE89_HUMAN]	151.184	46.48	1	0	2	13	71	7.79388	7.12256
F8VV32	Lysozyme C OS=Homo sapiens GN=LYZ PE=2 SV=1 - [F8VV32_HUMAN]	1086.01	46.15	1	0	7	60	104	11.4807	9.0708
P09228	Cystatin-SA OS=Homo sapiens GN=CST2 PE=1 SV=1 - [CYTT_HUMAN]	1832.67	46.1	1	5	11	201	141	16.4342	4.93213
Q2TUW9	Lactoferrin OS=Homo sapiens PE=2 SV=1 - [Q2TUW9_HUMAN]	1670.65	45.7	1	0	33	127	709	77.9307	8.11865
E7ER44	Kaliocin-1 OS=Homo sapiens GN=LTF PE=2 SV=1 - [E7ER44_HUMAN]	1747.75	45.62	1	0	33	130	708	77.9198	8.11865
P15515	Histatin-1 OS=Homo sapiens GN=HTN1 PE=1 SV=2 - [HIS1_HUMAN]	266.619	45.61	1	2	5	64	57	6.95838	9.12939
B7ZAL5	cDNA, FLJ79229, highly similar to Lactotransferrin (EC 3.4.21.-) OS=Homo sapiens PE=2 SV=1 - [B7ZAL5_HUMAN]	1670.65	45.5	1	0	31	112	666	73.1232	7.78174
P02788	Lactotransferrin OS=Homo sapiens GN=LTF PE=1 SV=6 - [TRFL_HUMAN]	1747.75	45.49	1	0	33	130	710	78.1319	8.11865
B3VMW0	Lactoferrin OS=Homo sapiens PE=2 SV=1 - [B3VMW0_HUMAN]	1747.75	45.43	1	0	33	130	711	78.307	8.11865
Q5EK51	Lactoferrin OS=Homo sapiens PE=2 SV=1 - [Q5EK51_HUMAN]	1747.75	45.43	1	0	33	130	711	78.272	8.17725
B4DVQ0	cDNA FLJ58286, highly similar to Actin, cytoplasmic 2 OS=Homo sapiens PE=2 SV=1 - [B4DVQ0_HUMAN]	1464.07	44.44	1	0	13	81	333	37.3246	5.70654
E7EQB2	Kaliocin-1 (Fragment) OS=Homo sapiens GN=LTF PE=2 SV=1 - [E7EQB2_HUMAN]	1687.99	44.25	1	0	31	121	696	76.5769	8.01611
B3KSL2	cDNA FLJ36533 fis, clone TRACH2004428, highly similar to Lactotransferrin (EC 3.4.21.-) (Fragment) OS=Homo sapiens PE=2 SV=1 - [B3KSL2_HUMAN]	1687.99	44.19	1	0	31	121	697	76.704	8.01611
P03973	Antileukoproteinase OS=Homo sapiens GN=SLPI PE=1 SV=2 - [SLPI_HUMAN]	625.323	43.94	1	6	7	45	132	14.3159	8.74854
A8K494	cDNA FLJ78440, highly similar to Human lactoferrin OS=Homo sapiens PE=2 SV=1 - [A8K494_HUMAN]	1556.51	43.74	1	0	30	120	711	78.318	8.17725
W8QEY1	Lactoferrin OS=Homo sapiens PE=2 SV=1 - [W8QEY1_HUMAN]	1670.65	43.46	1	0	32	115	711	78.332	8.17725
F5H2R5	Rho GDP-dissociation inhibitor 2 (Fragment) OS=Homo sapiens GN=ARHGDIB PE=2 SV=1 - [F5H2R5_HUMAN]	42.04	43.18	1	0	2	2	88	9.78591	4.58936
P15516	Histatin-3 OS=Homo sapiens GN=HTN3 PE=1 SV=2 - [HIS3_HUMAN]	646.394	43.14	1	1	5	67	51	6.14509	10.0962
Q7Z379	Putative uncharacterized protein DKFZp686K04218 (Fragment) OS=Homo sapiens GN=DKFZp686K04218 PE=2 SV=1 - [Q7Z379_HUMAN]	2584.93	43.1	1	0	16	168	478	51.5877	6.52197
Q8NCL6	cDNA FLJ90170 fis, clone MAMMA1000370, highly similar to Ig alpha-1 chain C region OS=Homo sapiens PE=2 SV=1 - [Q8NCL6_HUMAN]	3788.49	42.8	1	0	21	242	493	53.1903	6.52197
Q96K68	cDNA FLJ14473 fis, clone MAMMA1001080, highly similar to Homo sapiens SNC73 protein (SNC73) mRNA OS=Homo sapiens PE=2 SV=1 - [Q96K68_HUMAN]	3788.49	42.71	1	0	21	242	494	53.0542	6.85889
C9JEV0	Zinc-alpha-2-glycoprotein OS=Homo sapiens GN=AZGP1 PE=3 SV=1 - [C9JEV0_HUMAN]	473.52	42.29	1	0	13	53	227	26.3372	5.73193
B4E335	cDNA FLJ52842, highly similar to Actin, cytoplasmic 1 OS=Homo sapiens PE=2 SV=1 - [B4E335_HUMAN]	1464.07	42.17	1	0	13	81	351	39.2005	5.59229
B8ZZJ2	Actin, gamma-enteric smooth muscle OS=Homo sapiens GN=ACTG2 PE=2 SV=1 - [B8ZZJ2_HUMAN]	653.204	42.02	1	0	6	29	119	12.9601	5.40186
P61626	Lysozyme C OS=Homo sapiens GN=LYZ PE=1 SV=1 - [LYSC_HUMAN]	1314.33	41.89	1	1	9	76	148	16.5263	9.15869
Q6MZW0	Putative uncharacterized protein DKFZp686J11235 (Fragment) OS=Homo sapiens GN=DKFZp686J11235 PE=1 SV=1 - [Q6MZW0_HUMAN]	3788.49	41.7	1	0	21	242	506	54.4249	6.771
B4E3A4	cDNA FLJ57283, highly similar to Actin, cytoplasmic 2 OS=Homo sapiens PE=2 SV=1 - [B4E3A4_HUMAN]	1464.07	41.57	1	0	13	81	356	39.7737	5.37646
P01833	Polymeric immunoglobulin receptor OS=Homo sapiens GN=PIGR PE=1 SV=4 - [PIGR_HUMAN]	2500.79	41.49	1	37	41	292	764	83.2317	5.74463
E7EVS6	Actin, cytoplasmic 1 (Fragment) OS=Homo sapiens GN=ACTB PE=2 SV=1 - [E7EVS6_HUMAN]	681.756	41.46	1	0	7	35	164	17.9638	5.50342
I3L3R2	Actin, cytoplasmic 2, N-terminally processed (Fragment) OS=Homo sapiens GN=ACTG1 PE=2 SV=1 - [I3L3R2_HUMAN]	681.756	41.46	1	0	7	35	164	18.0199	5.50342
P01034	Cystatin-C OS=Homo sapiens GN=CST3 PE=1 SV=1 - [CYTC_HUMAN]	693.715	41.1	1	6	7	27	146	15.7891	8.74854
Q19KS2	Lactoferrin (Fragment) OS=Homo sapiens PE=2 SV=1 - [Q19KS2_HUMAN]	539.566	41.08	1	0	12	46	353	39.118	9.02686
Q6ZW64	cDNA FLJ41552 fis, clone COLON2004478, highly similar to Protein Tro alpha1 H,myeloma OS=Homo sapiens PE=2 SV=1 - [Q6ZW64_HUMAN]	3146.57	40.89	1	0	18	204	494	53.2872	6.52197
P01591	Immunoglobulin J chain OS=Homo sapiens GN=IGJ PE=1 SV=4 - [IGJ_HUMAN]	589.064	40.88	1	1	8	63	159	18.087	5.23682
A0A0G2JM13	Basic salivary proline-rich protein 1 OS=Homo sapiens GN=PRB1 PE=1 SV=1 - [A0A0G2JM13_HUMAN]	26.79	40.87	1	0	2	14	416	40.8128	11.7222
Q8WVW5	Putative uncharacterized protein (Fragment) OS=Homo sapiens PE=2 SV=1 - [Q8WVW5_HUMAN]	1464.07	40.77	1	0	13	81	363	40.4772	6.13818
Q96DK0	CDNA FLJ25298 fis, clone STM07683, highly similar to Protein Tro alpha1 H,myeloma OS=Homo sapiens PE=2 SV=1 - [Q96DK0_HUMAN]	3146.57	40.73	1	0	18	204	496	53.4982	6.65381
B9A064	Immunoglobulin lambda-like polypeptide 5 OS=Homo sapiens GN=IGLL5 PE=2 SV=2 - [IGLL5_HUMAN]	1047.71	40.65	1	0	8	50	214	23.0486	8.83643
Q8WY24	SNC66 protein OS=Homo sapiens PE=1 SV=1 - [Q8WY24_HUMAN]	3368.52	40.64	1	0	19	219	497	53.6314	6.66846
B2MV14	Truncated lactoferrin OS=Homo sapiens GN=LTF PE=3 SV=1 - [B2MV14_HUMAN]	1245.49	40.51	1	0	21	83	585	64.1928	8.07471
A0A0B4J231	Immunoglobulin lambda-like polypeptide 5 OS=Homo sapiens GN=IGLL5 PE=1 SV=1 - [A0A0B4J231_HUMAN]	1047.71	40.47	1	0	8	50	215	23.1357	8.83643
Q6PIK1	IGL@ protein OS=Homo sapiens GN=IGL@ PE=1 SV=1 - [Q6PIK1_HUMAN]	1047.71	40.43	1	0	9	51	235	24.8421	7.7085
F8WCH0	Actin, gamma-enteric smooth muscle OS=Homo sapiens GN=ACTG2 PE=2 SV=1 - [F8WCH0_HUMAN]	611.245	40.38	1	0	2	22	52	5.56671	6.49365
Q6PIQ7	IGL@ protein OS=Homo sapiens GN=IGL@ PE=1 SV=1 - [Q6PIQ7_HUMAN]	1337.54	40.25	1	0	9	71	236	25.0053	7.97217
Q6P5S8	IGK@ protein OS=Homo sapiens GN=IGK@ PE=1 SV=1 - [Q6P5S8_HUMAN]	1114.01	40.25	1	0	11	51	236	25.7568	6.32861
P60709	Actin, cytoplasmic 1 OS=Homo sapiens GN=ACTB PE=1 SV=1 - [ACTB_HUMAN]	1464.07	39.47	1	0	13	81	375	41.7097	5.47803
P63261	Actin, cytoplasmic 2 OS=Homo sapiens GN=ACTG1 PE=1 SV=1 - [ACTG_HUMAN]	1464.07	39.47	1	0	13	81	375	41.7658	5.47803
Q53G99	Beta actin variant (Fragment) OS=Homo sapiens PE=2 SV=1 - [Q53G99_HUMAN]	1464.07	39.47	1	0	13	81	375	41.7378	5.59229
Q53G76	Beta actin variant (Fragment) OS=Homo sapiens PE=2 SV=1 - [Q53G76_HUMAN]	1464.07	39.47	1	0	13	81	375	41.6937	5.47803
Q53GK6	Beta actin variant (Fragment) OS=Homo sapiens PE=2 SV=1 - [Q53GK6_HUMAN]	1464.07	39.47	1	0	13	81	375	41.6957	5.47803
E9PQB7	Cofilin-1 (Fragment) OS=Homo sapiens GN=CFL1 PE=2 SV=1 - [E9PQB7_HUMAN]	40.83	39.34	1	0	3	4	122	13.9143	8.71924
P35321	Cornifin-A OS=Homo sapiens GN=SPRR1A PE=1 SV=2 - [SPR1A_HUMAN]	24.67	39.33	1	0	4	7	89	9.87088	8.48486
B7ZLF8	Uncharacterized protein OS=Homo sapiens PE=2 SV=1 - [B7ZLF8_HUMAN]	24.67	39.33	1	0	4	7	89	9.92898	8.76318
Q7Z374	Putative uncharacterized protein DKFZp686C02218 (Fragment) OS=Homo sapiens GN=DKFZp686C02218 PE=2 SV=1 - [Q7Z374_HUMAN]	2588.5	39.02	1	0	15	168	492	53.7418	7.04932
C9JCF5	Kaliocin-1 (Fragment) OS=Homo sapiens GN=LTF PE=2 SV=1 - [C9JCF5_HUMAN]	194.015	39.01	1	0	6	24	182	20.3307	9.94971
Q6N092	Putative uncharacterized protein DKFZp686K18196 (Fragment) OS=Homo sapiens GN=DKFZp686K18196 PE=2 SV=1 - [Q6N092_HUMAN]	3146.57	38.92	1	0	18	204	519	56.3879	6.93213
Q5T123	SH3 domain-binding glutamic acid-rich-like protein 3 OS=Homo sapiens GN=SH3BGRL3 PE=1 SV=1 - [Q5T123_HUMAN]	48.97	38.64	1	0	3	6	88	9.37476	9.36377
C6KXN3	Lambda light chain of human immunoglobulin surface antigen-related protein (Fragment) OS=Homo sapiens GN=IgLC-rG PE=1 SV=1 - [C6KXN3_HUMAN]	1337.54	37.5	1	0	8	70	232	24.7261	5.5415
Q8N5F4	IGL@ protein OS=Homo sapiens GN=IGL@ PE=1 SV=1 - [Q8N5F4_HUMAN]	1337.54	37.34	1	0	8	70	233	24.9452	5.33838
Q6GMW4	IGL@ protein OS=Homo sapiens GN=IGL@ PE=2 SV=1 - [Q6GMW4_HUMAN]	1047.71	37.34	1	0	8	50	233	24.8393	6.7417
Q8N355	IGL@ protein OS=Homo sapiens GN=IGL@ PE=1 SV=1 - [Q8N355_HUMAN]	1337.54	37.18	1	0	8	70	234	24.7772	6.3667
Q6GMW3	IGL@ protein OS=Homo sapiens GN=IGL@ PE=1 SV=1 - [Q6GMW3_HUMAN]	1337.54	37.18	1	0	8	70	234	24.6382	6.3667
Q6NS95	IGL@ protein OS=Homo sapiens GN=IGL@ PE=2 SV=1 - [Q6NS95_HUMAN]	1047.71	37.18	1	0	8	50	234	25.1324	6.66846
Q6GMV8	Uncharacterized protein OS=Homo sapiens PE=2 SV=1 - [Q6GMV8_HUMAN]	1215.16	37.18	1	0	8	63	234	24.8943	6.66846
Q6N090	Putative uncharacterized protein DKFZp686G21220 (Fragment) OS=Homo sapiens GN=DKFZp686G21220 PE=2 SV=1 - [Q6N090_HUMAN]	3289	37.15	1	0	17	221	506	54.354	6.59521
S6BGD6	IgG L chain OS=Homo sapiens PE=1 SV=1 - [S6BGD6_HUMAN]	1215.16	37.02	1	0	8	63	235	24.8081	7.23975
Q567P1	IGL@ protein OS=Homo sapiens GN=IGL@ PE=2 SV=1 - [Q567P1_HUMAN]	1215.16	37.02	1	0	8	63	235	24.7841	7.29834
Q6GMW6	Uncharacterized protein OS=Homo sapiens PE=2 SV=1 - [Q6GMW6_HUMAN]	1047.71	37.02	1	0	8	50	235	24.7882	7.69385
A2NUT2	Lambda-chain (AA -20 to 215) OS=Homo sapiens PE=1 SV=1 - [A2NUT2_HUMAN]	1337.54	37.02	1	0	8	70	235	24.6391	7.62061
A0A5E4	Uncharacterized protein OS=Homo sapiens PE=2 SV=1 - [A0A5E4_HUMAN]	1182.35	37.02	1	0	8	61	235	24.7312	5.93506
Q6PJG0	Uncharacterized protein OS=Homo sapiens PE=1 SV=1 - [Q6PJG0_HUMAN]	1337.54	37.02	1	0	8	70	235	24.6171	7.29834
Q6IN99	IGL@ protein OS=Homo sapiens GN=IGL@ PE=2 SV=1 - [Q6IN99_HUMAN]	1215.16	37.02	1	0	8	63	235	24.8722	6.7417
Q96E61	Uncharacterized protein OS=Homo sapiens PE=2 SV=1 - [Q96E61_HUMAN]	1047.71	36.86	1	0	8	50	236	24.6971	7.29834
Q6IPQ0	IGL@ protein OS=Homo sapiens GN=IGL@ PE=2 SV=1 - [Q6IPQ0_HUMAN]	1337.54	36.86	1	0	8	70	236	24.8081	6.75635
Q6GMX3	IGL@ protein OS=Homo sapiens GN=IGL@ PE=2 SV=1 - [Q6GMX3_HUMAN]	1215.16	36.86	1	0	8	63	236	24.6851	6.88818
Q6P5S3	Uncharacterized protein OS=Homo sapiens PE=2 SV=1 - [Q6P5S3_HUMAN]	1047.71	36.86	1	0	8	50	236	24.9123	7.25439
Q6GMX4	IGL@ protein OS=Homo sapiens GN=IGL@ PE=1 SV=1 - [Q6GMX4_HUMAN]	1337.54	36.86	1	0	8	70	236	24.7941	6.88818
Q6GMV7	Uncharacterized protein OS=Homo sapiens PE=2 SV=1 - [Q6GMV7_HUMAN]	1047.71	36.86	1	0	8	50	236	24.9343	6.88818
Q8NEJ1	Uncharacterized protein OS=Homo sapiens PE=2 SV=1 - [Q8NEJ1_HUMAN]	1215.16	36.86	1	0	8	63	236	25.0083	7.69385
Q6PJF2	IGK@ protein OS=Homo sapiens GN=IGK@ PE=1 SV=1 - [Q6PJF2_HUMAN]	1100	36.6	1	0	10	50	235	25.5047	6.55127
Q9H299	SH3 domain-binding glutamic acid-rich-like protein 3 OS=Homo sapiens GN=SH3BGRL3 PE=1 SV=1 - [SH3L3_HUMAN]	48.97	36.56	1	0	3	6	93	10.4313	4.93213
Q0KKI6	Immunoblobulin light chain (Fragment) OS=Homo sapiens PE=1 SV=1 - [Q0KKI6_HUMAN]	1100	36.53	1	0	9	47	219	24.015	8.06006
Q6PIL8	IGK@ protein OS=Homo sapiens GN=IGK@ PE=1 SV=1 - [Q6PIL8_HUMAN]	1100	36.44	1	0	10	50	236	25.8179	6.55127
Q96DE1	Putative uncharacterized protein (Fragment) OS=Homo sapiens PE=2 SV=1 - [Q96DE1_HUMAN]	792.599	35.85	1	0	5	44	159	17.7127	5.30029
C9JA05	Immunoglobulin J chain (Fragment) OS=Homo sapiens GN=IGJ PE=1 SV=1 - [C9JA05_HUMAN]	237.58	35.71	1	0	4	31	70	8.16241	8.55811
P31025	Lipocalin-1 OS=Homo sapiens GN=LCN1 PE=1 SV=1 - [LCN1_HUMAN]	1191.73	35.23	1	4	9	63	176	19.2378	5.57959
P62937	Peptidyl-prolyl cis-trans isomerase A OS=Homo sapiens GN=PPIA PE=1 SV=2 - [PPIA_HUMAN]	117.775	35.15	1	0	5	13	165	18.0009	7.81104
B2RE56	Peptidyl-prolyl cis-trans isomerase OS=Homo sapiens PE=2 SV=1 - [B2RE56_HUMAN]	117.775	35.15	1	0	5	13	165	17.9969	7.81104
A8K486	Peptidyl-prolyl cis-trans isomerase OS=Homo sapiens PE=2 SV=1 - [A8K486_HUMAN]	117.775	35.15	1	0	5	13	165	18.0018	6.90283
A0A0B4J259	Lysozyme OS=Homo sapiens GN=LYZ PE=1 SV=1 - [A0A0B4J259_HUMAN]	1086.01	35.04	1	0	7	60	137	15.3187	8.68994
P06733	Alpha-enolase OS=Homo sapiens GN=ENO1 PE=1 SV=2 - [ENOA_HUMAN]	238.183	34.79	1	0	13	22	434	47.1393	7.38623
C9JFL5	Actin, gamma-enteric smooth muscle (Fragment) OS=Homo sapiens GN=ACTG2 PE=2 SV=1 - [C9JFL5_HUMAN]	653.204	34.48	1	0	6	29	145	16.2609	6.26514
J3KT65	Actin, cytoplasmic 2, N-terminally processed OS=Homo sapiens GN=ACTG1 PE=2 SV=1 - [J3KT65_HUMAN]	681.756	34.34	1	0	7	35	198	21.7898	7.38623
B4DW52	cDNA FLJ55253, highly similar to Actin, cytoplasmic 1 OS=Homo sapiens PE=2 SV=1 - [B4DW52_HUMAN]	1421.59	34.29	1	0	9	74	347	38.6082	5.35107
G3V1R1	Basic peptide IB-6 OS=Homo sapiens GN=PRB1 PE=2 SV=1 - [G3V1R1_HUMAN]	26.79	34.27	1	0	2	2	178	17.662	10.7554
V9HW34	Epididymis luminal protein 213 OS=Homo sapiens GN=HEL-213 PE=2 SV=1 - [V9HW34_HUMAN]	1100	34.04	1	0	9	47	235	25.6299	6.55127
F5H6Q0	Rho GDP-dissociation inhibitor 2 (Fragment) OS=Homo sapiens GN=ARHGDIB PE=2 SV=1 - [F5H6Q0_HUMAN]	42.04	33.93	1	0	2	2	112	12.5224	4.81787
A0A0G2JMN8	Basic salivary proline-rich protein 1 OS=Homo sapiens GN=PRB1 PE=1 SV=1 - [A0A0G2JMN8_HUMAN]	26.79	33.93	1	0	2	14	333	32.8438	11.5024
Q7Z3Y4	Uncharacterized protein OS=Homo sapiens PE=1 SV=1 - [Q7Z3Y4_HUMAN]	1100	33.9	1	0	9	47	236	25.6857	7.59131
Q6GMX0	Uncharacterized protein OS=Homo sapiens PE=1 SV=1 - [Q6GMX0_HUMAN]	1100	33.9	1	0	9	47	236	25.7908	7.97217
Q5CZ94	Putative uncharacterized protein DKFZp781M0386 OS=Homo sapiens GN=DKFZp781M0386 PE=2 SV=1 - [Q5CZ94_HUMAN]	1044.31	33.76	1	0	7	46	234	24.9863	7.26904
Q7Z2U7	Uncharacterized protein OS=Homo sapiens PE=2 SV=1 - [Q7Z2U7_HUMAN]	1179	33.76	1	0	7	57	234	24.9993	6.37939
Q5EFE6	Anti-RhD monoclonal T125 kappa light chain OS=Homo sapiens PE=2 SV=1 - [Q5EFE6_HUMAN]	1080.03	33.76	1	0	8	46	234	25.6817	8.42627
E9PP50	Cofilin-1 (Fragment) OS=Homo sapiens GN=CFL1 PE=2 SV=1 - [E9PP50_HUMAN]	40.83	33.75	1	0	4	5	160	17.8533	8.08936
P01857	Ig gamma-1 chain C region OS=Homo sapiens GN=IGHG1 PE=1 SV=1 - [IGHG1_HUMAN]	655.679	33.64	1	0	10	56	330	36.0832	8.19189
Q6P2J1	Uncharacterized protein OS=Homo sapiens PE=2 SV=1 - [Q6P2J1_HUMAN]	1044.31	33.62	1	0	7	46	235	24.9543	6.97607
Q8TCD0	Uncharacterized protein OS=Homo sapiens PE=1 SV=1 - [Q8TCD0_HUMAN]	1100	33.47	1	0	9	47	239	26.218	8.06006
A0A087X1V9	Ig kappa chain C region OS=Homo sapiens GN=IGKC PE=1 SV=3 - [A0A087X1V9_HUMAN]	1100	33.47	1	0	9	47	239	26.0791	7.29834
Q6DHW4	Uncharacterized protein OS=Homo sapiens PE=2 SV=1 - [Q6DHW4_HUMAN]	1044.31	33.33	1	0	7	46	237	25.0924	7.98682
A0JLQ0	AZGP1 protein (Fragment) OS=Homo sapiens GN=AZGP1 PE=2 SV=1 - [A0JLQ0_HUMAN]	139.71	33.33	1	0	6	17	159	18.6955	8.96826
B4DM82	Peptidyl-prolyl cis-trans isomerase OS=Homo sapiens PE=2 SV=1 - [B4DM82_HUMAN]	100.436	33.33	1	0	4	12	129	14.076	8.47021
V9H1G0	Gene for histone H3 (germline gene) (Fragment) OS=Homo sapiens PE=4 SV=1 - [V9H1G0_HUMAN]	0	33.33	1	0	1	11	27	2.91167	12.4839
Q9UGM3	Deleted in malignant brain tumors 1 protein OS=Homo sapiens GN=DMBT1 PE=1 SV=2 - [DMBT1_HUMAN]	2883.78	33.11	1	6	15	122	2413	260.569	5.43994
F6QUT6	Actin, aortic smooth muscle (Fragment) OS=Homo sapiens GN=ACTA2 PE=2 SV=1 - [F6QUT6_HUMAN]	653.204	33.11	1	0	6	29	151	16.7482	5.50342
P23528	Cofilin-1 OS=Homo sapiens GN=CFL1 PE=1 SV=3 - [COF1_HUMAN]	40.83	32.53	1	0	4	5	166	18.4907	8.08936
B7Z6I1	cDNA FLJ52755, highly similar to Actin, aortic smooth muscle OS=Homo sapiens PE=2 SV=1 - [B7Z6I1_HUMAN]	653.204	32.47	1	0	6	29	154	17.0514	6.01123
P28325	Cystatin-D OS=Homo sapiens GN=CST5 PE=1 SV=1 - [CYTD_HUMAN]	766.845	32.39	1	3	4	52	142	16.0699	7.1665
D6RD17	Immunoglobulin J chain (Fragment) OS=Homo sapiens GN=JCHAIN PE=1 SV=7 - [D6RD17_HUMAN]	539.531	32.28	1	0	7	52	158	18.1101	5.60498
G3V1A4	Cofilin 1 (Non-muscle), isoform CRA_a OS=Homo sapiens GN=CFL1 PE=2 SV=1 - [G3V1A4_HUMAN]	40.83	32.21	1	0	3	4	149	16.8008	8.35303
Q6PYX1	Hepatitis B virus receptor binding protein (Fragment) OS=Homo sapiens PE=1 SV=1 - [Q6PYX1_HUMAN]	655.679	31.9	1	0	10	56	348	38.138	8.03076
G3V1M9	Basic salivary proline-rich protein 1 OS=Homo sapiens GN=PRB1 PE=1 SV=2 - [G3V1M9_HUMAN]	48.9133	31.82	1	2	4	4	330	32.4376	11.2095
I3L1U9	Actin, cytoplasmic 2, N-terminally processed (Fragment) OS=Homo sapiens GN=ACTG1 PE=2 SV=1 - [I3L1U9_HUMAN]	681.756	31.78	1	0	7	35	214	23.83	5.43994
B3KWQ3	cDNA FLJ43573 fis, clone RECTM2001691, highly similar to Actin, cytoplasmic 2 OS=Homo sapiens PE=2 SV=1 - [B3KWQ3_HUMAN]	804.859	31.62	1	0	6	46	253	28.193	5.33838
A0A0G2JQ42	Basic salivary proline-rich protein 1 OS=Homo sapiens GN=PRB1 PE=1 SV=1 - [A0A0G2JQ42_HUMAN]	26.79	31.46	1	0	1	1	178	17.7401	11.063
A0A087WYF5	Salivary acidic proline-rich phosphoprotein 1/2 (Fragment) OS=Homo sapiens GN=PRH1 PE=4 SV=1 - [A0A087WYF5_HUMAN]	50.4186	31.43	1	0	1	12	140	13.9928	11.4585
B4E1L2	cDNA FLJ59602, highly similar to Lactotransferrin (EC 3.4.21.-) OS=Homo sapiens PE=2 SV=1 - [B4E1L2_HUMAN]	180.533	31.13	1	0	4	21	151	16.5177	9.93506
E5RIZ5	Peptidyl-prolyl cis-trans isomerase A OS=Homo sapiens GN=PPIA PE=2 SV=1 - [E5RIZ5_HUMAN]	93.5995	31.03	1	0	1	3	58	6.17396	6.49365
V9HVZ7	Epididymis luminal protein 176 OS=Homo sapiens GN=HEL-176 PE=2 SV=1 - [V9HVZ7_HUMAN]	674.26	30.94	1	0	5	34	223	25.0195	5.65576
G3GAU4	Anti-H1N1 influenza HA kappa chain variable region (Fragment) OS=Homo sapiens PE=2 SV=1 - [G3GAU4_HUMAN]	87.1767	30.84	1	0	3	6	107	11.5987	7.95752
G3V1M9	Basic peptide IB-6 OS=Homo sapiens GN=PRB1 PE=2 SV=1 - [G3V1M9_HUMAN]	26.79	30.81	1	0	2	2	198	19.575	10.8433
A0N5G5	Rheumatoid factor D5 light chain (Fragment) OS=Homo sapiens GN=V<kappa>3 PE=2 SV=1 - [A0N5G5_HUMAN]	162.267	30.51	1	0	4	7	118	12.7585	8.96826
Q6PJ43	ACTG1 protein (Fragment) OS=Homo sapiens GN=ACTG1 PE=2 SV=1 - [Q6PJ43_HUMAN]	804.859	30.42	1	0	6	46	263	29.3927	5.69385
P01620	Ig kappa chain V-III region SIE OS=Homo sapiens PE=1 SV=1 - [KV302_HUMAN]	87.1767	30.28	1	0	3	6	109	11.7678	8.48486
P01623	Ig kappa chain V-III region WOL OS=Homo sapiens PE=1 SV=1 - [KV305_HUMAN]	87.1767	30.28	1	0	3	6	109	11.7389	8.90967
Q9UL78	Myosin-reactive immunoglobulin light chain variable region (Fragment) OS=Homo sapiens PE=2 SV=1 - [Q9UL78_HUMAN]	87.1767	30.28	1	0	3	6	109	11.6388	8.29443
A2NB46	Cold agglutinin FS-2 L-chain (Fragment) OS=Homo sapiens PE=2 SV=1 - [A2NB46_HUMAN]	87.1767	30.28	1	0	3	6	109	11.881	9.01221
K7EM90	Enolase (Fragment) OS=Homo sapiens GN=ENO1 PE=2 SV=1 - [K7EM90_HUMAN]	132.403	30.26	1	0	6	12	195	21.007	8.88037
C9JB55	Serotransferrin (Fragment) OS=Homo sapiens GN=TF PE=2 SV=1 - [C9JB55_HUMAN]	131.17	30.26	1	0	3	13	76	8.08406	4.71631
A4UCT1	Glyceraldehyde-3-phosphate dehydrogenase (Fragment) OS=Homo sapiens PE=2 SV=1 - [A4UCT1_HUMAN]	135.26	30.12	1	0	3	7	166	17.292	8.60205
S6BGF9	IgG L chain OS=Homo sapiens PE=2 SV=1 - [S6BGF9_HUMAN]	401.31	30.05	1	0	6	33	213	22.7283	8.00146
S6AWE6	IgG L chain OS=Homo sapiens PE=2 SV=1 - [S6AWE6_HUMAN]	401.31	29.77	1	0	6	33	215	22.8914	8.42627
S6B286	IgG L chain OS=Homo sapiens PE=2 SV=1 - [S6B286_HUMAN]	401.31	29.77	1	0	6	33	215	22.8574	8.44092
S6BAR0	IgG L chain OS=Homo sapiens PE=2 SV=1 - [S6BAR0_HUMAN]	364.985	29.63	1	0	6	28	216	23.1073	7.69385
S6BAN6	IgG L chain OS=Homo sapiens PE=2 SV=1 - [S6BAN6_HUMAN]	523.464	29.63	1	0	6	40	216	22.9053	8.30908
S6B2B0	IgG L chain OS=Homo sapiens PE=2 SV=1 - [S6B2B0_HUMAN]	523.464	29.49	1	0	6	40	217	23.1024	8.52881
S6C4S2	IgG L chain OS=Homo sapiens PE=2 SV=1 - [S6C4S2_HUMAN]	523.464	29.49	1	0	6	40	217	22.8464	8.07471
S6BAP8	IgG L chain OS=Homo sapiens PE=2 SV=1 - [S6BAP8_HUMAN]	368.387	29.49	1	0	6	31	217	22.8373	7.98682
Q504X8	SMR3B protein OS=Homo sapiens GN=SMR3B PE=2 SV=1 - [Q504X8_HUMAN]	58.21	29.25	1	0	1	12	106	11.9976	8.49951
E2DRY6	Enolase OS=Homo sapiens PE=2 SV=1 - [E2DRY6_HUMAN]	127.44	28.99	1	0	8	12	338	36.5317	6.56592
Q5FWF9	IGL@ protein OS=Homo sapiens GN=IGL@ PE=1 SV=1 - [Q5FWF9_HUMAN]	973.121	28.88	1	0	6	48	232	24.7792	5.59229
A0A0G2JRP6	Basic salivary proline-rich protein 1 OS=Homo sapiens GN=PRB1 PE=1 SV=1 - [A0A0G2JRP6_HUMAN]	26.79	28.28	1	0	1	1	198	19.6531	11.1069
I3L4N8	Actin, cytoplasmic 2, N-terminally processed (Fragment) OS=Homo sapiens GN=ACTG1 PE=2 SV=1 - [I3L4N8_HUMAN]	651.939	28.1	1	0	5	33	242	26.9174	5.0083
A0A0A0MS08	Ig gamma-1 chain C region (Fragment) OS=Homo sapiens GN=IGHG1 PE=1 SV=1 - [A0A0A0MS08_HUMAN]	655.679	27.82	1	0	10	56	399	43.8841	6.96143
S6AWF4	IgG L chain OS=Homo sapiens PE=2 SV=1 - [S6AWF4_HUMAN]	476.667	27.78	1	0	5	22	180	19.83	7.09326
B7ZAP6	cDNA, FLJ79260, highly similar to Actin, cytoplasmic 2 OS=Homo sapiens PE=2 SV=1 - [B7ZAP6_HUMAN]	804.859	27.21	1	0	6	46	294	33.0795	5.64307
Q7Z7J6	Actin alpha 1 skeletal muscle protein OS=Homo sapiens GN=ACTA1 PE=2 SV=1 - [Q7Z7J6_HUMAN]	783.247	27.17	1	0	9	53	254	28.133	6.07471
A6NL76	Actin, alpha skeletal muscle OS=Homo sapiens GN=ACTA1 PE=1 SV=3 - [A6NL76_HUMAN]	783.247	27.17	1	0	9	53	254	28.147	6.07471
B7Z1F7	cDNA FLJ53859, highly similar to Kallikrein-1 (EC 3.4.21.35) OS=Homo sapiens PE=2 SV=1 - [B7Z1F7_HUMAN]	251.629	26.88	1	0	4	13	160	17.4004	4.53857
P59665	Neutrophil defensin 1 OS=Homo sapiens GN=DEFA1 PE=1 SV=1 - [DEF1_HUMAN]	236.876	26.6	1	0	4	50	94	10.1942	6.99072
P59666	Neutrophil defensin 3 OS=Homo sapiens GN=DEFA3 PE=1 SV=1 - [DEF3_HUMAN]	236.876	26.6	1	0	4	50	94	10.2382	5.98584
P02810	Salivary acidic proline-rich phosphoprotein 1/2 OS=Homo sapiens GN=PRH1 PE=1 SV=2 - [PRPC_HUMAN]	50.4186	26.51	1	0	1	12	166	17.0063	4.84326
A0A0A0MT31	Proline-rich protein 4 OS=Homo sapiens GN=PRH1 PE=4 SV=1 - [A0A0A0MT31_HUMAN]	50.4186	26.51	1	0	1	12	166	17.0053	4.95752
A0A024RAR0	Proline-rich protein HaeIII subfamily 1, isoform CRA_a OS=Homo sapiens GN=PRH1 PE=4 SV=1 - [A0A024RAR0_HUMAN]	50.4186	26.51	1	0	1	12	166	17.0053	4.95752
E9PK25	Cofilin-1 OS=Homo sapiens GN=CFL1 PE=2 SV=1 - [E9PK25_HUMAN]	40.83	26.47	1	0	4	5	204	22.7138	8.33838
A0A0A0MS07	Ig gamma-1 chain C region (Fragment) OS=Homo sapiens GN=IGHG1 PE=1 SV=1 - [A0A0A0MS07_HUMAN]	495.744	26.44	1	0	8	50	295	31.963	8.03076
B4E262	cDNA FLJ61058, highly similar to Deleted in malignant brain tumors 1 protein OS=Homo sapiens PE=2 SV=1 - [B4E262_HUMAN]	1006.9	25.38	1	0	8	66	390	41.0653	4.70361
L0R4T3	Histone H2B OS=Homo sapiens GN=ABCF2 PE=3 SV=1 - [L0R4T3_HUMAN]	36.8623	25.37	1	0	2	2	67	7.30176	8.88037
A2IDB2	14-3-3 protein eta (Fragment) OS=Homo sapiens GN=YWHAH PE=1 SV=1 - [A2IDB2_HUMAN]	61.1567	25.31	1	0	4	9	162	18.6636	7.28369
A0A087WYT0	Salivary acidic proline-rich phosphoprotein 1/2 OS=Homo sapiens GN=PRH1 PE=4 SV=1 - [A0A087WYT0_HUMAN]	50.4186	25.14	1	0	1	12	175	17.8407	6.27783
P54108	Cysteine-rich secretory protein 3 OS=Homo sapiens GN=CRISP3 PE=1 SV=1 - [CRIS3_HUMAN]	51.15	24.9	1	0	10	28	245	27.612	7.79639
B3KUD3	cDNA FLJ39583 fis, clone SKMUS2004897, highly similar to ACTIN, ALPHA SKELETAL MUSCLE OS=Homo sapiens PE=2 SV=1 - [B3KUD3_HUMAN]	1423.72	24.85	1	0	10	72	342	37.7999	5.73193
B7Z6P1	cDNA FLJ53662, highly similar to Actin, alpha skeletal muscle OS=Homo sapiens PE=2 SV=1 - [B7Z6P1_HUMAN]	1423.72	24.78	1	0	10	72	343	38.5541	5.37646
Q6N041	Putative uncharacterized protein DKFZp686O16217 (Fragment) OS=Homo sapiens GN=DKFZp686O16217 PE=2 SV=1 - [Q6N041_HUMAN]	2028.44	24.5	1	0	11	140	498	54.0905	7.18115
Q6N091	Putative uncharacterized protein DKFZp686C02220 (Fragment) OS=Homo sapiens GN=DKFZp686C02220 PE=2 SV=1 - [Q6N091_HUMAN]	2028.44	24.4	1	0	11	140	500	54.1255	6.34131
Q71V99	Peptidyl-prolyl cis-trans isomerase OS=Homo sapiens PE=2 SV=1 - [Q71V99_HUMAN]	50.09	24.39	1	0	4	10	164	17.9599	7.89893
X6R3S7	Trefoil factor 3 OS=Homo sapiens GN=TFF3 PE=1 SV=2 - [X6R3S7_HUMAN]	52.13	24.32	1	0	2	8	74	8.07388	7.59131
A0A087X1C7	Ig gamma-1 chain C region OS=Homo sapiens GN=IGHG1 PE=1 SV=1 - [A0A087X1C7_HUMAN]	655.679	24.03	1	0	10	56	462	50.4565	8.44092
Q9NPL4	Enolase (Fragment) OS=Homo sapiens PE=2 SV=1 - [Q9NPL4_HUMAN]	84.94	24.03	1	0	2	4	154	16.9267	8.32373
A0A0G2JNK4	Ig gamma-1 chain C region OS=Homo sapiens GN=IGHG1 PE=1 SV=1 - [A0A0G2JNK4_HUMAN]	655.679	23.92	1	0	10	56	464	50.8834	7.91357
F5H3P3	Rho GDP-dissociation inhibitor 2 (Fragment) OS=Homo sapiens GN=ARHGDIB PE=2 SV=1 - [F5H3P3_HUMAN]	42.04	23.9	1	0	2	2	159	17.9252	5.19873
Q6GMX6	IGH@ protein OS=Homo sapiens GN=IGH@ PE=1 SV=1 - [Q6GMX6_HUMAN]	655.679	23.87	1	0	10	56	465	51.0507	8.68994
A0A087WV47	Ig gamma-1 chain C region OS=Homo sapiens GN=IGHG1 PE=1 SV=1 - [A0A087WV47_HUMAN]	655.679	23.82	1	0	10	56	466	51.1215	7.54736
S6B291	IgG H chain OS=Homo sapiens PE=1 SV=1 - [S6B291_HUMAN]	655.679	23.82	1	0	10	56	466	50.8383	7.76709
Q6N096	Putative uncharacterized protein DKFZp686I15196 OS=Homo sapiens GN=DKFZp686I15196 PE=2 SV=1 - [Q6N096_HUMAN]	655.679	23.82	1	0	10	56	466	50.8945	8.06006
O60814	Histone H2B type 1-K OS=Homo sapiens GN=HIST1H2BK PE=1 SV=3 - [H2B1K_HUMAN]	36.8623	23.81	1	0	4	5	126	13.8816	10.3159
P06899	Histone H2B type 1-J OS=Homo sapiens GN=HIST1H2BJ PE=1 SV=3 - [H2B1J_HUMAN]	36.8623	23.81	1	0	4	5	126	13.8956	10.3159
P23527	Histone H2B type 1-O OS=Homo sapiens GN=HIST1H2BO PE=1 SV=3 - [H2B1O_HUMAN]	36.8623	23.81	1	0	4	5	126	13.8976	10.3159
P33778	Histone H2B type 1-B OS=Homo sapiens GN=HIST1H2BB PE=1 SV=2 - [H2B1B_HUMAN]	36.8623	23.81	1	0	4	5	126	13.9416	10.3159
P57053	Histone H2B type F-S OS=Homo sapiens GN=H2BFS PE=1 SV=2 - [H2BFS_HUMAN]	36.8623	23.81	1	0	4	5	126	13.9356	10.3745
P58876	Histone H2B type 1-D OS=Homo sapiens GN=HIST1H2BD PE=1 SV=2 - [H2B1D_HUMAN]	36.8623	23.81	1	0	4	5	126	13.9276	10.3159
P62807	Histone H2B type 1-C/E/F/G/I OS=Homo sapiens GN=HIST1H2BC PE=1 SV=4 - [H2B1C_HUMAN]	36.8623	23.81	1	0	4	5	126	13.8976	10.3159
Q16778	Histone H2B type 2-E OS=Homo sapiens GN=HIST2H2BE PE=1 SV=3 - [H2B2E_HUMAN]	36.8623	23.81	1	0	4	5	126	13.9116	10.3159
Q5QNW6	Histone H2B type 2-F OS=Homo sapiens GN=HIST2H2BF PE=1 SV=3 - [H2B2F_HUMAN]	36.8623	23.81	1	0	4	5	126	13.9116	10.3159
Q93079	Histone H2B type 1-H OS=Homo sapiens GN=HIST1H2BH PE=1 SV=3 - [H2B1H_HUMAN]	36.8623	23.81	1	0	4	5	126	13.8835	10.3159
Q99877	Histone H2B type 1-N OS=Homo sapiens GN=HIST1H2BN PE=1 SV=3 - [H2B1N_HUMAN]	36.8623	23.81	1	0	4	5	126	13.9136	10.3159
Q99880	Histone H2B type 1-L OS=Homo sapiens GN=HIST1H2BL PE=1 SV=3 - [H2B1L_HUMAN]	36.8623	23.81	1	0	4	5	126	13.9436	10.3159
A8K9J7	Histone H2B OS=Homo sapiens PE=2 SV=1 - [A8K9J7_HUMAN]	36.8623	23.81	1	0	4	5	126	13.9876	10.3159
V9HW68	Epididymis luminal protein 214 OS=Homo sapiens GN=HEL-214 PE=2 SV=1 - [V9HW68_HUMAN]	655.679	23.62	1	0	10	56	470	51.6828	7.75244
A0A087WV42	Salivary acidic proline-rich phosphoprotein 1/2 OS=Homo sapiens GN=PRH1 PE=4 SV=1 - [A0A087WV42_HUMAN]	50.4186	23.53	1	0	1	12	187	19.1223	5.14795
A8K008	cDNA FLJ78387 OS=Homo sapiens PE=1 SV=1 - [A8K008_HUMAN]	655.679	23.52	1	0	10	56	472	51.5637	8.1626
Q6N089	Putative uncharacterized protein DKFZp686P15220 OS=Homo sapiens GN=DKFZp686P15220 PE=1 SV=1 - [Q6N089_HUMAN]	655.679	23.52	1	0	10	56	472	51.6918	7.92822
A0A087X079	Ig gamma-1 chain C region OS=Homo sapiens GN=IGHG1 PE=1 SV=1 - [A0A087X079_HUMAN]	655.679	23.47	1	0	10	56	473	51.8798	8.07471
Q6MZV7	Putative uncharacterized protein DKFZp686C11235 OS=Homo sapiens GN=DKFZp686C11235 PE=2 SV=1 - [Q6MZV7_HUMAN]	655.679	23.47	1	0	10	56	473	52.0879	7.57666
A0A087WYC5	Ig gamma-1 chain C region OS=Homo sapiens GN=IGHG1 PE=1 SV=1 - [A0A087WYC5_HUMAN]	655.679	23.37	1	0	10	56	475	52.3929	8.20654
Q6N095	Putative uncharacterized protein DKFZp686K03196 OS=Homo sapiens GN=DKFZp686K03196 PE=1 SV=1 - [Q6N095_HUMAN]	655.679	23.37	1	0	10	56	475	52.3271	8.57275
Q5EFE5	Anti-RhD monoclonal T125 gamma1 heavy chain OS=Homo sapiens PE=2 SV=1 - [Q5EFE5_HUMAN]	655.679	23.37	1	0	10	56	475	52.3293	8.35303
Q6MZQ6	Putative uncharacterized protein DKFZp686G11190 OS=Homo sapiens GN=DKFZp686G11190 PE=2 SV=1 - [Q6MZQ6_HUMAN]	655.679	23.37	1	0	10	56	475	52.01	8.06006
Q6N094	Putative uncharacterized protein DKFZp686O01196 OS=Homo sapiens GN=DKFZp686O01196 PE=2 SV=1 - [Q6N094_HUMAN]	655.679	23.13	1	0	10	56	480	52.5794	8.17725
S6C4R7	IgG L chain OS=Homo sapiens PE=2 SV=1 - [S6C4R7_HUMAN]	225.711	23.11	1	0	4	20	212	22.4992	8.23584
Q6N097	Putative uncharacterized protein DKFZp686H20196 OS=Homo sapiens GN=DKFZp686H20196 PE=2 SV=1 - [Q6N097_HUMAN]	655.679	23.08	1	0	10	56	481	52.7255	8.48486
Q7Z351	Putative uncharacterized protein DKFZp686N02209 OS=Homo sapiens GN=DKFZp686N02209 PE=2 SV=1 - [Q7Z351_HUMAN]	655.679	23.03	1	0	10	56	482	52.8186	8.48486
D6RHJ6	Immunoglobulin J chain (Fragment) OS=Homo sapiens GN=IGJ PE=1 SV=1 - [D6RHJ6_HUMAN]	319.382	22.93	1	0	6	43	157	17.6679	6.31592
P63267	Actin, gamma-enteric smooth muscle OS=Homo sapiens GN=ACTG2 PE=1 SV=1 - [ACTH_HUMAN]	1423.72	22.61	1	0	10	72	376	41.8498	5.47803
P62736	Actin, aortic smooth muscle OS=Homo sapiens GN=ACTA2 PE=1 SV=1 - [ACTA_HUMAN]	1423.72	22.55	1	0	10	72	377	41.9818	5.38916
P68032	Actin, alpha cardiac muscle 1 OS=Homo sapiens GN=ACTC1 PE=1 SV=1 - [ACTC_HUMAN]	1423.72	22.55	1	0	10	72	377	41.9919	5.38916
P68133	Actin, alpha skeletal muscle OS=Homo sapiens GN=ACTA1 PE=1 SV=1 - [ACTS_HUMAN]	1423.72	22.55	1	0	10	72	377	42.0239	5.38916
Q07654	Trefoil factor 3 OS=Homo sapiens GN=TFF3 PE=1 SV=1 - [TFF3_HUMAN]	52.13	22.5	1	0	2	8	80	8.63508	5.92236
B1N7B8	Cryocrystalglobulin CC1 kappa light chain variable region (Fragment) OS=Homo sapiens PE=2 SV=1 - [B1N7B8_HUMAN]	87.62	22.43	1	0	2	5	107	11.7889	7.98682
A8K3K1	cDNA FLJ78096, highly similar to Homo sapiens actin, alpha, cardiac muscle (ACTC), mRNA OS=Homo sapiens PE=2 SV=1 - [A8K3K1_HUMAN]	1423.72	22.28	1	0	9	71	377	42.0199	5.38916
J3KPA1	Cysteine-rich secretory protein 3 OS=Homo sapiens GN=CRISP3 PE=1 SV=1 - [J3KPA1_HUMAN]	51.15	22.1	1	0	10	28	276	30.9546	7.60596
P01622	Ig kappa chain V-III region Ti OS=Homo sapiens PE=1 SV=1 - [KV304_HUMAN]	73.1	22.02	1	0	2	5	109	11.7809	8.49951
P04206	Ig kappa chain V-III region GOL OS=Homo sapiens PE=1 SV=1 - [KV307_HUMAN]	73.1	22.02	1	0	2	5	109	11.823	9.24658
Q2I377	Small proline rich protein OS=Homo sapiens PE=2 SV=1 - [Q2I377_HUMAN]	23.58	21.92	1	0	2	5	73	8.12711	8.71924
Q0QET7	Glyceraldehyde-3-phosphate dehydrogenase (Fragment) OS=Homo sapiens GN=GAPDH PE=2 SV=1 - [Q0QET7_HUMAN]	135.26	21.74	1	0	3	7	230	24.6047	8.51416
Q4VY20	14-3-3 protein beta/alpha (Fragment) OS=Homo sapiens GN=YWHAB PE=2 SV=1 - [Q4VY20_HUMAN]	61.1567	21.62	1	0	2	6	74	8.42323	7.25439
P05109	Protein S100-A8 OS=Homo sapiens GN=S100A8 PE=1 SV=1 - [S10A8_HUMAN]	223.132	21.51	1	3	3	18	93	10.8276	7.03467
P04080	Cystatin-B OS=Homo sapiens GN=CSTB PE=1 SV=2 - [CYTB_HUMAN]	69.1786	21.43	1	3	3	9	98	11.1326	7.56201
P01860	Ig gamma-3 chain C region OS=Homo sapiens GN=IGHG3 PE=1 SV=2 - [IGHG3_HUMAN]	474.591	21.22	1	0	9	54	377	41.2604	7.89893
A0A075B6N8	Ig gamma-3 chain C region (Fragment) OS=Homo sapiens GN=IGHG3 PE=1 SV=1 - [A0A075B6N8_HUMAN]	474.591	21.22	1	0	9	54	377	41.2993	7.89893
S6AWD9	IgG H chain OS=Homo sapiens PE=2 SV=1 - [S6AWD9_HUMAN]	277.46	21.22	1	0	5	27	311	33.2815	7.85498
S6BGE5	IgG H chain OS=Homo sapiens PE=2 SV=1 - [S6BGE5_HUMAN]	277.46	20.89	1	0	5	27	316	34.0368	7.03467
D6RHX1	Mucin-7 (Fragment) OS=Homo sapiens GN=MUC7 PE=1 SV=1 - [D6RHX1_HUMAN]	149.737	20.59	1	0	3	17	136	15.453	10.0669
S6C4Q9	IgG L chain OS=Homo sapiens PE=2 SV=1 - [S6C4Q9_HUMAN]	161.623	20.28	1	0	4	18	217	22.8433	6.75635
Q86W20	Protease serine 1 (Fragment) OS=Homo sapiens GN=PRSS1 PE=3 SV=1 - [Q86W20_HUMAN]	80.5879	20.24	1	0	2	3	84	9.16094	10.272
F8WEK9	Serotransferrin OS=Homo sapiens GN=TF PE=2 SV=1 - [F8WEK9_HUMAN]	131.17	20	1	0	3	13	115	12.4992	8.6167
S4R460	Protein IGHV3OR16-9 OS=Homo sapiens GN=IGHV3OR16-9 PE=1 SV=2 - [S4R460_HUMAN]	326.048	19.79	1	0	1	10	96	10.423	7.97217
A2MYD4	V2-7 protein (Fragment) OS=Homo sapiens GN=V2-7 PE=4 SV=1 - [A2MYD4_HUMAN]	66.91	19.79	1	0	1	5	96	10.3459	5.0083
A0A0J9YWZ2	14-3-3 protein beta/alpha (Fragment) OS=Homo sapiens GN=YWHAB PE=1 SV=1 - [A0A0J9YWZ2_HUMAN]	61.1567	19.75	1	0	2	6	81	9.44982	8.1626
Q6P5S2	Protein LEG1 homolog OS=Homo sapiens GN=LEG1 PE=1 SV=2 - [LEG1H_HUMAN]	146.243	19.7	1	6	9	51	330	37.9016	6.15088
B3KW67	cDNA FLJ42347 fis, clone UTERU2003399, highly similar to Actin, gamma-enteric smooth muscle OS=Homo sapiens PE=2 SV=1 - [B3KW67_HUMAN]	1293.29	19.68	1	0	9	60	376	41.7898	5.47803
H0Y3I2	Lactoperoxidase (Fragment) OS=Homo sapiens GN=LPO PE=1 SV=2 - [H0Y3I2_HUMAN]	41.69	19.66	1	0	3	5	117	12.7823	8.07471
S6AWD6	IgG L chain OS=Homo sapiens PE=2 SV=1 - [S6AWD6_HUMAN]	445.152	19.66	1	0	3	17	178	19.4378	8.45557
Q5NV90	V2-17 protein (Fragment) OS=Homo sapiens GN=V2-17 PE=1 SV=1 - [Q5NV90_HUMAN]	66.91	19.59	1	0	1	5	97	10.3989	4.58936
J3QSD8	Lactoperoxidase (Fragment) OS=Homo sapiens GN=LPO PE=1 SV=1 - [J3QSD8_HUMAN]	127.404	19.51	1	0	3	14	123	13.5049	9.31982
H0YGX7	Rho GDP-dissociation inhibitor 2 (Fragment) OS=Homo sapiens GN=ARHGDIB PE=4 SV=1 - [H0YGX7_HUMAN]	42.04	19.49	1	0	2	2	195	22.3693	5.19873
A0A0B4J2B5	Protein IGHV3OR16-9 (Fragment) OS=Homo sapiens GN=IGHV3OR16-9 PE=1 SV=1 - [A0A0B4J2B5_HUMAN]	326.048	19.39	1	0	1	10	98	10.6502	8.45557
B4E1S8	cDNA FLJ59147, highly similar to Cysteine-rich secretory protein 3 OS=Homo sapiens PE=2 SV=1 - [B4E1S8_HUMAN]	39.69	19.35	1	0	3	6	155	17.3367	6.66846
E7EUT5	Glyceraldehyde-3-phosphate dehydrogenase OS=Homo sapiens GN=GAPDH PE=2 SV=1 - [E7EUT5_HUMAN]	135.26	19.23	1	0	3	7	260	27.8531	6.94678
F8WCI6	Serotransferrin OS=Homo sapiens GN=TF PE=2 SV=1 - [F8WCI6_HUMAN]	131.17	19.17	1	0	3	13	120	12.7803	5.19873
A0A0A6YYJ4	Trefoil factor 3 OS=Homo sapiens GN=TFF3 PE=1 SV=1 - [A0A0A6YYJ4_HUMAN]	52.13	19.15	1	0	2	8	94	10.1739	6.91748
S6AWD3	IgG L chain OS=Homo sapiens PE=2 SV=1 - [S6AWD3_HUMAN]	445.152	19.13	1	0	3	17	183	19.9291	8.90967
S6BGE9	IgG L chain OS=Homo sapiens PE=2 SV=1 - [S6BGE9_HUMAN]	445.152	19.13	1	0	3	17	183	19.9151	8.89502
A0A0U1RRF4	Protein IGKV1-8 OS=Homo sapiens GN=IGKV1-8 PE=4 SV=1 - [A0A0U1RRF4_HUMAN]	445.152	19.13	1	0	3	17	183	19.9541	8.54346
Q99879	Histone H2B type 1-M OS=Homo sapiens GN=HIST1H2BM PE=1 SV=3 - [H2B1M_HUMAN]	36.8623	19.05	1	0	3	4	126	13.9806	10.3159
S6C4R6	IgG L chain OS=Homo sapiens PE=2 SV=1 - [S6C4R6_HUMAN]	445.152	19.02	1	0	3	17	184	20.3021	6.59521
S6B2A1	IgG L chain OS=Homo sapiens PE=2 SV=1 - [S6B2A1_HUMAN]	445.152	19.02	1	0	3	17	184	20.3602	5.51611
S6AWE3	IgG L chain OS=Homo sapiens PE=2 SV=1 - [S6AWE3_HUMAN]	445.152	18.92	1	0	3	17	185	19.9319	7.73779
S6B294	IgG L chain OS=Homo sapiens PE=2 SV=1 - [S6B294_HUMAN]	445.152	18.92	1	0	3	17	185	20.0972	8.71924
S6B2C3	IgG L chain OS=Homo sapiens PE=2 SV=1 - [S6B2C3_HUMAN]	445.152	18.92	1	0	3	17	185	20.0972	8.77783
A0A087WWV8	Protein IGKV1-12 OS=Homo sapiens GN=IGKV1-12 PE=4 SV=2 - [A0A087WWV8_HUMAN]	445.152	18.92	1	0	3	17	185	20.055	8.06006
P52566	Rho GDP-dissociation inhibitor 2 OS=Homo sapiens GN=ARHGDIB PE=1 SV=3 - [GDIR2_HUMAN]	42.04	18.91	1	0	2	2	201	22.9736	5.21143
B2R4F3	cDNA, FLJ92068, highly similar to Homo sapiens Rho GDP dissociation inhibitor (GDI) beta (ARHGDIB),mRNA OS=Homo sapiens PE=2 SV=1 - [B2R4F3_HUMAN]	42.04	18.91	1	0	2	2	201	22.9476	5.30029
Q96A08	Histone H2B type 1-A OS=Homo sapiens GN=HIST1H2BA PE=1 SV=3 - [H2B1A_HUMAN]	36.8623	18.9	1	0	3	4	127	14.1587	10.3159
I3L0A1	Cysteine-rich secretory protein 3 (Fragment) OS=Homo sapiens GN=CRISP3 PE=1 SV=1 - [I3L0A1_HUMAN]	31.96	18.85	1	0	8	23	191	21.6036	8.06006
B3KPP5	cDNA FLJ32030 fis, clone NTONG2000040, highly similar to Actin, alpha cardiac OS=Homo sapiens PE=2 SV=1 - [B3KPP5_HUMAN]	792.599	18.82	1	0	4	43	186	20.9305	5.65576
A0A087WW89	Protein IGHV3-72 OS=Homo sapiens GN=IGHV3-72 PE=1 SV=1 - [A0A087WW89_HUMAN]	326.048	18.81	1	0	1	10	101	11.1604	7.97217
Q86TT2	Full-length cDNA clone CS0DI019YF20 of Placenta of Homo sapiens (human) (Fragment) OS=Homo sapiens PE=2 SV=1 - [Q86TT2_HUMAN]	474.591	18.64	1	0	8	53	354	39.1003	7.6499
Q569I7	Uncharacterized protein OS=Homo sapiens PE=2 SV=1 - [Q569I7_HUMAN]	445.152	18.52	1	0	3	17	189	20.6554	5.2749
P07108	Acyl-CoA-binding protein OS=Homo sapiens GN=DBI PE=1 SV=2 - [ACBP_HUMAN]	25.04	18.39	1	0	1	1	87	10.038	6.56592
Q8N257	Histone H2B type 3-B OS=Homo sapiens GN=HIST3H2BB PE=1 SV=3 - [H2B3B_HUMAN]	36.8623	18.25	1	0	3	3	126	13.8995	10.3159
H7C5E8	Serotransferrin (Fragment) OS=Homo sapiens GN=TF PE=4 SV=1 - [H7C5E8_HUMAN]	53.9867	18.18	1	0	3	6	143	15.8278	9.33447
B4DR52	Histone H2B OS=Homo sapiens GN=HIST2H2BF PE=2 SV=1 - [B4DR52_HUMAN]	36.8623	18.07	1	0	4	5	166	18.0297	10.3159
U3KQK0	Histone H2B OS=Homo sapiens GN=HIST1H2BN PE=3 SV=1 - [U3KQK0_HUMAN]	36.8623	18.07	1	0	4	5	166	18.7923	10.5356
A0A024RAQ4	Proline-rich protein HaeIII subfamily 1, isoform CRA_b OS=Homo sapiens GN=PRH1 PE=4 SV=1 - [A0A024RAQ4_HUMAN]	50.4186	18.03	1	0	1	12	244	25.7766	6.37939
P22528	Cornifin-B OS=Homo sapiens GN=SPRR1B PE=1 SV=2 - [SPR1B_HUMAN]	23.58	17.98	1	0	2	5	89	9.88093	8.48486
P01717	Ig lambda chain V-IV region Hil OS=Homo sapiens PE=1 SV=1 - [LV403_HUMAN]	66.91	17.76	1	0	1	5	107	11.5096	6.50732
Q14508	WAP four-disulfide core domain protein 2 OS=Homo sapiens GN=WFDC2 PE=1 SV=2 - [WFDC2_HUMAN]	138.35	17.74	1	2	2	10	124	12.9839	4.84326
F5H1C3	Gamma-enolase (Fragment) OS=Homo sapiens GN=ENO2 PE=2 SV=1 - [F5H1C3_HUMAN]	41.23	17.48	1	0	1	1	103	11.1959	5.03369
Q562Z7	Actin-like protein (Fragment) OS=Homo sapiens GN=ACT PE=3 SV=1 - [Q562Z7_HUMAN]	58.4932	17.48	1	0	1	6	103	11.5299	6.354
Q562L5	Actin-like protein (Fragment) OS=Homo sapiens GN=ACT PE=3 SV=1 - [Q562L5_HUMAN]	58.4932	17.48	1	0	1	6	103	11.5179	6.354
Q562P0	Actin-like protein (Fragment) OS=Homo sapiens GN=ACT PE=3 SV=1 - [Q562P0_HUMAN]	58.4932	17.48	1	0	1	6	103	11.4789	5.65576
Q562U2	Actin-like protein (Fragment) OS=Homo sapiens GN=ACT PE=3 SV=1 - [Q562U2_HUMAN]	58.4932	17.48	1	0	1	6	103	11.4768	6.02393
Q562Z4	Actin-like protein (Fragment) OS=Homo sapiens GN=ACT PE=3 SV=1 - [Q562Z4_HUMAN]	58.4932	17.48	1	0	1	6	103	11.548	7.57666
Q562Y6	Actin-like protein (Fragment) OS=Homo sapiens GN=ACT PE=3 SV=1 - [Q562Y6_HUMAN]	58.4932	17.48	1	0	1	6	103	11.5139	6.354
Q562L9	Actin-like protein (Fragment) OS=Homo sapiens GN=ACT PE=3 SV=1 - [Q562L9_HUMAN]	58.4932	17.48	1	0	1	6	103	11.5489	6.52197
Q562V5	Actin-like protein (Fragment) OS=Homo sapiens GN=ACT PE=3 SV=1 - [Q562V5_HUMAN]	58.4932	17.48	1	0	1	6	103	11.4238	6.354
Q562X9	Actin-like protein (Fragment) OS=Homo sapiens GN=ACT PE=3 SV=1 - [Q562X9_HUMAN]	58.4932	17.48	1	0	1	6	103	11.5139	6.354
Q562N6	Actin-like protein (Fragment) OS=Homo sapiens GN=ACT PE=3 SV=1 - [Q562N6_HUMAN]	58.4932	17.48	1	0	1	6	103	11.5129	6.354
Q562L6	Actin-like protein (Fragment) OS=Homo sapiens GN=ACT PE=3 SV=1 - [Q562L6_HUMAN]	58.4932	17.48	1	0	1	6	103	11.5369	6.02393
Q562N8	Actin-like protein (Fragment) OS=Homo sapiens GN=ACT PE=3 SV=1 - [Q562N8_HUMAN]	58.4932	17.48	1	0	1	6	103	11.4709	6.02393
Q562S0	Actin-like protein (Fragment) OS=Homo sapiens GN=ACT PE=3 SV=1 - [Q562S0_HUMAN]	58.4932	17.48	1	0	1	6	103	11.5109	6.23975
Q562N0	Actin-like protein (Fragment) OS=Homo sapiens GN=ACT PE=3 SV=1 - [Q562N0_HUMAN]	58.4932	17.48	1	0	1	6	103	11.4579	6.68311
Q562R8	Actin-like protein (Fragment) OS=Homo sapiens GN=ACT PE=3 SV=1 - [Q562R8_HUMAN]	58.4932	17.48	1	0	1	6	103	11.529	7.04932
Q562P9	Actin-like protein (Fragment) OS=Homo sapiens GN=ACT PE=3 SV=1 - [Q562P9_HUMAN]	58.4932	17.48	1	0	1	6	103	11.4689	6.23975
Q562N4	Actin-like protein (Fragment) OS=Homo sapiens GN=ACT PE=3 SV=1 - [Q562N4_HUMAN]	58.4932	17.48	1	0	1	6	103	11.804	5.37646
Q0D2M2	HIST1H2BC protein OS=Homo sapiens GN=HIST1H2BC PE=2 SV=1 - [Q0D2M2_HUMAN]	33.25	17.46	1	0	3	4	126	13.8255	10.3892
Q5ZEY3	Glyceraldehyde-3-phosphate dehydrogenase (Fragment) OS=Homo sapiens GN=GAPD PE=2 SV=1 - [Q5ZEY3_HUMAN]	135.26	17.44	1	0	1	4	86	9.19504	9.71533
I6L9F7	Histone H2B (Fragment) OS=Homo sapiens GN=HIST1H2BM PE=2 SV=1 - [I6L9F7_HUMAN]	36.8623	17.39	1	0	3	4	138	15.1471	10.2427
S6C4Q7	IgG H chain OS=Homo sapiens PE=2 SV=1 - [S6C4Q7_HUMAN]	120.47	17.33	1	0	4	22	300	32.4	7.03467
S6BGE0	IgG H chain OS=Homo sapiens PE=2 SV=1 - [S6BGE0_HUMAN]	120.47	17.33	1	0	4	22	300	32.1611	7.85498
B3KPZ8	cDNA FLJ32530 fis, clone SMINT2000185, highly similar to TRANSKETOLASE (EC 2.2.1.1) OS=Homo sapiens PE=2 SV=1 - [B3KPZ8_HUMAN]	97.87	17.32	1	0	5	11	358	38.8632	7.72314
Q96DR5	BPI fold-containing family A member 2 OS=Homo sapiens GN=BPIFA2 PE=1 SV=2 - [BPIA2_HUMAN]	192.318	17.27	1	1	4	31	249	26.9947	5.59229
F8W148	Carbonic anhydrase 6 (Fragment) OS=Homo sapiens GN=CA6 PE=1 SV=1 - [F8W148_HUMAN]	526.74	17.11	1	0	4	28	187	21.0494	6.80029
X6RAH8	Histatin-3 OS=Homo sapiens GN=HTN3 PE=4 SV=1 - [X6RAH8_HUMAN]	645.472	17.07	1	0	1	32	41	4.79837	9.31982
G8FSY7	Beta actin (Fragment) OS=Homo sapiens GN=ACTB PE=2 SV=1 - [G8FSY7_HUMAN]	674.26	16.96	1	0	2	21	230	25.7078	6.39209
Q04917	14-3-3 protein eta OS=Homo sapiens GN=YWHAH PE=1 SV=4 - [1433F_HUMAN]	61.1567	16.67	1	0	4	9	246	28.201	4.84326
P01619	Ig kappa chain V-III region B6 OS=Homo sapiens PE=1 SV=1 - [KV301_HUMAN]	91.42	16.67	1	1	2	7	108	11.6278	9.24658
A0A087WZY1	Uncharacterized protein OS=Homo sapiens PE=4 SV=1 - [A0A087WZY1_HUMAN]	50.4186	16.6	1	0	1	12	265	27.8937	6.68311
P01765	Ig heavy chain V-III region TIL OS=Homo sapiens PE=1 SV=1 - [HV304_HUMAN]	147.39	16.52	1	0	1	6	115	12.3481	9.12939
K4EQ44	Beta actin (Fragment) OS=Homo sapiens PE=4 SV=1 - [K4EQ44_HUMAN]	662.088	16.49	1	0	1	19	97	11.0445	4.88135
K4ENJ5	Beta actin (Fragment) OS=Homo sapiens PE=4 SV=1 - [K4ENJ5_HUMAN]	662.088	16.49	1	0	1	19	97	11.0145	4.99561
B8ZWD1	Acyl-CoA-binding protein OS=Homo sapiens GN=DBI PE=1 SV=1 - [B8ZWD1_HUMAN]	25.04	16.49	1	0	1	1	97	11.1426	8.32373
P06870	Kallikrein-1 OS=Homo sapiens GN=KLK1 PE=1 SV=2 - [KLK1_HUMAN]	251.629	16.41	1	0	4	13	262	28.8709	4.83057
P01779	Ig heavy chain V-III region TUR OS=Homo sapiens PE=1 SV=1 - [HV318_HUMAN]	147.39	16.38	1	0	1	6	116	12.4233	9.72998
B4DMY2	cDNA FLJ55388 OS=Homo sapiens PE=2 SV=1 - [B4DMY2_HUMAN]	26.23	16.38	1	0	1	3	116	13.5388	9.87646
Q13707	ACTA2 protein (Fragment) OS=Homo sapiens GN=ACTA2 PE=3 SV=1 - [Q13707_HUMAN]	1381.22	16.36	1	0	5	56	330	36.7832	5.35107
S6BAN1	IgG H chain OS=Homo sapiens PE=2 SV=1 - [S6BAN1_HUMAN]	120.47	16.35	1	0	4	22	318	33.7159	8.03076
Q53RR5	Putative uncharacterized protein YWHAQ (Fragment) OS=Homo sapiens GN=YWHAQ PE=4 SV=1 - [Q53RR5_HUMAN]	61.1567	16.33	1	0	2	6	98	11.1918	6.69775
S6BAM6	IgG H chain OS=Homo sapiens PE=2 SV=1 - [S6BAM6_HUMAN]	120.47	16.3	1	0	4	22	319	34.3179	7.84033
P01776	Ig heavy chain V-III region WAS OS=Homo sapiens PE=1 SV=1 - [HV315_HUMAN]	147.39	16.24	1	0	1	6	117	13.0824	7.98682
Q9HC84	Mucin-5B OS=Homo sapiens GN=MUC5B PE=1 SV=3 - [MUC5B_HUMAN]	7624.51	16.24	1	2	65	422	5762	595.96	6.63916
Q9UL91	Myosin-reactive immunoglobulin heavy chain variable region (Fragment) OS=Homo sapiens PE=2 SV=1 - [Q9UL91_HUMAN]	326.048	16.1	1	0	1	10	118	12.8353	5.36377
A0A068LKR4	Ig heavy chain variable region (Fragment) OS=Homo sapiens PE=2 SV=1 - [A0A068LKR4_HUMAN]	326.048	16.1	1	0	1	10	118	12.8212	6.01123
Q9UL72	Myosin-reactive immunoglobulin heavy chain variable region (Fragment) OS=Homo sapiens PE=2 SV=1 - [Q9UL72_HUMAN]	326.048	16.1	1	0	1	10	118	12.8642	6.58057
Q4VY19	14-3-3 protein beta/alpha (Fragment) OS=Homo sapiens GN=YWHAB PE=2 SV=1 - [Q4VY19_HUMAN]	61.1567	16	1	0	2	6	100	11.5418	5.60498
P01774	Ig heavy chain V-III region POM OS=Homo sapiens PE=1 SV=1 - [HV313_HUMAN]	147.39	15.97	1	0	1	6	119	12.9453	7.98682
P01777	Ig heavy chain V-III region TEI OS=Homo sapiens PE=1 SV=1 - [HV316_HUMAN]	326.048	15.97	1	0	1	10	119	12.7944	8.49951
B4DUI8	cDNA FLJ52761, highly similar to Actin, aortic smooth muscle OS=Homo sapiens PE=2 SV=1 - [B4DUI8_HUMAN]	823.955	15.96	1	0	7	49	332	37.3387	5.5542
P08590	Myosin light chain 3 OS=Homo sapiens GN=MYL3 PE=1 SV=3 - [MYL3_HUMAN]	0	15.9	1	0	2	8	195	21.9179	5.09717
P01766	Ig heavy chain V-III region BRO OS=Homo sapiens PE=1 SV=1 - [HV305_HUMAN]	326.048	15.83	1	0	1	10	120	13.2184	6.56592
P01625	Ig kappa chain V-IV region Len OS=Homo sapiens PE=1 SV=2 - [KV402_HUMAN]	83.9767	15.79	1	1	1	3	114	12.6322	7.92822
Q8NF17	FLJ00385 protein (Fragment) OS=Homo sapiens GN=FLJ00385 PE=1 SV=1 - [Q8NF17_HUMAN]	474.591	15.72	1	0	9	54	509	56.0749	7.59131
Q0ZCH9	Immunglobulin heavy chain variable region (Fragment) OS=Homo sapiens PE=4 SV=1 - [Q0ZCH9_HUMAN]	326.048	15.7	1	0	1	10	121	13.4275	8.45557
A2KUC3	UGa8H (Fragment) OS=Homo sapiens GN=IGHV PE=4 SV=1 - [A2KUC3_HUMAN]	147.39	15.7	1	0	1	6	121	13.0513	7.94287
A0A0K0K1H9	Epididymis secretory protein Li 48 (Fragment) OS=Homo sapiens GN=HEL-S-48 PE=2 SV=1 - [A0A0K0K1H9_HUMAN]	97.87	15.7	1	0	5	11	395	42.8694	8.52881
B4DL19	Annexin OS=Homo sapiens PE=2 SV=1 - [B4DL19_HUMAN]	70.26	15.7	1	0	2	2	172	19.5771	7.21045
Q6T776	Kallikrein 1 isoform 3 preproprotein OS=Homo sapiens GN=KLK1 PE=2 SV=1 - [Q6T776_HUMAN]	223.585	15.7	1	0	2	9	172	19.2262	4.79248
A0A087WXL8	Ig gamma-3 chain C region OS=Homo sapiens GN=IGHG3 PE=1 SV=1 - [A0A087WXL8_HUMAN]	474.591	15.47	1	0	9	54	517	56.8529	8.25049
Q6N030	Putative uncharacterized protein DKFZp686I15212 OS=Homo sapiens GN=DKFZp686I15212 PE=1 SV=1 - [Q6N030_HUMAN]	474.591	15.44	1	0	9	54	518	56.983	8.04541
Q5EBM2	Uncharacterized protein OS=Homo sapiens PE=1 SV=1 - [Q5EBM2_HUMAN]	474.591	15.41	1	0	9	54	519	56.7768	6.85889
E5RGE1	14-3-3 protein zeta/delta (Fragment) OS=Homo sapiens GN=YWHAZ PE=1 SV=7 - [E5RGE1_HUMAN]	42.69	15.38	1	0	1	3	52	5.85886	4.77979
A0A024RAF2	Diazepam binding inhibitor (GABA receptor modulator, acyl-Coenzyme A binding protein), isoform CRA_a OS=Homo sapiens GN=DBI PE=4 SV=1 - [A0A024RAF2_HUMAN]	25.04	15.38	1	0	1	1	104	11.7859	5.5542
A0A087WVW2	Ig gamma-3 chain C region OS=Homo sapiens GN=IGHG3 PE=1 SV=1 - [A0A087WVW2_HUMAN]	474.591	15.36	1	0	9	54	521	57.1194	8.104
Q86Z22	Epididymis secretory protein Li 297 OS=Homo sapiens GN=HEL-S-297 PE=2 SV=1 - [Q86Z22_HUMAN]	48.97	15.04	1	0	3	6	226	23.8233	9.05615
A0A087WV23	SH3 domain-binding glutamic acid-rich-like protein 3 OS=Homo sapiens GN=SH3BGRL3 PE=1 SV=1 - [A0A087WV23_HUMAN]	48.97	15.04	1	0	3	6	226	23.7713	9.08545
P01621	Ig kappa chain V-III region NG9 (Fragment) OS=Homo sapiens PE=1 SV=1 - [KV303_HUMAN]	0	15	1	0	2	5	100	10.7223	6.52197
P23280	Carbonic anhydrase 6 OS=Homo sapiens GN=CA6 PE=1 SV=3 - [CAH6_HUMAN]	497.576	14.94	1	0	7	37	308	35.3446	7.02002
P04406	Glyceraldehyde-3-phosphate dehydrogenase OS=Homo sapiens GN=GAPDH PE=1 SV=3 - [G3P_HUMAN]	135.26	14.93	1	0	3	7	335	36.0304	8.45557
Q2TSD0	Glyceraldehyde-3-phosphate dehydrogenase OS=Homo sapiens PE=2 SV=1 - [Q2TSD0_HUMAN]	135.26	14.93	1	0	3	7	335	36.0264	8.45557
B4DUH8	cDNA FLJ60163, highly similar to Carbonic anhydrase 6 (EC 4.2.1.1) OS=Homo sapiens PE=2 SV=1 - [B4DUH8_HUMAN]	497.576	14.74	1	0	7	37	312	35.7667	7.02002
P01859	Ig gamma-2 chain C region OS=Homo sapiens GN=IGHG2 PE=1 SV=2 - [IGHG2_HUMAN]	152.336	14.72	1	0	5	29	326	35.8778	7.59131
B4DVU1	cDNA FLJ53217, highly similar to Transketolase (EC 2.2.1.1) OS=Homo sapiens PE=2 SV=1 - [B4DVU1_HUMAN]	97.87	14.59	1	0	5	11	425	46.361	7.69385
Q9UL88	Myosin-reactive immunoglobulin heavy chain variable region (Fragment) OS=Homo sapiens PE=2 SV=1 - [Q9UL88_HUMAN]	345.881	14.5	1	1	1	13	131	14.1332	9.62744
A2KBC6	Anti-FactorVIII scFv (Fragment) OS=Homo sapiens PE=2 SV=1 - [A2KBC6_HUMAN]	161.3	14.29	1	0	3	10	238	24.9542	8.41162
A2KBC8	Anti-TeTox scFv (Fragment) OS=Homo sapiens PE=2 SV=1 - [A2KBC8_HUMAN]	161.3	14.29	1	0	3	10	238	25.1404	7.7085
A2KBC7	Anti-IFN-G scFv (Fragment) OS=Homo sapiens PE=2 SV=1 - [A2KBC7_HUMAN]	161.3	14.29	1	0	3	10	238	24.9872	7.72314
A2KBB9	Anti-(ED-B) scFV (Fragment) OS=Homo sapiens PE=2 SV=1 - [A2KBB9_HUMAN]	161.3	14.29	1	0	3	10	238	25.1293	8.11865
A2KBC3	Anti-(ED-B) scFV (Fragment) OS=Homo sapiens PE=2 SV=1 - [A2KBC3_HUMAN]	161.3	14.29	1	0	3	10	238	25.1452	7.7085
A2KBC0	Anti-(ED-B) scFV (Fragment) OS=Homo sapiens PE=2 SV=1 - [A2KBC0_HUMAN]	161.3	14.29	1	0	3	10	238	25.1893	8.11865
A2KBC2	Anti-(ED-B) scFV (Fragment) OS=Homo sapiens PE=2 SV=1 - [A2KBC2_HUMAN]	161.3	14.29	1	0	3	10	238	25.1773	7.7085
A2KBC5	Anti-HCS scFv (Fragment) OS=Homo sapiens PE=2 SV=1 - [A2KBC5_HUMAN]	161.3	14.29	1	0	3	10	238	25.2073	8.04541
A2KBC4	Anti-TN-C scFv (Fragment) OS=Homo sapiens PE=2 SV=1 - [A2KBC4_HUMAN]	161.3	14.29	1	0	3	10	238	25.1483	8.41162
A7Y9J9	Mucin 5AC, oligomeric mucus/gel-forming OS=Homo sapiens GN=MUC5AC PE=4 SV=1 - [A7Y9J9_HUMAN]	7448.46	14.26	1	0	63	414	6207	648.387	6.75635
E9PG15	14-3-3 protein theta (Fragment) OS=Homo sapiens GN=YWHAQ PE=1 SV=1 - [E9PG15_HUMAN]	61.1567	14.09	1	0	3	7	149	17.0376	5.78271
H0YLF3	Beta-2-microglobulin (Fragment) OS=Homo sapiens GN=B2M PE=1 SV=1 - [H0YLF3_HUMAN]	0	14.08	1	0	1	2	71	8.49315	5.14795
A8K739	cDNA FLJ77339 OS=Homo sapiens PE=2 SV=1 - [A8K739_HUMAN]	189.621	14.06	1	0	3	30	249	26.9957	5.26221
A0A087WUS2	Protein IGKV3D-11 OS=Homo sapiens GN=IGKV3D-11 PE=4 SV=1 - [A0A087WUS2_HUMAN]	53.66	13.89	1	0	2	5	108	11.795	5.24951
Q5T0R8	Adenylyl cyclase-associated protein (Fragment) OS=Homo sapiens GN=CAP1 PE=1 SV=1 - [Q5T0R8_HUMAN]	32.19	13.79	1	0	1	1	58	6.24703	5.21143
P01624	Ig kappa chain V-III region POM OS=Homo sapiens PE=1 SV=1 - [KV306_HUMAN]	45.8245	13.76	1	0	2	5	109	11.9149	8.93896
K7EIT4	14-3-3 protein epsilon (Fragment) OS=Homo sapiens GN=YWHAE PE=1 SV=1 - [K7EIT4_HUMAN]	42.69	13.76	1	0	2	4	109	12.6936	7.95752
P12273	Prolactin-inducible protein OS=Homo sapiens GN=PIP PE=1 SV=1 - [PIP_HUMAN]	110.497	13.7	1	3	3	52	146	16.5618	8.04541
A2NXP9	K light chain variable region (Fragment) OS=Homo sapiens PE=2 SV=1 - [A2NXP9_HUMAN]	37.91	13.64	1	0	2	4	110	12.0019	6.59521
A0A0B4J1R6	Transketolase OS=Homo sapiens GN=TKT PE=1 SV=1 - [A0A0B4J1R6_HUMAN]	97.87	13.57	1	0	5	11	457	49.8789	7.91357
A0A0G2JMV0	Protein IGKV3D-7 OS=Homo sapiens GN=IGKV3D-7 PE=4 SV=1 - [A0A0G2JMV0_HUMAN]	45.8245	13.51	1	0	2	5	111	12.0791	5.18604
P01861	Ig gamma-4 chain C region OS=Homo sapiens GN=IGHG4 PE=1 SV=1 - [IGHG4_HUMAN]	59.89	13.46	1	0	4	22	327	35.9179	7.35693
A4UCS8	Enolase (Fragment) OS=Homo sapiens PE=2 SV=1 - [A4UCS8_HUMAN]	82.97	13.25	1	0	3	7	166	17.7764	8.88037
D3DPK5	SH3 domain binding glutamic acid-rich protein like 3, isoform CRA_a (Fragment) OS=Homo sapiens GN=SH3BGRL3 PE=4 SV=1 - [D3DPK5_HUMAN]	48.97	13.23	1	0	3	6	257	26.8028	8.38232
A2IPI3	HRV Fab N28-VL (Fragment) OS=Homo sapiens PE=2 SV=1 - [A2IPI3_HUMAN]	37.91	13.16	1	0	2	4	114	12.2751	7.95752
P04433	Ig kappa chain V-III region VG (Fragment) OS=Homo sapiens PE=1 SV=1 - [KV309_HUMAN]	53.66	13.04	1	0	2	5	115	12.5673	4.95752
A2IPI2	HRV Fab N27-VL (Fragment) OS=Homo sapiens PE=2 SV=1 - [A2IPI2_HUMAN]	37.91	13.04	1	0	2	4	115	12.4092	8.88037
A0A0B4J1T9	Protein IGKV3-15 (Fragment) OS=Homo sapiens GN=IGKV3-15 PE=4 SV=1 - [A0A0B4J1T9_HUMAN]	45.8245	13.04	1	0	2	5	115	12.4882	5.18604
B4E022	Transketolase OS=Homo sapiens GN=TKT PE=2 SV=1 - [B4E022_HUMAN]	98.05	13.02	1	0	6	12	576	62.8393	7.51807
Q5VSP4	Putative lipocalin 1-like protein 1 OS=Homo sapiens GN=LCN1P1 PE=5 SV=1 - [LC1L1_HUMAN]	874.999	12.96	1	0	3	34	162	17.907	4.99561
A0A0B4J1Z6	Protein IGKV3-20 (Fragment) OS=Homo sapiens GN=IGKV3-20 PE=4 SV=1 - [A0A0B4J1Z6_HUMAN]	37.91	12.93	1	0	2	4	116	12.5493	4.95752
A0A0A0MRZ8	Protein IGKV3D-11 (Fragment) OS=Homo sapiens GN=IGKV3D-11 PE=4 SV=5 - [A0A0A0MRZ8_HUMAN]	53.66	12.93	1	0	2	5	116	12.7144	5.2876
P07737	Profilin-1 OS=Homo sapiens GN=PFN1 PE=1 SV=2 - [PROF1_HUMAN]	127.453	12.86	1	0	1	3	140	15.0446	8.26514
A0A0C4DH90	Protein IGKV3OR2-268 (Fragment) OS=Homo sapiens GN=IGKV3OR2-268 PE=4 SV=4 - [A0A0C4DH90_HUMAN]	45.8245	12.82	1	0	2	5	117	12.6753	4.89404
F5H0C8	Enolase OS=Homo sapiens GN=ENO2 PE=2 SV=1 - [F5H0C8_HUMAN]	59.0233	12.7	1	0	2	3	315	34.7406	4.86865
P13929	Beta-enolase OS=Homo sapiens GN=ENO3 PE=1 SV=5 - [ENOB_HUMAN]	107.12	12.67	1	0	3	5	434	46.9573	7.7085
Q5JU00	T-complex-associated testis-expressed protein 1 OS=Homo sapiens GN=TCTE1 PE=2 SV=1 - [TCTE1_HUMAN]	0	12.57	1	0	2	17	501	55.5975	6.80029
B4E1L4	cDNA FLJ59081, highly similar to Mucin-5B OS=Homo sapiens PE=2 SV=1 - [B4E1L4_HUMAN]	717.416	12.57	1	0	8	65	668	71.6337	5.63037
Q9UBG3	Cornulin OS=Homo sapiens GN=CRNN PE=1 SV=1 - [CRNN_HUMAN]	184	12.53	1	0	5	7	495	53.5016	6.1001
A8K5I6	cDNA FLJ78643, highly similar to Homo sapiens cornulin (CRNN), mRNA OS=Homo sapiens PE=2 SV=1 - [A8K5I6_HUMAN]	184	12.53	1	0	5	7	495	53.5296	6.1001
A0A0C4DH55	Protein IGKV3D-7 (Fragment) OS=Homo sapiens GN=IGKV3D-7 PE=4 SV=4 - [A0A0C4DH55_HUMAN]	45.8245	12.5	1	0	2	5	120	13.2365	5.93506
Q6ZP87	CDNA FLJ26266 fis, clone DMC05613 OS=Homo sapiens PE=2 SV=1 - [Q6ZP87_HUMAN]	62.69	12.5	1	0	2	2	208	22.2119	8.26514
Q8TAX7	Mucin-7 OS=Homo sapiens GN=MUC7 PE=1 SV=2 - [MUC7_HUMAN]	284.994	12.47	1	1	6	29	377	39.1347	8.77783
H0YD18	Nucleobindin-2 (Fragment) OS=Homo sapiens GN=NUCB2 PE=1 SV=2 - [H0YD18_HUMAN]	83.6933	12.33	1	0	1	3	73	8.63734	5.03369
E5RI09	Beta-enolase (Fragment) OS=Homo sapiens GN=ENO3 PE=2 SV=1 - [E5RI09_HUMAN]	41.23	12.16	1	0	1	1	148	15.7884	8.6167
P22079	Lactoperoxidase OS=Homo sapiens GN=LPO PE=1 SV=2 - [PERL_HUMAN]	267.464	12.08	1	2	10	46	712	80.2369	8.6167
P29401	Transketolase OS=Homo sapiens GN=TKT PE=1 SV=3 - [TKT_HUMAN]	98.05	12.04	1	0	6	12	623	67.8347	7.66455
Q53EM5	Transketolase (Fragment) OS=Homo sapiens PE=2 SV=1 - [Q53EM5_HUMAN]	98.05	12.04	1	0	6	12	623	67.8628	7.81104
Q53ZX7	Protease serine 1 (Fragment) OS=Homo sapiens GN=PRSS1 PE=3 SV=1 - [Q53ZX7_HUMAN]	80.5879	11.9	1	0	1	2	84	9.1088	9.05615
Q53ZX8	Protease serine 1 (Fragment) OS=Homo sapiens GN=PRSS1 PE=3 SV=1 - [Q53ZX8_HUMAN]	80.5879	11.9	1	0	1	2	84	9.14285	9.46631
Q86W19	Protease serine 1 (Fragment) OS=Homo sapiens GN=PRSS1 PE=3 SV=1 - [Q86W19_HUMAN]	80.5879	11.9	1	0	1	2	84	9.23391	9.46631
Q53ZX9	Protease serine 1 (Fragment) OS=Homo sapiens GN=PRSS1 PE=3 SV=1 - [Q53ZX9_HUMAN]	80.5879	11.9	1	0	1	2	84	9.1088	9.05615
Q86W18	Protease serine 1 (Fragment) OS=Homo sapiens GN=PRSS1 PE=3 SV=1 - [Q86W18_HUMAN]	80.5879	11.9	1	0	1	2	84	9.14784	9.56885
Q45KI0	Trypsin I (Fragment) OS=Homo sapiens GN=PRSS1 PE=3 SV=1 - [Q45KI0_HUMAN]	80.5879	11.9	1	0	1	2	84	9.16193	9.99365
Q86W17	Protease serine 1 (Fragment) OS=Homo sapiens GN=PRSS1 PE=3 SV=1 - [Q86W17_HUMAN]	80.5879	11.9	1	0	1	2	84	9.19386	9.83252
F5H386	Lactoperoxidase OS=Homo sapiens GN=LPO PE=4 SV=1 - [F5H386_HUMAN]	263.23	11.79	1	0	9	35	653	73.9093	8.14795
B4E1M1	cDNA FLJ60391, highly similar to Lactoperoxidase (EC 1.11.1.7) OS=Homo sapiens PE=2 SV=1 - [B4E1M1_HUMAN]	263.23	11.79	1	0	9	35	653	73.8793	8.14795
E5RG95	Beta-enolase (Fragment) OS=Homo sapiens GN=ENO3 PE=2 SV=1 - [E5RG95_HUMAN]	41.23	11.69	1	0	1	1	154	16.4468	8.6167
Q9NZT1	Calmodulin-like protein 5 OS=Homo sapiens GN=CALML5 PE=1 SV=2 - [CALL5_HUMAN]	33.16	11.64	1	0	1	1	146	15.8828	4.43701
Q53H37	Calmodulin-like skin protein variant (Fragment) OS=Homo sapiens PE=2 SV=1 - [Q53H37_HUMAN]	33.16	11.64	1	0	1	1	146	15.8667	4.43701
P18135	Ig kappa chain V-III region HAH OS=Homo sapiens PE=2 SV=1 - [KV312_HUMAN]	37.91	11.63	1	0	2	4	129	14.0641	7.95752
P18136	Ig kappa chain V-III region HIC OS=Homo sapiens PE=2 SV=2 - [KV313_HUMAN]	37.91	11.63	1	0	2	4	129	14.0801	6.59521
P04207	Ig kappa chain V-III region CLL OS=Homo sapiens PE=1 SV=2 - [KV308_HUMAN]	45.8245	11.63	1	0	2	5	129	14.2662	8.51416
Q6LD62	14-3-3 protein protein ( cytosolic phospholipase A2protein ) (Fragment) OS=Homo sapiens GN=14-3-3 protein PE=2 SV=1 - [Q6LD62_HUMAN]	42.69	11.59	1	0	1	3	69	7.95192	8.1333
A0A0M3KKW6	Fab Hu 15C1 Heavy chain OS=Homo sapiens PE=1 SV=1 - [A0A0M3KKW6_HUMAN]	62.69	11.56	1	0	2	2	225	24.059	8.85107
Q6N093	Putative uncharacterized protein DKFZp686I04196 (Fragment) OS=Homo sapiens GN=DKFZp686I04196 PE=2 SV=1 - [Q6N093_HUMAN]	152.336	11.51	1	0	5	29	417	46.0316	7.59131
B3KSI4	Transketolase OS=Homo sapiens PE=2 SV=1 - [B3KSI4_HUMAN]	97.87	11.48	1	0	5	11	540	58.9443	7.66455
S6BAP0	IgG H chain OS=Homo sapiens PE=2 SV=1 - [S6BAP0_HUMAN]	62.69	11.35	1	0	2	2	229	24.0229	8.54346
A0A0A0MTI5	Acyl-CoA-binding protein OS=Homo sapiens GN=DBI PE=1 SV=1 - [A0A0A0MTI5_HUMAN]	25.04	11.19	1	0	1	1	143	15.9486	5.04639
Q562R1	Beta-actin-like protein 2 OS=Homo sapiens GN=ACTBL2 PE=1 SV=2 - [ACTBL_HUMAN]	662.088	11.17	1	0	4	35	376	41.976	5.59229
A4F255	Immunoblobulin G1 Fab heavy chain variable region (Fragment) OS=Homo sapiens GN=VHCH1 PE=1 SV=1 - [A4F255_HUMAN]	62.69	11.11	1	0	2	2	234	24.8883	7.76709
S6BGD4	IgG H chain OS=Homo sapiens PE=2 SV=1 - [S6BGD4_HUMAN]	62.69	11.11	1	0	2	2	234	24.9997	9.48096
B8ZWD9	Diazepam binding inhibitor, splice form 1D(2) OS=Homo sapiens GN=DBI PE=2 SV=1 - [B8ZWD9_HUMAN]	25.04	11.11	1	0	1	1	144	16.0996	5.04639
S6BAQ4	IgG H chain OS=Homo sapiens PE=2 SV=1 - [S6BAQ4_HUMAN]	62.69	11.02	1	0	2	2	236	25.2985	8.44092
S6AWG0	IgG H chain OS=Homo sapiens PE=2 SV=1 - [S6AWG0_HUMAN]	62.69	11.02	1	0	2	2	236	24.8413	7.40088
S6B2A6	IgG H chain OS=Homo sapiens PE=2 SV=1 - [S6B2A6_HUMAN]	74.82	11	1	0	3	20	300	32.1469	7.25439
Q9BYX7	Putative beta-actin-like protein 3 OS=Homo sapiens GN=POTEKP PE=5 SV=1 - [ACTBM_HUMAN]	663.04	10.93	1	0	2	23	375	41.9888	6.32861
I3L3D5	Profilin-1 (Fragment) OS=Homo sapiens GN=PFN1 PE=2 SV=1 - [I3L3D5_HUMAN]	127.453	10.91	1	0	1	3	165	17.5059	11.3999
S6C4S4	IgG H chain OS=Homo sapiens PE=2 SV=1 - [S6C4S4_HUMAN]	62.69	10.88	1	0	2	2	239	25.3085	8.89502
S6AWF0	IgG H chain OS=Homo sapiens PE=2 SV=1 - [S6AWF0_HUMAN]	62.69	10.88	1	0	2	2	239	25.4746	8.74854
A6XMH5	Beta-2-microglobulin OS=Homo sapiens PE=2 SV=1 - [A6XMH5_HUMAN]	0	10.87	1	0	1	2	92	10.3924	8.01611
B4DEX9	cDNA FLJ56687, highly similar to Serotransferrin OS=Homo sapiens PE=2 SV=1 - [B4DEX9_HUMAN]	131.17	10.85	1	0	3	13	212	22.7362	7.66455
D3DTL4	Enolase OS=Homo sapiens GN=ENO3 PE=3 SV=1 - [D3DTL4_HUMAN]	84.94	10.85	1	0	2	4	341	36.8249	6.78564
Q3YBA8	14-3-3 tau splice variant OS=Homo sapiens PE=1 SV=1 - [Q3YBA8_HUMAN]	42.69	10.81	1	0	1	3	74	7.78091	8.90967
H0YBU4	Protein-L-isoaspartate O-methyltransferase domain-containing protein 1 (Fragment) OS=Homo sapiens GN=PCMTD1 PE=1 SV=1 - [H0YBU4_HUMAN]	33.3333	10.77	1	0	1	14	130	14.4912	5.26221
A0A0J9YWE8	14-3-3 protein beta/alpha OS=Homo sapiens GN=YWHAB PE=1 SV=1 - [A0A0J9YWE8_HUMAN]	61.1567	10.74	1	0	2	6	149	17.3987	8.14795
E5RIR4	14-3-3 protein zeta/delta (Fragment) OS=Homo sapiens GN=YWHAZ PE=1 SV=1 - [E5RIR4_HUMAN]	42.69	10.67	1	0	1	3	75	8.42923	6.69775
A2KBC1	Anti-(ED-B) scFV (Fragment) OS=Homo sapiens PE=2 SV=2 - [A2KBC1_HUMAN]	147.39	10.59	1	0	2	9	236	25.1213	8.11865
E9PMM1	Protein FAM186B OS=Homo sapiens GN=FAM186B PE=4 SV=1 - [E9PMM1_HUMAN]	0	10.53	1	0	1	3	57	6.53843	5.33838
Q6MZU6	Putative uncharacterized protein DKFZp686C15213 OS=Homo sapiens GN=DKFZp686C15213 PE=2 SV=1 - [Q6MZU6_HUMAN]	152.336	10.34	1	0	5	29	464	51.0662	7.7085
E5RGN4	Coiled-coil-helix-coiled-coil-helix domain-containing protein 10, mitochondrial OS=Homo sapiens GN=CHCHD10 PE=4 SV=1 - [E5RGN4_HUMAN]	33.32	10.1	1	0	1	4	99	10.2321	11.3999
H7C0X7	Methionine adenosyltransferase 2 subunit beta (Fragment) OS=Homo sapiens GN=MAT2B PE=1 SV=1 - [H7C0X7_HUMAN]	39.34	10.1	1	0	2	27	198	22.049	5.59229
Q8N4G4	CA6 protein OS=Homo sapiens GN=CA6 PE=1 SV=1 - [Q8N4G4_HUMAN]	34.93	10.06	1	0	4	18	179	19.6595	6.26514
F5H6I0	Beta-2-microglobulin OS=Homo sapiens GN=B2M PE=1 SV=2 - [F5H6I0_HUMAN]	0	9.9	1	0	1	2	101	11.725	6.30322
A6XND9	Beta-2-microglobulin OS=Homo sapiens PE=2 SV=1 - [A6XND9_HUMAN]	0	9.9	1	0	1	2	101	11.741	6.30322
Q5JPJ9	Putative uncharacterized protein DKFZp686D0114 OS=Homo sapiens GN=DKFZp686D0114 PE=4 SV=1 - [Q5JPJ9_HUMAN]	59.47	9.86	1	0	2	2	294	30.4782	8.26514
K7EMV3	Histone H3 OS=Homo sapiens GN=H3F3B PE=1 SV=1 - [K7EMV3_HUMAN]	0	9.78	1	0	1	11	92	10.3278	11.8247
Q6S8J3	POTE ankyrin domain family member E OS=Homo sapiens GN=POTEE PE=1 SV=3 - [POTEE_HUMAN]	1263.15	9.77	1	0	6	47	1075	121.286	6.20166
Q96ET3	SH3BP5L protein (Fragment) OS=Homo sapiens GN=SH3BP5L PE=2 SV=1 - [Q96ET3_HUMAN]	27	9.76	1	0	1	51	123	12.5582	5.77002
E9PFF2	Transketolase OS=Homo sapiens GN=TKT PE=2 SV=1 - [E9PFF2_HUMAN]	68.5	9.58	1	0	2	5	334	36.4263	7.76709
H0Y5P8	BTB/POZ domain-containing protein KCTD3 (Fragment) OS=Homo sapiens GN=KCTD3 PE=4 SV=1 - [H0Y5P8_HUMAN]	0	9.52	1	0	2	13	168	18.2383	8.88037
E7ESK7	14-3-3 protein zeta/delta (Fragment) OS=Homo sapiens GN=YWHAZ PE=1 SV=1 - [E7ESK7_HUMAN]	42.69	9.49	1	0	2	4	137	15.6869	5.2749
J3KT11	Lactoperoxidase (Fragment) OS=Homo sapiens GN=LPO PE=1 SV=1 - [J3KT11_HUMAN]	66.79	9.47	1	0	1	4	95	10.2922	8.51416
Q7Z2Y6	Putative uncharacterized protein DKFZp686G24255 (Fragment) OS=Homo sapiens GN=DKFZp686G24255 PE=2 SV=1 - [Q7Z2Y6_HUMAN]	66.79	9.47	1	0	1	4	95	10.2762	8.51416
S6C4R2	IgG H chain OS=Homo sapiens PE=1 SV=1 - [S6C4R2_HUMAN]	62.69	9.45	1	0	2	2	275	28.8143	8.27979
S6C4S0	IgG H chain OS=Homo sapiens PE=1 SV=1 - [S6C4S0_HUMAN]	62.69	9.45	1	0	2	2	275	29.3794	8.1626
S6B2B6	IgG H chain OS=Homo sapiens PE=2 SV=1 - [S6B2B6_HUMAN]	62.69	9.45	1	0	2	2	275	29.3417	8.67529
S6BAP4	IgG H chain OS=Homo sapiens PE=2 SV=1 - [S6BAP4_HUMAN]	62.69	9.45	1	0	2	2	275	29.4086	8.51416
B1AN48	Small proline-rich protein 3 (Fragment) OS=Homo sapiens GN=SPRR3 PE=1 SV=7 - [B1AN48_HUMAN]	63.25	9.43	1	0	1	4	159	17.0476	8.08936
B4DHC4	cDNA FLJ51843, highly similar to 14-3-3 protein gamma OS=Homo sapiens PE=2 SV=1 - [B4DHC4_HUMAN]	61.1567	9.33	1	0	3	7	225	25.6406	4.91943
Q6MZX7	Putative uncharacterized protein DKFZp686M24218 OS=Homo sapiens GN=DKFZp686M24218 PE=2 SV=1 - [Q6MZX7_HUMAN]	61.4467	9.24	1	0	4	22	476	52.3871	7.76709
P09104	Gamma-enolase OS=Homo sapiens GN=ENO2 PE=1 SV=3 - [ENOG_HUMAN]	59.0233	9.22	1	0	2	3	434	47.239	5.03369
B4DHZ6	Transferrin, isoform CRA_c OS=Homo sapiens GN=TF PE=2 SV=1 - [B4DHZ6_HUMAN]	58.22	9.2	1	0	4	7	424	47.357	7.04932
K7EPM1	Enolase (Fragment) OS=Homo sapiens GN=ENO3 PE=2 SV=1 - [K7EPM1_HUMAN]	41.23	9.18	1	0	1	1	196	20.9091	8.88037
B4E1B2	cDNA FLJ53691, highly similar to Serotransferrin OS=Homo sapiens PE=2 SV=1 - [B4E1B2_HUMAN]	167.566	9.14	1	0	7	20	678	74.7834	7.12256
B4DHM5	Phosphoglycerate kinase OS=Homo sapiens PE=2 SV=1 - [B4DHM5_HUMAN]	77.5433	9.09	1	0	2	5	242	25.6602	5.78271
P01871	Ig mu chain C region OS=Homo sapiens GN=IGHM PE=1 SV=3 - [IGHM_HUMAN]	75.9767	9.07	1	0	4	5	452	49.2755	6.771
Q86TT1	Full-length cDNA clone CS0DD006YL02 of Neuroblastoma of Homo sapiens (human) OS=Homo sapiens PE=2 SV=1 - [Q86TT1_HUMAN]	75.62	9.07	1	0	3	4	375	41.2465	6.78564
A0A075B6N9	Ig mu chain C region (Fragment) OS=Homo sapiens GN=IGHM PE=1 SV=2 - [A0A075B6N9_HUMAN]	75.9767	9.05	1	0	4	5	453	49.4086	6.771
B4DJX7	cDNA FLJ56512 OS=Homo sapiens PE=2 SV=1 - [B4DJX7_HUMAN]	26.23	9.05	1	0	1	3	210	23.2796	9.56885
P02787	Serotransferrin OS=Homo sapiens GN=TF PE=1 SV=3 - [TRFE_HUMAN]	167.566	8.88	1	0	7	20	698	77.0136	7.12256
Q9UBC9	Small proline-rich protein 3 OS=Homo sapiens GN=SPRR3 PE=1 SV=2 - [SPRR3_HUMAN]	63.25	8.88	1	0	1	4	169	18.1422	8.57275
A0A0K0K1H8	Epididymis secretory sperm binding protein Li 71p OS=Homo sapiens GN=HEL-S-71p PE=2 SV=1 - [A0A0K0K1H8_HUMAN]	167.566	8.88	1	0	7	20	698	77.0296	7.21045
Q53H26	Transferrin variant (Fragment) OS=Homo sapiens PE=2 SV=1 - [Q53H26_HUMAN]	167.566	8.88	1	0	7	20	698	77.0296	7.03467
Q06AH7	Transferrin OS=Homo sapiens GN=TF PE=2 SV=1 - [Q06AH7_HUMAN]	167.566	8.88	1	0	7	20	698	76.9096	7.21045
P04264	Keratin, type II cytoskeletal 1 OS=Homo sapiens GN=KRT1 PE=1 SV=6 - [K2C1_HUMAN]	171.2	8.85	1	0	5	8	644	65.999	8.11865
H6VRG0	Keratin 1 OS=Homo sapiens GN=KRT1 PE=3 SV=1 - [H6VRG0_HUMAN]	171.2	8.85	1	0	5	8	644	65.9299	7.79639
H6VRG3	Keratin 1 OS=Homo sapiens GN=KRT1 PE=3 SV=1 - [H6VRG3_HUMAN]	171.2	8.85	1	0	5	8	644	66.071	7.79639
H6VRF8	Keratin 1 OS=Homo sapiens GN=KRT1 PE=3 SV=1 - [H6VRF8_HUMAN]	171.2	8.85	1	0	5	8	644	66.013	8.11865
H6VRF9	Keratin 1 OS=Homo sapiens GN=KRT1 PE=3 SV=1 - [H6VRF9_HUMAN]	171.2	8.85	1	0	5	8	644	66.029	7.79639
H6VRG1	Keratin 1 OS=Homo sapiens GN=KRT1 PE=3 SV=1 - [H6VRG1_HUMAN]	171.2	8.84	1	0	5	8	645	66.086	8.11865
B7Z1X8	cDNA FLJ55836, highly similar to Homo sapiens methionine adenosyltransferase II, beta (MAT2B), transcript variant 2, mRNA OS=Homo sapiens PE=2 SV=1 - [B7Z1X8_HUMAN]	39.34	8.77	1	0	2	27	228	26.1123	6.68311
Q68CN4	Putative uncharacterized protein DKFZp686E23209 OS=Homo sapiens GN=DKFZp686E23209 PE=1 SV=2 - [Q68CN4_HUMAN]	147.579	8.72	1	0	4	11	470	51.5035	7.56201
E9PD24	14-3-3 protein zeta/delta (Fragment) OS=Homo sapiens GN=YWHAZ PE=1 SV=1 - [E9PD24_HUMAN]	42.69	8.7	1	0	1	3	92	10.6053	5.63037
P27348	14-3-3 protein theta OS=Homo sapiens GN=YWHAQ PE=1 SV=1 - [1433T_HUMAN]	61.1567	8.57	1	0	3	7	245	27.7468	4.77979
P31946	14-3-3 protein beta/alpha OS=Homo sapiens GN=YWHAB PE=1 SV=3 - [1433B_HUMAN]	61.1567	8.54	1	0	3	7	246	28.0648	4.83057
B5BU24	14-3-3 protein beta/alpha OS=Homo sapiens GN=YWHAB PE=2 SV=1 - [B5BU24_HUMAN]	61.1567	8.54	1	0	3	7	246	28.0948	4.83057
B2R6N6	cDNA, FLJ93036, highly similar to Homo sapiens tyrosine 3-monooxygenase/tryptophan 5-monooxygenaseactivation protein, eta polypeptide (YWHAH), mRNA OS=Homo sapiens PE=2 SV=1 - [B2R6N6_HUMAN]	61.1567	8.54	1	0	3	7	246	28.103	4.93213
B4DJF2	14-3-3 protein epsilon OS=Homo sapiens GN=YWHAE PE=1 SV=1 - [B4DJF2_HUMAN]	42.69	8.51	1	0	1	3	94	10.9425	5.33838
P61981	14-3-3 protein gamma OS=Homo sapiens GN=YWHAG PE=1 SV=2 - [1433G_HUMAN]	61.1567	8.5	1	0	3	7	247	28.2849	4.89404
B3KNB4	cDNA FLJ14168 fis, clone NT2RP2001440, highly similar to 14-3-3 protein gamma OS=Homo sapiens PE=2 SV=1 - [B3KNB4_HUMAN]	61.1567	8.5	1	0	3	7	247	28.2249	4.89404
K7EKN2	Enolase (Fragment) OS=Homo sapiens GN=ENO3 PE=2 SV=1 - [K7EKN2_HUMAN]	41.23	8.49	1	0	1	1	212	22.4998	8.82178
P31947	14-3-3 protein sigma OS=Homo sapiens GN=SFN PE=1 SV=1 - [1433S_HUMAN]	61.1567	8.47	1	0	3	7	248	27.7567	4.7417
Q59EQ2	Tyrosine 3-monooxygenase/tryptophan 5-monooxygenase activation protein, beta polypeptide variant (Fragment) OS=Homo sapiens PE=2 SV=1 - [Q59EQ2_HUMAN]	61.1567	8.47	1	0	2	6	189	22.164	8.1626
P61769	Beta-2-microglobulin OS=Homo sapiens GN=B2M PE=1 SV=1 - [B2MG_HUMAN]	0	8.4	1	0	1	2	119	13.7059	6.52197
A0A024R528	Interleukin 1 receptor antagonist, isoform CRA_a OS=Homo sapiens GN=IL1RN PE=3 SV=1 - [A0A024R528_HUMAN]	48.82	8.39	1	0	2	4	143	16.1319	4.88135
O95274	Ly6/PLAUR domain-containing protein 3 OS=Homo sapiens GN=LYPD3 PE=1 SV=2 - [LYPD3_HUMAN]	59.47	8.38	1	0	2	2	346	35.9476	7.75244
A8K4E0	cDNA FLJ78122 OS=Homo sapiens PE=2 SV=1 - [A8K4E0_HUMAN]	59.47	8.38	1	0	2	2	346	35.9756	7.75244
P01605	Ig kappa chain V-I region Lay OS=Homo sapiens PE=1 SV=1 - [KV113_HUMAN]	45.8245	8.33	1	0	1	2	108	11.8268	7.95752
Q9UL85	Myosin-reactive immunoglobulin kappa chain variable region (Fragment) OS=Homo sapiens PE=2 SV=1 - [Q9UL85_HUMAN]	45.8245	8.26	1	0	1	2	109	11.7539	8.51416
Q07277	Pre-pro-protein for kallikrein OS=Homo sapiens PE=3 SV=1 - [Q07277_HUMAN]	49.8493	8.21	1	0	2	4	195	21.0773	5.0083
B4E0X1	Beta-2-microglobulin OS=Homo sapiens PE=2 SV=1 - [B4E0X1_HUMAN]	0	8.2	1	0	1	2	122	13.9372	7.44482
A0A0B4J247	Vacuolar protein sorting-associated protein 13A OS=Homo sapiens GN=VPS13A PE=1 SV=1 - [A0A0B4J247_HUMAN]	21.11	8.18	1	0	1	2	110	13.1128	9.80322
E7EVZ2	14-3-3 protein zeta/delta (Fragment) OS=Homo sapiens GN=YWHAZ PE=1 SV=1 - [E7EVZ2_HUMAN]	42.69	8.16	1	0	1	3	98	11.2626	5.33838
Q9Y509	VH3 protein (Fragment) OS=Homo sapiens GN=VH3 PE=2 SV=1 - [Q9Y509_HUMAN]	62.69	8.16	1	0	1	1	147	15.7587	8.38232
Q93043	MG1 (Fragment) OS=Homo sapiens GN=MG1 PE=2 SV=1 - [Q93043_HUMAN]	49.81	8.16	1	0	1	1	196	21.3372	4.77979
K7ENI2	Granulins (Fragment) OS=Homo sapiens GN=GRN PE=1 SV=1 - [K7ENI2_HUMAN]	32.68	8.11	1	0	1	1	111	11.5111	6.97607
Q5T0I0	Gelsolin (Fragment) OS=Homo sapiens GN=GSN PE=2 SV=1 - [Q5T0I0_HUMAN]	24.76	8.08	1	0	3	5	260	28.9357	7.89893
B3KUR6	cDNA FLJ40471 fis, clone TESTI2042508, highly similar to Nucleobindin-1 OS=Homo sapiens PE=2 SV=1 - [B3KUR6_HUMAN]	38.4	8.06	1	0	1	1	124	14.1902	5.5542
K7EP01	Histone H3.3 OS=Homo sapiens GN=H3F3B PE=1 SV=1 - [K7EP01_HUMAN]	0	7.96	1	0	1	11	113	12.8001	11.4878
A2IPI5	HRV Fab 026-VL (Fragment) OS=Homo sapiens PE=2 SV=1 - [A2IPI5_HUMAN]	37.91	7.96	1	0	1	1	113	11.9869	7.95752
B4E380	Histone H3 OS=Homo sapiens PE=2 SV=1 - [B4E380_HUMAN]	0	7.96	1	0	1	11	113	12.9103	11.9272
B4DHB3	Phosphoglycerate kinase OS=Homo sapiens PE=2 SV=1 - [B4DHB3_HUMAN]	77.5433	7.83	1	0	2	5	281	29.9725	8.27979
P04083	Annexin A1 OS=Homo sapiens GN=ANXA1 PE=1 SV=2 - [ANXA1_HUMAN]	70.26	7.8	1	0	2	2	346	38.69	7.02002
B5BU38	Annexin OS=Homo sapiens GN=ANXA1 PE=2 SV=1 - [B5BU38_HUMAN]	70.26	7.8	1	0	2	2	346	38.656	7.02002
P04434	Ig kappa chain V-III region VH (Fragment) OS=Homo sapiens PE=4 SV=1 - [KV310_HUMAN]	45.8245	7.76	1	0	1	2	116	12.7494	5.93506
M0R1S5	Vesicular glutamate transporter 1 (Fragment) OS=Homo sapiens GN=SLC17A7 PE=1 SV=1 - [M0R1S5_HUMAN]	24.31	7.76	1	0	1	9	116	12.9754	7.1665
A0N5G1	Rheumatoid factor C6 light chain (Fragment) OS=Homo sapiens GN=V<kappa>1 PE=2 SV=1 - [A0N5G1_HUMAN]	67.2967	7.76	1	0	2	3	116	12.5202	8.45557
Q96PF6	Kappa 1 light chain variable region (Fragment) OS=Homo sapiens GN=SDNK1 PE=4 SV=1 - [Q96PF6_HUMAN]	67.2967	7.76	1	0	2	3	116	12.7273	8.00146
A0A075B6H7	Protein IGKV3-7 (Fragment) OS=Homo sapiens GN=IGKV3-7 PE=4 SV=1 - [A0A075B6H7_HUMAN]	45.8245	7.76	1	0	1	2	116	12.7754	5.24951
B4DE78	cDNA FLJ52141, highly similar to 14-3-3 protein gamma OS=Homo sapiens PE=2 SV=1 - [B4DE78_HUMAN]	61.1567	7.73	1	0	2	6	207	23.4876	4.81787
A5A3E0	POTE ankyrin domain family member F OS=Homo sapiens GN=POTEF PE=1 SV=2 - [POTEF_HUMAN]	1250.88	7.63	1	0	5	45	1075	121.367	6.20166
W0KRH6	Insulin receptor substrate 1 (Fragment) OS=Homo sapiens GN=IRS1 PE=4 SV=1 - [W0KRH6_HUMAN]	42.44	7.52	1	0	1	4	133	14.7473	7.23975
W0KR29	Insulin receptor substrate 1 (Fragment) OS=Homo sapiens GN=IRS1 PE=4 SV=1 - [W0KR29_HUMAN]	42.44	7.52	1	0	1	4	133	14.7043	6.53662
W0KMC7	Insulin receptor substrate 1 (Fragment) OS=Homo sapiens GN=IRS1 PE=4 SV=1 - [W0KMC7_HUMAN]	42.44	7.52	1	0	1	4	133	14.8725	7.88428
C9J941	Golgi membrane protein 1 (Fragment) OS=Homo sapiens GN=GOLM1 PE=1 SV=1 - [C9J941_HUMAN]	0	7.5	1	0	1	2	80	8.96975	9.81787
I3L3T1	14-3-3 protein epsilon OS=Homo sapiens GN=YWHAE PE=1 SV=1 - [I3L3T1_HUMAN]	42.69	7.48	1	0	1	3	107	12.6665	9.17334
Q9NYE4	Cervical mucin MUC5B (Fragment) OS=Homo sapiens PE=2 SV=1 - [Q9NYE4_HUMAN]	2975.72	7.4	1	0	4	100	716	71.1516	7.35693
B4DEB1	Histone H3 OS=Homo sapiens GN=H3F3A PE=1 SV=1 - [B4DEB1_HUMAN]	0	7.32	1	0	1	11	123	14.0439	11.3413
D6RAC1	Glutamine--fructose-6-phosphate aminotransferase [isomerizing] 2 (Fragment) OS=Homo sapiens GN=GFPT2 PE=4 SV=7 - [D6RAC1_HUMAN]	28.86	7.26	1	0	1	4	179	18.8711	11.7075
P80748	Ig lambda chain V-III region LOI OS=Homo sapiens PE=1 SV=1 - [LV302_HUMAN]	58.6167	7.21	1	0	1	6	111	11.9278	5.08447
B3KTA8	cDNA FLJ37971 fis, clone CTONG2009958, highly similar to CERULOPLASMIN (EC 1.16.3.1) OS=Homo sapiens PE=2 SV=1 - [B3KTA8_HUMAN]	0	7.2	1	0	3	15	778	88.9893	5.84619
H0Y8D1	Trypsin-1 (Fragment) OS=Homo sapiens GN=PRSS1 PE=2 SV=1 - [H0Y8D1_HUMAN]	80.5879	7.04	1	0	1	2	142	15.4118	7.26904
M0QXZ3	Complement C3 (Fragment) OS=Homo sapiens GN=C3 PE=1 SV=1 - [M0QXZ3_HUMAN]	28.91	7	1	0	1	1	100	11.6799	5.57959
H6VRG2	Keratin 1 OS=Homo sapiens GN=KRT1 PE=3 SV=1 - [H6VRG2_HUMAN]	115.14	6.99	1	0	4	7	644	66.026	8.11865
A0PJB6	C10orf118 protein (Fragment) OS=Homo sapiens GN=C10orf118 PE=2 SV=1 - [A0PJB6_HUMAN]	20.19	6.99	1	0	1	1	229	26.2365	8.22119
A0A087X2C0	Ig mu chain C region OS=Homo sapiens GN=IGHM PE=1 SV=1 - [A0A087X2C0_HUMAN]	75.9767	6.97	1	0	4	5	588	64.0658	7.13721
Q8WUB2	Protein FAM216A OS=Homo sapiens GN=FAM216A PE=2 SV=1 - [F216A_HUMAN]	26.23	6.96	1	0	1	3	273	30.7722	9.33447
Q96JD0	Amyloid lambda 6 light chain variable region SAR (Fragment) OS=Homo sapiens PE=2 SV=1 - [Q96JD0_HUMAN]	179.567	6.9	1	0	1	13	116	12.2869	5.0083
A1A508	PRSS3 protein OS=Homo sapiens GN=PRSS3 PE=2 SV=1 - [A1A508_HUMAN]	80.5879	6.88	1	0	2	3	247	26.4701	7.21045
H0Y8S0	Stress-70 protein, mitochondrial (Fragment) OS=Homo sapiens GN=HSPA9 PE=1 SV=1 - [H0Y8S0_HUMAN]	0	6.86	1	0	1	1	102	11.2678	7.18115
A0A087WYJ9	Ig mu chain C region OS=Homo sapiens GN=IGHM PE=1 SV=1 - [A0A087WYJ9_HUMAN]	75.9767	6.84	1	0	4	5	599	65.6596	6.94678
B4DI57	cDNA FLJ54111, highly similar to Serotransferrin OS=Homo sapiens PE=2 SV=1 - [B4DI57_HUMAN]	58.22	6.83	1	0	4	7	571	63.3958	7.21045
B4DWQ3	Phosphoglycerate kinase OS=Homo sapiens PE=2 SV=1 - [B4DWQ3_HUMAN]	77.5433	6.83	1	0	1	4	161	17.0388	5.60498
P37837	Transaldolase OS=Homo sapiens GN=TALDO1 PE=1 SV=2 - [TALDO_HUMAN]	50.63	6.82	1	2	2	2	337	37.5165	6.81494
K7EK07	Histone H3 (Fragment) OS=Homo sapiens GN=H3F3B PE=1 SV=1 - [K7EK07_HUMAN]	0	6.82	1	0	1	11	132	14.9053	11.2974
P62805	Histone H4 OS=Homo sapiens GN=HIST1H4A PE=1 SV=2 - [H4_HUMAN]	26.59	6.8	1	0	1	1	103	11.3604	11.356
Q0VAS5	Histone H4 OS=Homo sapiens GN=HIST1H4H PE=2 SV=1 - [Q0VAS5_HUMAN]	26.59	6.8	1	0	1	1	103	11.3073	11.0337
P18510	Interleukin-1 receptor antagonist protein OS=Homo sapiens GN=IL1RN PE=1 SV=1 - [IL1RA_HUMAN]	48.82	6.78	1	0	2	4	177	20.042	6.18896
F5H783	Stress-induced-phosphoprotein 1 OS=Homo sapiens GN=STIP1 PE=2 SV=1 - [F5H783_HUMAN]	0	6.78	1	0	2	4	236	26.9736	5.45264
B7Z5Q2	cDNA FLJ58075, highly similar to Ceruloplasmin (EC 1.16.3.1) OS=Homo sapiens PE=2 SV=1 - [B7Z5Q2_HUMAN]	0	6.77	1	0	4	16	946	108.753	5.77002
Q9H3M1	Airway lactoperoxidase (Fragment) OS=Homo sapiens PE=2 SV=1 - [Q9H3M1_HUMAN]	120.98	6.74	1	0	1	4	193	22.4633	8.98291
Q6ZW98	cDNA FLJ41407 fis, clone BRHIP2000819, moderately similar to Human actin binding protein p57 OS=Homo sapiens PE=2 SV=1 - [Q6ZW98_HUMAN]	36.15	6.74	1	0	2	4	193	20.3813	8.66064
B4E1H9	Phosphoglycerate kinase OS=Homo sapiens PE=2 SV=1 - [B4E1H9_HUMAN]	77.5433	6.73	1	0	2	5	327	35.0231	8.32373
Q6NXT2	Histone H3.3C OS=Homo sapiens GN=H3F3C PE=1 SV=3 - [H3C_HUMAN]	0	6.67	1	0	1	11	135	15.2044	11.1069
K7ENN1	Granulins (Fragment) OS=Homo sapiens GN=GRN PE=1 SV=1 - [K7ENN1_HUMAN]	32.68	6.67	1	0	1	1	135	14.0941	6.46826
Q53T91	Putative uncharacterized protein NCK2 (Fragment) OS=Homo sapiens GN=NCK2 PE=4 SV=1 - [Q53T91_HUMAN]	28.26	6.67	1	0	1	8	75	8.90667	9.30518
P04220	Ig mu heavy chain disease protein OS=Homo sapiens PE=1 SV=1 - [MUCB_HUMAN]	75.62	6.65	1	0	2	2	391	43.0303	5.23682
P68431	Histone H3.1 OS=Homo sapiens GN=HIST1H3A PE=1 SV=2 - [H31_HUMAN]	0	6.62	1	0	1	11	136	15.3945	11.1216
Q16695	Histone H3.1t OS=Homo sapiens GN=HIST3H3 PE=1 SV=3 - [H31T_HUMAN]	0	6.62	1	0	1	11	136	15.4985	11.1216
Q71DI3	Histone H3.2 OS=Homo sapiens GN=HIST2H3A PE=1 SV=3 - [H32_HUMAN]	0	6.62	1	0	1	11	136	15.3785	11.2681
P84243	Histone H3.3 OS=Homo sapiens GN=H3F3A PE=1 SV=2 - [H33_HUMAN]	0	6.62	1	0	1	11	136	15.3185	11.2681
K7EK92	Granulins (Fragment) OS=Homo sapiens GN=GRN PE=1 SV=1 - [K7EK92_HUMAN]	32.68	6.62	1	0	1	1	136	14.2412	6.46826
Q5TEC6	Histone H3 OS=Homo sapiens GN=HIST2H3PS2 PE=1 SV=1 - [Q5TEC6_HUMAN]	0	6.62	1	0	1	11	136	15.4206	11.2681
B2R6Y1	Histone H3 OS=Homo sapiens PE=2 SV=1 - [B2R6Y1_HUMAN]	0	6.62	1	0	1	11	136	15.3045	11.2681
A8K4Y7	Histone H3 OS=Homo sapiens PE=1 SV=1 - [A8K4Y7_HUMAN]	0	6.62	1	0	1	11	136	15.3525	11.2681
A0N5G3	Rheumatoid factor G9 light chain (Fragment) OS=Homo sapiens GN=V<lambda>3 PE=2 SV=1 - [A0N5G3_HUMAN]	179.567	6.61	1	0	1	13	121	12.8893	6.52197
B4DUJ6	Enolase OS=Homo sapiens PE=2 SV=1 - [B4DUJ6_HUMAN]	41.23	6.59	1	0	1	1	273	29.5082	5.70654
B7Z2X4	cDNA FLJ53327, highly similar to Gelsolin OS=Homo sapiens PE=2 SV=1 - [B7Z2X4_HUMAN]	50.9043	6.52	1	0	6	11	705	77.7411	5.69385
E9PKG6	Nucleobindin-2 OS=Homo sapiens GN=NUCB2 PE=1 SV=2 - [E9PKG6_HUMAN]	83.6933	6.51	1	0	3	17	338	40.3433	5.17334
L0R6S1	Alternative protein TMEM237 OS=Homo sapiens GN=TMEM237 PE=4 SV=1 - [L0R6S1_HUMAN]	27.7	6.48	1	0	1	1	108	11.5061	8.48486
B4E209	cDNA FLJ53463, highly similar to Bactericidal/permeability-increasingprotein-like 1 OS=Homo sapiens PE=2 SV=1 - [B4E209_HUMAN]	67.16	6.47	1	0	2	17	433	46.3472	8.96826
B7Z992	cDNA FLJ53698, highly similar to Gelsolin OS=Homo sapiens PE=2 SV=1 - [B7Z992_HUMAN]	50.9043	6.43	1	0	6	11	715	78.7827	6.11279
E5RGZ4	Enolase (Fragment) OS=Homo sapiens GN=ENO3 PE=2 SV=1 - [E5RGZ4_HUMAN]	41.23	6.36	1	0	1	1	283	30.3838	7.13721
Q1L857	Ceruloplasmin (Fragment) OS=Homo sapiens PE=4 SV=1 - [Q1L857_HUMAN]	0	6.36	1	0	4	16	1006	115.398	5.69385
C4AM86	Keratin, type I cuticular Ha5 OS=Homo sapiens GN=KRT35 PE=2 SV=1 - [C4AM86_HUMAN]	27.17	6.35	1	0	3	8	425	47.5611	4.76709
K7EQK6	Granulins (Fragment) OS=Homo sapiens GN=GRN PE=1 SV=1 - [K7EQK6_HUMAN]	32.68	6.34	1	0	1	1	142	14.8654	6.46826
A8K7A4	cDNA FLJ76904, highly similar to Homo sapiens methionine adenosyltransferase II, beta (MAT2B), transcript variant 2, mRNA OS=Homo sapiens PE=2 SV=1 - [A8K7A4_HUMAN]	39.34	6.19	1	0	2	27	323	36.4064	6.80029
B4DMT8	cDNA FLJ52118, highly similar to 14-3-3 protein theta OS=Homo sapiens PE=2 SV=1 - [B4DMT8_HUMAN]	49.1333	6.19	1	0	2	4	210	23.8219	4.88135
O60547	GDP-mannose 4,6 dehydratase OS=Homo sapiens GN=GMDS PE=1 SV=1 - [GMDS_HUMAN]	22.12	6.18	1	0	1	1	372	41.9233	7.31299
Q4VAY2	PRB3 protein OS=Homo sapiens GN=PRB3 PE=2 SV=1 - [Q4VAY2_HUMAN]	61.84	6.17	1	0	1	3	162	16.5806	10.9458
P0CG38	POTE ankyrin domain family member I OS=Homo sapiens GN=POTEI PE=3 SV=1 - [POTEI_HUMAN]	611.245	6.14	1	0	4	26	1075	121.205	6.21436
Q8N4F0	BPI fold-containing family B member 2 OS=Homo sapiens GN=BPIFB2 PE=1 SV=2 - [BPIB2_HUMAN]	67.16	6.11	1	0	2	17	458	49.1417	8.71924
A0A087WU08	Haptoglobin OS=Homo sapiens GN=HP PE=1 SV=1 - [A0A087WU08_HUMAN]	29.14	6.05	1	0	2	2	281	31.3879	8.29443
Q6NSB4	HP protein OS=Homo sapiens GN=HP PE=2 SV=1 - [Q6NSB4_HUMAN]	29.14	6.05	1	0	2	2	281	31.3619	8.29443
A0A0A0MRD9	Haptoglobin-related protein OS=Homo sapiens GN=HPR PE=1 SV=1 - [A0A0A0MRD9_HUMAN]	29.14	6.05	1	0	2	2	281	31.4789	7.97217
K7EM89	Granulins (Fragment) OS=Homo sapiens GN=GRN PE=1 SV=1 - [K7EM89_HUMAN]	32.68	6.04	1	0	1	1	149	15.5697	6.21436
E7ERP6	Cytoplasmic protein NCK2 OS=Homo sapiens GN=NCK2 PE=1 SV=1 - [E7ERP6_HUMAN]	28.26	6.02	1	0	1	8	83	9.84026	9.70068
P00450	Ceruloplasmin OS=Homo sapiens GN=CP PE=1 SV=1 - [CERU_HUMAN]	0	6.01	1	0	4	16	1065	122.128	5.71924
A8K5A4	cDNA FLJ76826, highly similar to Homo sapiens ceruloplasmin (ferroxidase) (CP), mRNA OS=Homo sapiens PE=2 SV=1 - [A8K5A4_HUMAN]	0	6.01	1	0	4	16	1065	122.095	5.74463
A2NX48	Bactericidal /Permeability Increasing Protein OS=Homo sapiens GN=BPI' PE=4 SV=1 - [A2NX48_HUMAN]	37.29	6	1	0	1	1	250	27.5302	9.5542
Q9NZL9	Methionine adenosyltransferase 2 subunit beta OS=Homo sapiens GN=MAT2B PE=1 SV=1 - [MAT2B_HUMAN]	39.34	5.99	1	0	2	27	334	37.5282	7.35693
K7ES00	Histone H3.3 (Fragment) OS=Homo sapiens GN=H3F3B PE=1 SV=1 - [K7ES00_HUMAN]	0	5.96	1	0	1	11	151	16.6112	11.8394
M0R3D4	Prenylated Rab acceptor protein 1 OS=Homo sapiens GN=RABAC1 PE=1 SV=1 - [M0R3D4_HUMAN]	20.8	5.96	1	0	1	1	151	17.0449	7.23975
Q92764	Keratin, type I cuticular Ha5 OS=Homo sapiens GN=KRT35 PE=2 SV=5 - [KRT35_HUMAN]	27.17	5.93	1	0	3	8	455	50.3285	4.90674
A0A024R1T2	Keratin, hair, acidic, 5, isoform CRA_a OS=Homo sapiens GN=KRTHA5 PE=3 SV=1 - [A0A024R1T2_HUMAN]	27.17	5.93	1	0	3	8	455	50.3385	4.90674
F8WAT9	Golgi membrane protein 1 OS=Homo sapiens GN=GOLM1 PE=1 SV=2 - [F8WAT9_HUMAN]	0	5.71	1	0	1	2	105	11.9022	9.18799
B3KQ62	cDNA FLJ32946 fis, clone TESTI2007872, weakly similar to INTRACELLULAR PROTEIN TRANSPORT PROTEIN USO1 OS=Homo sapiens PE=2 SV=1 - [B3KQ62_HUMAN]	20.19	5.68	1	0	2	2	405	47.2104	6.90283
Q96BA4	NUCB1 protein OS=Homo sapiens PE=1 SV=1 - [Q96BA4_HUMAN]	38.4	5.68	1	0	1	1	176	20.4562	5.10986
G3XAC3	Breast cancer 1, early onset, isoform CRA_l OS=Homo sapiens GN=BRCA1 PE=4 SV=1 - [G3XAC3_HUMAN]	0	5.59	1	0	2	8	680	76.1725	5.16064
Q5T0S3	Adenylyl cyclase-associated protein (Fragment) OS=Homo sapiens GN=CAP1 PE=2 SV=1 - [Q5T0S3_HUMAN]	32.19	5.52	1	0	1	1	145	15.3056	8.30908
K7EJY4	Granulins (Fragment) OS=Homo sapiens GN=GRN PE=1 SV=1 - [K7EJY4_HUMAN]	32.68	5.52	1	0	1	1	163	17.1263	6.13818
A2A2V2	RNA-binding protein 34 (Fragment) OS=Homo sapiens GN=RBM34 PE=1 SV=1 - [A2A2V2_HUMAN]	23.93	5.39	1	0	2	3	408	45.8897	10.0815
Q8TDL5	BPI fold-containing family B member 1 OS=Homo sapiens GN=BPIFB1 PE=1 SV=1 - [BPIB1_HUMAN]	64.08	5.37	1	0	2	2	484	52.4085	7.2251
B2R7Z6	cDNA, FLJ93674 OS=Homo sapiens PE=2 SV=1 - [B2R7Z6_HUMAN]	64.08	5.37	1	0	2	2	484	52.4775	7.54736
P63104	14-3-3 protein zeta/delta OS=Homo sapiens GN=YWHAZ PE=1 SV=1 - [1433Z_HUMAN]	42.69	5.31	1	0	2	4	245	27.7277	4.79248
P0CG39	POTE ankyrin domain family member J OS=Homo sapiens GN=POTEJ PE=3 SV=1 - [POTEJ_HUMAN]	320.408	5.3	1	0	3	15	1038	117.315	5.97314
A0A024R1V7	Breast cancer 1, early onset, isoform CRA_a OS=Homo sapiens GN=BRCA1 PE=4 SV=1 - [A0A024R1V7_HUMAN]	0	5.29	1	0	2	8	719	80.6515	5.16064
P00558	Phosphoglycerate kinase 1 OS=Homo sapiens GN=PGK1 PE=1 SV=3 - [PGK1_HUMAN]	77.5433	5.28	1	0	2	5	417	44.5861	8.104
E7EX29	14-3-3 protein zeta/delta (Fragment) OS=Homo sapiens GN=YWHAZ PE=2 SV=1 - [E7EX29_HUMAN]	42.69	5.28	1	0	2	4	246	28.019	4.91943
H3BTU6	Coronin (Fragment) OS=Homo sapiens GN=CORO1A PE=1 SV=1 - [H3BTU6_HUMAN]	36.15	5.28	1	0	2	4	246	27.0478	6.771
A0A024R1Z8	Breast cancer 1, early onset, isoform CRA_b OS=Homo sapiens GN=BRCA1 PE=4 SV=1 - [A0A024R1Z8_HUMAN]	0	5.27	1	0	2	8	721	80.5396	5.07178
P80303	Nucleobindin-2 OS=Homo sapiens GN=NUCB2 PE=1 SV=2 - [NUCB2_HUMAN]	83.6933	5.24	1	0	3	17	420	50.1643	5.12256
A0A087WSV8	Nucleobindin 2, isoform CRA_b OS=Homo sapiens GN=NUCB2 PE=1 SV=1 - [A0A087WSV8_HUMAN]	83.6933	5.24	1	0	3	17	420	50.1964	5.12256
V9HW75	Epididymis secretory protein Li 109 OS=Homo sapiens GN=HEL-S-109 PE=1 SV=1 - [V9HW75_HUMAN]	83.6933	5.24	1	0	3	17	420	50.1914	5.12256
H3BRJ0	Coronin (Fragment) OS=Homo sapiens GN=CORO1A PE=1 SV=1 - [H3BRJ0_HUMAN]	36.15	5.22	1	0	2	4	249	27.0217	7.37158
P35052	Glypican-1 OS=Homo sapiens GN=GPC1 PE=1 SV=2 - [GPC1_HUMAN]	0	5.2	1	0	1	1	558	61.641	7.29834
B4DWU0	cDNA FLJ56791, highly similar to Keratin, type I cytoskeletal 16 OS=Homo sapiens PE=2 SV=1 - [B4DWU0_HUMAN]	27.17	5.19	1	0	1	1	135	15.7141	5.23682
B4DWK8	Catalase OS=Homo sapiens PE=2 SV=1 - [B4DWK8_HUMAN]	50.9994	5.14	1	0	3	3	467	53.2535	7.94287
P42696	RNA-binding protein 34 OS=Homo sapiens GN=RBM34 PE=1 SV=2 - [RBM34_HUMAN]	23.93	5.12	1	0	2	3	430	48.5351	10.1108
P38398-3	Isoform 3 of Breast cancer type 1 susceptibility protein OS=Homo sapiens GN=BRCA1 - [BRCA1_HUMAN]	0	5.01	1	0	2	8	759	84.9476	5.08447
C9JYM4	Golgi membrane protein 1 (Fragment) OS=Homo sapiens GN=GOLM1 PE=1 SV=1 - [C9JYM4_HUMAN]	0	4.96	1	0	1	2	121	13.7043	9.48096
A0A0A0MS51	Gelsolin OS=Homo sapiens GN=GSN PE=1 SV=1 - [A0A0A0MS51_HUMAN]	42.5967	4.95	1	0	5	9	748	82.4743	5.63037
B4DUH9	cDNA FLJ50228, highly similar to Lactoperoxidase (EC 1.11.1.7) OS=Homo sapiens PE=2 SV=1 - [B4DUH9_HUMAN]	66.79	4.95	1	0	1	4	182	19.8969	5.17334
B7Z9A0	cDNA FLJ56212, highly similar to Gelsolin OS=Homo sapiens PE=2 SV=1 - [B7Z9A0_HUMAN]	42.5967	4.9	1	0	5	9	755	83.0517	5.84619
A0A0C4DGL8	Haptoglobin OS=Homo sapiens GN=HP PE=1 SV=1 - [A0A0C4DGL8_HUMAN]	29.14	4.9	1	0	2	2	347	38.4273	6.7417
P00739	Haptoglobin-related protein OS=Homo sapiens GN=HPR PE=1 SV=2 - [HPTR_HUMAN]	29.14	4.89	1	0	2	2	348	39.0047	7.09326
Q9UI14	Prenylated Rab acceptor protein 1 OS=Homo sapiens GN=RABAC1 PE=1 SV=1 - [PRAF1_HUMAN]	20.8	4.86	1	0	1	1	185	20.6347	7.34229
A0A0A0MT01	Gelsolin OS=Homo sapiens GN=GSN PE=1 SV=1 - [A0A0A0MT01_HUMAN]	42.5967	4.82	1	0	5	9	767	84.6925	5.8335
B7Z6N2	cDNA FLJ56154, highly similar to Gelsolin OS=Homo sapiens PE=2 SV=1 - [B7Z6N2_HUMAN]	42.5967	4.82	1	0	5	9	767	84.7135	5.8335
Q96MW4	cDNA FLJ31783 fis, clone NT2RI2008396, weakly similar to Homo sapiens SH3 binding protein OS=Homo sapiens PE=2 SV=1 - [Q96MW4_HUMAN]	27	4.78	1	0	1	51	251	27.4909	6.80029
K7ERM2	Granulins OS=Homo sapiens GN=GRN PE=1 SV=1 - [K7ERM2_HUMAN]	32.68	4.76	1	0	1	1	189	19.7917	6.68311
P06396	Gelsolin OS=Homo sapiens GN=GSN PE=1 SV=1 - [GELS_HUMAN]	42.5967	4.73	1	0	5	9	782	85.6442	6.27783
K7EPL0	Paragranulin (Fragment) OS=Homo sapiens GN=GRN PE=4 SV=1 - [K7EPL0_HUMAN]	32.68	4.71	1	0	1	1	191	20.2387	6.7124
H3BRY3	Coronin OS=Homo sapiens GN=CORO1A PE=2 SV=1 - [H3BRY3_HUMAN]	36.15	4.63	1	0	3	9	389	43.3259	7.00537
Q5T0R7	Adenylyl cyclase-associated protein (Fragment) OS=Homo sapiens GN=CAP1 PE=1 SV=1 - [Q5T0R7_HUMAN]	32.19	4.6	1	0	1	1	174	19.1898	7.04932
Q68E03	Matrin-3 OS=Homo sapiens GN=DKFZp686L22104 PE=1 SV=1 - [Q68E03_HUMAN]	28.13	4.59	1	0	2	6	283	30.9211	4.70361
P04040	Catalase OS=Homo sapiens GN=CAT PE=1 SV=3 - [CATA_HUMAN]	50.9994	4.55	1	0	3	3	527	59.7188	7.38623
E9PEE2	Cytoplasmic protein NCK2 (Fragment) OS=Homo sapiens GN=NCK2 PE=1 SV=1 - [E9PEE2_HUMAN]	28.26	4.55	1	0	1	8	110	12.5545	9.5249
Q5T0R6	Adenylyl cyclase-associated protein (Fragment) OS=Homo sapiens GN=CAP1 PE=1 SV=1 - [Q5T0R6_HUMAN]	32.19	4.55	1	0	1	1	176	19.4039	6.69775
Q96MD7	Uncharacterized protein C9orf85 OS=Homo sapiens GN=C9orf85 PE=1 SV=1 - [CI085_HUMAN]	44.3833	4.47	1	1	1	7	179	20.1524	9.42236
Q5T0R5	Adenylyl cyclase-associated protein (Fragment) OS=Homo sapiens GN=CAP1 PE=1 SV=7 - [Q5T0R5_HUMAN]	32.19	4.44	1	0	1	1	180	19.8962	7.59131
B4E3A8	cDNA FLJ53963, highly similar to Leukocyte elastase inhibitor OS=Homo sapiens PE=2 SV=1 - [B4E3A8_HUMAN]	48.64	4.4	1	0	1	1	341	38.6607	6.66846
P12036	Neurofilament heavy polypeptide OS=Homo sapiens GN=NEFH PE=1 SV=4 - [NFH_HUMAN]	26.91	4.39	1	0	2	2	1026	112.411	6.17627
A2IDA2	Inactive rhomboid protein (Fragment) OS=Homo sapiens GN=RHBDF1 PE=3 SV=1 - [A2IDA2_HUMAN]	0	4.29	1	0	1	16	163	18.5357	10.3599
B4DEM9	Polymerase delta-interacting protein 2 OS=Homo sapiens GN=POLDIP2 PE=1 SV=1 - [B4DEM9_HUMAN]	0	4.29	1	0	1	1	350	39.847	8.42627
K7EMD9	Keratin, type I cytoskeletal 13 (Fragment) OS=Homo sapiens GN=KRT13 PE=2 SV=1 - [K7EMD9_HUMAN]	27.17	4.24	1	0	1	1	165	19.2017	4.7417
E9PFZ2	Ceruloplasmin OS=Homo sapiens GN=CP PE=4 SV=1 - [E9PFZ2_HUMAN]	0	4.23	1	0	3	15	946	108.751	5.77002
A6XGL3	Protease serine 1 OS=Homo sapiens GN=PRSS1 PE=1 SV=1 - [A6XGL3_HUMAN]	80.5879	4.22	1	0	1	2	237	25.3825	7.54736
J3QR68	Haptoglobin (Fragment) OS=Homo sapiens GN=HP PE=3 SV=1 - [J3QR68_HUMAN]	29.14	4.21	1	0	2	2	404	45.0115	6.58057
B4DSF1	cDNA FLJ55245, highly similar to Homo sapiens SH3-binding domain protein 5-like (SH3BP5L), mRNA OS=Homo sapiens PE=2 SV=1 - [B4DSF1_HUMAN]	27	4.2	1	0	1	51	286	31.2758	7.02002
P00738	Haptoglobin OS=Homo sapiens GN=HP PE=1 SV=1 - [HPT_HUMAN]	29.14	4.19	1	0	2	2	406	45.1766	6.58057
A8K3B0	cDNA FLJ77877, highly similar to Human ENO2 neuron specific (gamma) enolase OS=Homo sapiens PE=2 SV=1 - [A8K3B0_HUMAN]	41.23	4.15	1	0	1	1	434	47.2831	5.03369
K7ELW0	Protein DJ-1 OS=Homo sapiens GN=PARK7 PE=2 SV=1 - [K7ELW0_HUMAN]	35.49	4.14	1	0	1	1	169	17.8985	7.86963
B4E2P9	cDNA FLJ56708, highly similar to Keratin, type I cytoskeletal 17 OS=Homo sapiens PE=2 SV=1 - [B4E2P9_HUMAN]	27.17	4.07	1	0	1	1	172	18.0379	8.26514
P07477	Trypsin-1 OS=Homo sapiens GN=PRSS1 PE=1 SV=1 - [TRY1_HUMAN]	80.5879	4.05	1	0	1	2	247	26.5411	6.50732
A0A087WW55	Trypsin-1 OS=Homo sapiens GN=PRSS1 PE=1 SV=1 - [A0A087WW55_HUMAN]	80.5879	4.05	1	0	1	2	247	26.605	5.85889
P30740	Leukocyte elastase inhibitor OS=Homo sapiens GN=SERPINB1 PE=1 SV=1 - [ILEU_HUMAN]	48.64	3.96	1	0	1	1	379	42.7147	6.27783
Q5T0R4	Adenylyl cyclase-associated protein (Fragment) OS=Homo sapiens GN=CAP1 PE=1 SV=7 - [Q5T0R4_HUMAN]	32.19	3.96	1	0	1	1	202	22.6186	7.1958
Q8TAK2	Similar to catalase (Fragment) OS=Homo sapiens PE=2 SV=1 - [Q8TAK2_HUMAN]	30.56	3.95	1	0	1	1	228	25.922	8.51416
Q5T0R3	Adenylyl cyclase-associated protein (Fragment) OS=Homo sapiens GN=CAP1 PE=1 SV=1 - [Q5T0R3_HUMAN]	32.19	3.94	1	0	1	1	203	22.7196	7.1958
Q5T3N1	Annexin (Fragment) OS=Homo sapiens GN=ANXA1 PE=2 SV=1 - [Q5T3N1_HUMAN]	36.49	3.92	1	0	1	1	204	22.7408	5.52881
P31146	Coronin-1A OS=Homo sapiens GN=CORO1A PE=1 SV=4 - [COR1A_HUMAN]	36.15	3.9	1	0	3	9	461	50.9938	6.68311
C9JEE0	Immunoglobulin lambda-like polypeptide 1 (Fragment) OS=Homo sapiens GN=IGLL1 PE=1 SV=1 - [C9JEE0_HUMAN]	29.67	3.89	1	1	1	1	180	19.2149	10.6821
A0A0E3DD18	MHC class I antigen (Fragment) OS=Homo sapiens GN=HLA-A PE=3 SV=1 - [A0A0E3DD18_HUMAN]	0	3.87	1	0	1	7	181	21.1482	7.18115
Q5T0R2	Adenylyl cyclase-associated protein (Fragment) OS=Homo sapiens GN=CAP1 PE=1 SV=1 - [Q5T0R2_HUMAN]	32.19	3.85	1	0	1	1	208	23.2339	7.1958
H0Y300	Haptoglobin OS=Homo sapiens GN=HP PE=1 SV=4 - [H0Y300_HUMAN]	29.14	3.85	1	0	2	2	442	49.0744	6.63916
B4DZX0	cDNA FLJ52898, highly similar to Nucleobindin-1 OS=Homo sapiens PE=2 SV=1 - [B4DZX0_HUMAN]	38.4	3.85	1	0	2	14	441	51.5892	5.31299
E7EQ64	Trypsin-1 OS=Homo sapiens GN=PRSS1 PE=2 SV=1 - [E7EQ64_HUMAN]	80.5879	3.83	1	0	1	2	261	28.1049	7.25439
H7C5R1	Ceruloplasmin (Fragment) OS=Homo sapiens GN=CP PE=4 SV=1 - [H7C5R1_HUMAN]	0	3.76	1	0	2	14	852	97.6512	5.49072
Q5T0R1	Adenylyl cyclase-associated protein (Fragment) OS=Homo sapiens GN=CAP1 PE=1 SV=1 - [Q5T0R1_HUMAN]	32.19	3.72	1	0	1	1	215	23.9153	8.104
B4E2J5	cDNA FLJ53570, highly similar to Keratin, type I cytoskeletal 16 OS=Homo sapiens PE=2 SV=1 - [B4E2J5_HUMAN]	27.17	3.72	1	0	1	1	188	21.4556	4.99561
Q0VGL9	Solute carrier organic anion transporter family member (Fragment) OS=Homo sapiens GN=SLCO1B3 PE=2 SV=1 - [Q0VGL9_HUMAN]	0	3.72	1	0	1	7	296	32.7882	9.59814
Q99497	Protein DJ-1 OS=Homo sapiens GN=PARK7 PE=1 SV=2 - [PARK7_HUMAN]	35.49	3.7	1	0	1	1	189	19.8785	6.78564
Q02818	Nucleobindin-1 OS=Homo sapiens GN=NUCB1 PE=1 SV=4 - [NUCB1_HUMAN]	38.4	3.69	1	0	2	14	461	53.8463	5.24951
A8K7Q1	cDNA FLJ77770, highly similar to Homo sapiens nucleobindin 1 (NUCB1), mRNA OS=Homo sapiens PE=2 SV=1 - [A8K7Q1_HUMAN]	38.4	3.69	1	0	2	14	461	53.8503	5.24951
D6RBJ1	Insulin gene enhancer protein ISL-1 OS=Homo sapiens GN=ISL1 PE=1 SV=1 - [D6RBJ1_HUMAN]	28.52	3.68	1	0	1	1	326	36.6622	8.36768
Q86T13	C-type lectin domain family 14 member A OS=Homo sapiens GN=CLEC14A PE=1 SV=1 - [CLC14_HUMAN]	22.31	3.67	1	0	1	2	490	51.6025	6.354
H0Y7V5	Coiled-coil domain-containing protein 186 (Fragment) OS=Homo sapiens GN=CCDC186 PE=1 SV=1 - [H0Y7V5_HUMAN]	20.19	3.67	1	0	1	1	436	50.8884	7.47412
L0R5C4	Alternative protein POTEM OS=Homo sapiens GN=POTEM PE=3 SV=1 - [L0R5C4_HUMAN]	320.408	3.59	1	0	2	14	446	50.3049	5.51611
C9JM50	Keratin, type I cytoskeletal 19 (Fragment) OS=Homo sapiens GN=KRT19 PE=2 SV=1 - [C9JM50_HUMAN]	27.17	3.57	1	0	1	1	196	20.8305	5.42725
P02763	Alpha-1-acid glycoprotein 1 OS=Homo sapiens GN=ORM1 PE=1 SV=1 - [A1AG1_HUMAN]	21.34	3.48	1	0	1	3	201	23.4968	5.021
P19652	Alpha-1-acid glycoprotein 2 OS=Homo sapiens GN=ORM2 PE=1 SV=2 - [A1AG2_HUMAN]	21.34	3.48	1	0	1	3	201	23.5876	5.10986
E7EPF5	Cytoplasmic protein NCK2 (Fragment) OS=Homo sapiens GN=NCK2 PE=1 SV=1 - [E7EPF5_HUMAN]	28.26	3.47	1	0	1	8	144	16.3925	9.1001
P61371	Insulin gene enhancer protein ISL-1 OS=Homo sapiens GN=ISL1 PE=1 SV=1 - [ISL1_HUMAN]	28.52	3.44	1	0	1	1	349	39.0103	8.27979
A8K3X7	cDNA FLJ77081, highly similar to Homo sapiens ISL1 transcription factor, LIM/homeodomain, (islet-1), mRNA OS=Homo sapiens PE=2 SV=1 - [A8K3X7_HUMAN]	28.52	3.44	1	0	1	1	349	38.9503	8.23584
C9JGI3	Thymidine phosphorylase (Fragment) OS=Homo sapiens GN=TYMP PE=1 SV=1 - [C9JGI3_HUMAN]	0	3.37	1	0	1	1	445	46.0582	5.51611
F4MH52	Ubiquitously transcribed tetratricopeptide repeat protein Y-linked transcript variant 41 OS=Homo sapiens GN=UTY PE=2 SV=1 - [F4MH52_HUMAN]	20.54	3.35	1	0	3	7	1315	145.167	8.104
Q96A47	Insulin gene enhancer protein ISL-2 OS=Homo sapiens GN=ISL2 PE=1 SV=1 - [ISL2_HUMAN]	28.52	3.34	1	0	1	1	359	39.7428	8.27979
B4E2G1	cDNA FLJ55379, moderately similar to N-terminal acetyltransferase C complex catalytic subunit MAK3 (EC 2.3.1.88) OS=Homo sapiens PE=2 SV=1 - [B4E2G1_HUMAN]	34.95	3.32	1	0	1	23	241	27.1057	6.56592
B4DJI1	L-lactate dehydrogenase OS=Homo sapiens PE=2 SV=1 - [B4DJI1_HUMAN]	48.65	3.28	1	0	1	1	305	33.5717	8.45557
Q04118	Basic salivary proline-rich protein 3 OS=Homo sapiens GN=PRB3 PE=1 SV=2 - [PRB3_HUMAN]	61.84	3.24	1	0	1	3	309	30.9616	10.7993
Q96IW2	SH2 domain-containing adapter protein D OS=Homo sapiens GN=SHD PE=1 SV=1 - [SHD_HUMAN]	0	3.24	1	0	1	3	340	38.2408	5.0083
A0A0G2JPD0	Basic salivary proline-rich protein 3 OS=Homo sapiens GN=PRB3 PE=1 SV=1 - [A0A0G2JPD0_HUMAN]	61.84	3.24	1	0	1	3	309	30.9717	10.7993
A0A0G2JNB4	Basic salivary proline-rich protein 3 OS=Homo sapiens GN=PRB3 PE=1 SV=1 - [A0A0G2JNB4_HUMAN]	61.84	3.24	1	0	1	3	309	30.9717	10.7993
K7EQ05	Paragranulin OS=Homo sapiens GN=GRN PE=4 SV=1 - [K7EQ05_HUMAN]	32.68	3.21	1	0	2	3	436	46.7244	6.771
B4E1G5	cDNA FLJ53692, moderately similar to Granulins OS=Homo sapiens PE=2 SV=1 - [B4E1G5_HUMAN]	32.68	3.21	1	0	2	3	436	46.7444	6.771
Q9H4N1	Clone CDABP0107 mRNA sequence OS=Homo sapiens PE=2 SV=1 - [Q9H4N1_HUMAN]	28.13	3.19	1	0	2	6	407	45.6367	5.33838
P62258	14-3-3 protein epsilon OS=Homo sapiens GN=YWHAE PE=1 SV=1 - [1433E_HUMAN]	42.69	3.14	1	0	1	3	255	29.1554	4.7417
P19971	Thymidine phosphorylase OS=Homo sapiens GN=TYMP PE=1 SV=2 - [TYPH_HUMAN]	0	3.11	1	0	1	1	482	49.9242	5.52881
B2RBL3	Thymidine phosphorylase OS=Homo sapiens PE=2 SV=1 - [B2RBL3_HUMAN]	0	3.11	1	0	1	1	482	49.8922	5.52881
J3QT34	Microtubule-associated serine/threonine-protein kinase 4 OS=Homo sapiens GN=MAST4 PE=1 SV=1 - [J3QT34_HUMAN]	0	3.09	1	0	5	12	2623	283.922	8.6167
P17213	Bactericidal permeability-increasing protein OS=Homo sapiens GN=BPI PE=1 SV=4 - [BPI_HUMAN]	37.29	3.08	1	0	1	1	487	53.8651	9.37842
Q7Z5J8	Ankyrin and armadillo repeat-containing protein OS=Homo sapiens GN=ANKAR PE=2 SV=3 - [ANKAR_HUMAN]	0	3.07	1	0	2	3	1434	161.922	8.104
Q7L8J4	SH3 domain-binding protein 5-like OS=Homo sapiens GN=SH3BP5L PE=1 SV=1 - [3BP5L_HUMAN]	27	3.05	1	0	1	51	393	43.4729	5.77002
Q5T0R9	Adenylyl cyclase-associated protein (Fragment) OS=Homo sapiens GN=CAP1 PE=1 SV=7 - [Q5T0R9_HUMAN]	32.19	3.04	1	0	1	1	263	28.6736	7.48877
K7EPJ9	Keratin, type I cytoskeletal 17 (Fragment) OS=Homo sapiens GN=KRT17 PE=2 SV=1 - [K7EPJ9_HUMAN]	27.17	3.03	1	0	1	1	231	24.8502	4.91943
P00338	L-lactate dehydrogenase A chain OS=Homo sapiens GN=LDHA PE=1 SV=2 - [LDHA_HUMAN]	48.65	3.01	1	0	1	1	332	36.6654	8.26514
P20061	Transcobalamin-1 OS=Homo sapiens GN=TCN1 PE=1 SV=2 - [TCO1_HUMAN]	31.17	3	1	1	2	2	433	48.176	5.03369
B4E204	cDNA FLJ58872, highly similar to Keratin, type I cytoskeletal 15 OS=Homo sapiens PE=2 SV=1 - [B4E204_HUMAN]	27.17	2.99	1	0	1	1	234	23.7764	5.57959
P31948	Stress-induced-phosphoprotein 1 OS=Homo sapiens GN=STIP1 PE=1 SV=1 - [STIP1_HUMAN]	0	2.95	1	0	2	4	543	62.5994	6.80029
A8K690	cDNA FLJ76863, highly similar to Homo sapiens stress-induced-phosphoprotein 1 (Hsp70/Hsp90-organizing protein) (STIP1), mRNA OS=Homo sapiens PE=2 SV=1 - [A8K690_HUMAN]	0	2.95	1	0	2	4	543	62.6154	6.80029
B4DKL5	cDNA FLJ51983, highly similar to Phosphoglycerate mutase 1 (EC 5.4.2.1) OS=Homo sapiens PE=2 SV=1 - [B4DKL5_HUMAN]	32.56	2.93	1	0	1	1	239	27.0799	8.23584
A0A024R1V8	Breast cancer type 1 susceptibility protein OS=Homo sapiens GN=BRCA1 PE=4 SV=1 - [A0A024R1V8_HUMAN]	0	2.88	1	0	3	34	1598	178.191	5.56689
B7Z556	cDNA FLJ56822, highly similar to Alpha-2-HS-glycoprotein OS=Homo sapiens PE=2 SV=1 - [B7Z556_HUMAN]	27.5	2.86	1	0	1	1	245	27.3369	6.52197
F5H7C1	Basic salivary proline-rich protein 3 OS=Homo sapiens GN=PRB3 PE=1 SV=2 - [F5H7C1_HUMAN]	61.84	2.85	1	0	1	3	351	35.1017	10.8433
A0A024R1Y1	Breast cancer type 1 susceptibility protein OS=Homo sapiens GN=BRCA1 PE=4 SV=1 - [A0A024R1Y1_HUMAN]	0	2.83	1	0	3	34	1624	181.299	5.56689
P26038	Moesin OS=Homo sapiens GN=MSN PE=1 SV=3 - [MOES_HUMAN]	35.02	2.77	1	2	2	3	577	67.7778	6.40479
P18669	Phosphoglycerate mutase 1 OS=Homo sapiens GN=PGAM1 PE=1 SV=2 - [PGAM1_HUMAN]	32.56	2.76	1	0	1	1	254	28.7858	7.18115
Q8N0Y7	Probable phosphoglycerate mutase 4 OS=Homo sapiens GN=PGAM4 PE=2 SV=1 - [PGAM4_HUMAN]	32.56	2.76	1	0	1	1	254	28.7588	6.65381
B7Z4U6	cDNA FLJ55803, highly similar to Gelsolin OS=Homo sapiens PE=2 SV=1 - [B7Z4U6_HUMAN]	27.4767	2.76	1	0	3	6	689	75.7049	5.80811
Q0D2Q6	Phosphoglycerate mutase 1 (Brain) OS=Homo sapiens GN=PGAM1 PE=2 SV=1 - [Q0D2Q6_HUMAN]	32.56	2.76	1	0	1	1	254	28.7738	7.18115
Q6P6D7	Phosphoglycerate mutase 1 (Brain) OS=Homo sapiens GN=PGAM1 PE=2 SV=1 - [Q6P6D7_HUMAN]	32.56	2.76	1	0	1	1	254	28.8019	7.18115
Q6FHK8	PGAM1 protein OS=Homo sapiens GN=PGAM1 PE=2 SV=1 - [Q6FHK8_HUMAN]	32.56	2.76	1	0	1	1	254	28.8168	7.18115
Q9NQ38	Serine protease inhibitor Kazal-type 5 OS=Homo sapiens GN=SPINK5 PE=1 SV=2 - [ISK5_HUMAN]	23.38	2.73	1	1	4	4	1064	120.637	8.06006
Q496Y1	C10orf118 protein (Fragment) OS=Homo sapiens GN=C10orf118 PE=2 SV=1 - [Q496Y1_HUMAN]	20.19	2.69	1	0	2	2	1004	115.815	6.87354
Q9NSI6	Bromodomain and WD repeat-containing protein 1 OS=Homo sapiens GN=BRWD1 PE=1 SV=4 - [BRWD1_HUMAN]	0	2.67	1	1	2	3	2320	262.772	8.45557
B4DJI2	cDNA FLJ53342, highly similar to Granulins OS=Homo sapiens PE=2 SV=1 - [B4DJI2_HUMAN]	32.68	2.64	1	0	2	3	530	56.8127	6.87354
O43639	Cytoplasmic protein NCK2 OS=Homo sapiens GN=NCK2 PE=1 SV=2 - [NCK2_HUMAN]	28.26	2.63	1	0	2	11	380	42.8885	6.94678
X6R9U5	E3 ubiquitin-protein ligase TRIM13 (Fragment) OS=Homo sapiens GN=TRIM13 PE=1 SV=1 - [X6R9U5_HUMAN]	0	2.63	1	0	1	2	266	30.6105	6.93213
A4Z946	Transposase-like protein (Fragment) OS=Homo sapiens PE=4 SV=1 - [A4Z946_HUMAN]	53.8	2.63	1	0	2	24	609	69.6916	6.49365
D3YLL1	MHC class I antigen (Fragment) OS=Homo sapiens GN=HLA-A PE=3 SV=1 - [D3YLL1_HUMAN]	0	2.56	1	0	1	7	273	31.5742	6.58057
B3KM87	Matrin-3 OS=Homo sapiens GN=MATR3 PE=1 SV=1 - [B3KM87_HUMAN]	28.13	2.55	1	0	2	6	509	56.7005	5.85889
B4DF66	cDNA FLJ55637, highly similar to Matrin-3 OS=Homo sapiens PE=2 SV=1 - [B4DF66_HUMAN]	28.13	2.55	1	0	2	6	509	56.6445	5.85889
Q5CZA7	Putative uncharacterized protein DKFZp686K0542 (Fragment) OS=Homo sapiens GN=DKFZp686K0542 PE=4 SV=1 - [Q5CZA7_HUMAN]	28.13	2.55	1	0	2	6	509	56.7256	5.97314
Q3LRH8	Breast cancer 1 early onset (Fragment) OS=Homo sapiens GN=BRCA1 PE=4 SV=1 - [Q3LRH8_HUMAN]	0	2.52	1	0	3	34	1822	202.895	5.45264
A0A024R1W0	Breast cancer type 1 susceptibility protein OS=Homo sapiens GN=BRCA1 PE=4 SV=1 - [A0A024R1W0_HUMAN]	0	2.52	1	0	3	34	1822	203.211	5.47803
Q5XLT4	Breast and ovarian cancer susceptibility protein (Fragment) OS=Homo sapiens GN=BRCA1 PE=2 SV=1 - [Q5XLT4_HUMAN]	0	2.5	1	0	3	34	1841	204.922	5.42725
P38398	Breast cancer type 1 susceptibility protein OS=Homo sapiens GN=BRCA1 PE=1 SV=2 - [BRCA1_HUMAN]	0	2.47	1	0	3	34	1863	207.592	5.41455
A0A024R1Y0	Breast cancer type 1 susceptibility protein OS=Homo sapiens GN=BRCA1 PE=4 SV=1 - [A0A024R1Y0_HUMAN]	0	2.47	1	0	3	34	1863	207.578	5.41455
G8I0D8	Breast cancer type 1 susceptibility protein OS=Homo sapiens GN=BRCA1 PE=2 SV=1 - [G8I0D8_HUMAN]	0	2.47	1	0	3	34	1863	207.523	5.40186
Q969F2	Protein naked cuticle homolog 2 OS=Homo sapiens GN=NKD2 PE=1 SV=1 - [NKD2_HUMAN]	22.23	2.44	1	0	1	5	451	50.0248	7.95752
G3XAK3	CAP-Gly domain-containing linker protein 4 OS=Homo sapiens GN=CLIP4 PE=1 SV=1 - [G3XAK3_HUMAN]	20.69	2.42	1	0	1	1	495	53.7243	7.34229
Q9Y365	PCTP-like protein OS=Homo sapiens GN=STARD10 PE=1 SV=2 - [PCTL_HUMAN]	0	2.41	1	0	1	4	291	33.0276	7.12256
P32926	Desmoglein-3 OS=Homo sapiens GN=DSG3 PE=1 SV=2 - [DSG3_HUMAN]	76.11	2.4	1	0	2	3	999	107.465	4.99561
A0A024RC30	Desmoglein 3 (Pemphigus vulgaris antigen), isoform CRA_a OS=Homo sapiens GN=DSG3 PE=4 SV=1 - [A0A024RC30_HUMAN]	76.11	2.4	1	0	2	3	999	107.435	4.99561
B7WPD9	Kinesin-like protein KIF26B OS=Homo sapiens GN=KIF26B PE=4 SV=1 - [B7WPD9_HUMAN]	0	2.37	1	0	1	1	1727	184.566	8.33838
P28799	Granulins OS=Homo sapiens GN=GRN PE=1 SV=2 - [GRN_HUMAN]	32.68	2.36	1	0	2	3	593	63.4998	6.82959
Q5T5U3	Rho GTPase-activating protein 21 OS=Homo sapiens GN=ARHGAP21 PE=1 SV=1 - [RHG21_HUMAN]	0	2.35	1	0	3	5	1957	217.198	7.79639
B4DRS1	cDNA FLJ53172, highly similar to Matrin-3 OS=Homo sapiens PE=2 SV=1 - [B4DRS1_HUMAN]	28.13	2.33	1	0	2	6	559	62.5853	6.1001
A0A0A0MR40	Actin-binding LIM protein 2 OS=Homo sapiens GN=ABLIM2 PE=1 SV=1 - [A0A0A0MR40_HUMAN]	24.21	2.33	1	0	1	7	644	71.2416	8.06006
Q59G88	Coronin (Fragment) OS=Homo sapiens PE=3 SV=1 - [Q59G88_HUMAN]	36.15	2.33	1	0	2	4	558	59.5759	8.1333
F5GYR0	Actin-binding LIM protein 2 OS=Homo sapiens GN=ABLIM2 PE=1 SV=2 - [F5GYR0_HUMAN]	24.21	2.32	1	0	1	7	646	71.3165	8.00146
Q19VH1	Actin-binding LIM protein 2 splice variant 1 OS=Homo sapiens GN=ABLIM2 PE=2 SV=1 - [Q19VH1_HUMAN]	24.21	2.31	1	0	1	7	649	71.7287	8.06006
B4E1A2	Gamma-aminobutyric acid (GABA) A receptor, alpha 5, isoform CRA_a OS=Homo sapiens GN=GABRA5 PE=2 SV=1 - [B4E1A2_HUMAN]	24.72	2.3	1	0	1	2	348	38.99	9.46631
F4MH43	Ubiquitously transcribed tetratricopeptide repeat protein Y-linked transcript variant 4 OS=Homo sapiens GN=UTY PE=2 SV=1 - [F4MH43_HUMAN]	0	2.3	1	0	2	4	955	105.084	7.78174
B3KPT2	Inactive rhomboid protein OS=Homo sapiens PE=2 SV=1 - [B3KPT2_HUMAN]	0	2.27	1	0	2	17	529	60.166	9.96436
Q147X3	N-alpha-acetyltransferase 30 OS=Homo sapiens GN=NAA30 PE=1 SV=1 - [NAA30_HUMAN]	34.95	2.21	1	0	1	23	362	39.2946	5.51611
B3KS28	cDNA FLJ35355 fis, clone PUAEN2000152, moderately similar to N-terminal acetyltransferase C complexcatalytic subunit MAK3 (EC 2.3.1.88) OS=Homo sapiens PE=2 SV=1 - [B3KS28_HUMAN]	34.95	2.21	1	0	1	23	362	39.2186	5.51611
Q53GX6	Nucleobindin 1 variant (Fragment) OS=Homo sapiens PE=2 SV=1 - [Q53GX6_HUMAN]	38.4	2.17	1	0	1	1	461	53.8743	5.24951
B4DFX3	cDNA FLJ56966, highly similar to Gamma-aminobutyric-acid receptor alpha-5 subunit OS=Homo sapiens PE=2 SV=1 - [B4DFX3_HUMAN]	24.72	2.16	1	0	1	2	371	41.9355	9.49561
B5MCH3	CAP-Gly domain-containing linker protein 4 OS=Homo sapiens GN=CLIP4 PE=1 SV=1 - [B5MCH3_HUMAN]	20.69	2.1	1	0	1	1	571	61.4453	9.36377
G9K389	YWHAE/FAM22B fusion protein (Fragment) OS=Homo sapiens GN=YWHAE/FAM22B fusion PE=2 SV=1 - [G9K389_HUMAN]	42.69	2.08	1	0	1	3	384	41.26	4.97021
G9K388	YWHAE/FAM22A fusion protein (Fragment) OS=Homo sapiens GN=YWHAE/FAM22A fusion PE=2 SV=1 - [G9K388_HUMAN]	42.69	2.08	1	0	1	3	384	41.198	4.97021
B4E3N5	Inactive rhomboid protein OS=Homo sapiens PE=2 SV=1 - [B4E3N5_HUMAN]	0	2.07	1	0	2	17	579	64.1573	10.2573
Q9UKP6	Urotensin-2 receptor OS=Homo sapiens GN=UTS2R PE=1 SV=1 - [UR2R_HUMAN]	22.49	2.06	1	0	1	1	389	42.1035	10.6675
Q17RA1	Caspase recruitment domain family, member 10 OS=Homo sapiens GN=CARD10 PE=1 SV=1 - [Q17RA1_HUMAN]	26.96	2.04	1	0	4	14	1030	115.602	5.94775
Q9BWT7	Caspase recruitment domain-containing protein 10 OS=Homo sapiens GN=CARD10 PE=2 SV=2 - [CAR10_HUMAN]	26.96	2.03	1	0	4	14	1032	115.859	5.94775
F5GWP8	Keratin, type I cytoskeletal 17 OS=Homo sapiens GN=KRT17 PE=1 SV=2 - [F5GWP8_HUMAN]	27.17	2.01	1	0	1	1	349	40.2624	4.94482
B4E3Q0	Inactive rhomboid protein OS=Homo sapiens PE=2 SV=1 - [B4E3Q0_HUMAN]	0	1.99	1	0	2	17	602	66.6036	10.1694
O75372	Gastric mucin (Fragment) OS=Homo sapiens GN=MUC5AC PE=2 SV=1 - [O75372_HUMAN]	103.541	1.97	1	0	3	9	1373	147.69	6.90283
Q4ZFY2	Putative uncharacterized protein FLJ21069 (Fragment) OS=Homo sapiens GN=FLJ21069 PE=4 SV=1 - [Q4ZFY2_HUMAN]	20.69	1.95	1	0	1	1	614	66.0737	9.36377
A0A087WT21	Cat eye syndrome critical region protein 2 OS=Homo sapiens GN=CECR2 PE=1 SV=1 - [A0A087WT21_HUMAN]	0	1.94	1	0	1	2	1442	159.581	7.04932
P02765	Alpha-2-HS-glycoprotein OS=Homo sapiens GN=AHSG PE=1 SV=1 - [FETUA_HUMAN]	27.5	1.91	1	0	1	1	367	39.2997	5.71924
C9JV77	Alpha-2-HS-glycoprotein OS=Homo sapiens GN=AHSG PE=1 SV=1 - [C9JV77_HUMAN]	27.5	1.9	1	0	1	1	368	39.3867	5.71924
B4DUZ8	Adenylyl cyclase-associated protein OS=Homo sapiens PE=2 SV=1 - [B4DUZ8_HUMAN]	32.19	1.9	1	0	1	1	422	45.9146	8.29443
Q9BXF3	Cat eye syndrome critical region protein 2 OS=Homo sapiens GN=CECR2 PE=1 SV=2 - [CECR2_HUMAN]	0	1.89	1	0	1	2	1484	164.109	6.97607
I6L965	KRT18 protein (Fragment) OS=Homo sapiens GN=KRT18 PE=2 SV=1 - [I6L965_HUMAN]	27.17	1.88	1	0	1	1	372	42.1477	5.09717
Q86UA8	SMARCA1 protein (Fragment) OS=Homo sapiens GN=SMARCA1 PE=2 SV=2 - [Q86UA8_HUMAN]	0	1.87	1	0	2	4	965	113.286	8.60205
Q8NA70	Protein FAM47B OS=Homo sapiens GN=FAM47B PE=2 SV=2 - [FA47B_HUMAN]	27.72	1.86	1	0	1	1	645	73.8977	8.73389
A0A024RA13	Chromosome 7 open reading frame 31, isoform CRA_c OS=Homo sapiens GN=C7orf31 PE=4 SV=1 - [A0A024RA13_HUMAN]	0	1.86	1	0	1	1	590	68.4561	7.41553
Q8NG48	Protein Lines homolog 1 OS=Homo sapiens GN=LINS1 PE=2 SV=2 - [LINES_HUMAN]	0	1.85	1	0	1	2	757	85.8015	6.52197
B4DNA3	Adenylyl cyclase-associated protein OS=Homo sapiens PE=2 SV=1 - [B4DNA3_HUMAN]	32.19	1.85	1	0	1	1	433	47.0913	8.27979
B7Z936	cDNA FLJ55608, highly similar to Restin-like protein 2 OS=Homo sapiens PE=2 SV=1 - [B7Z936_HUMAN]	20.69	1.8	1	0	1	1	665	72.2158	9.08545
F8VZY9	Keratin, type I cytoskeletal 18 OS=Homo sapiens GN=KRT18 PE=2 SV=1 - [F8VZY9_HUMAN]	27.17	1.79	1	0	1	1	391	43.7474	5.35107
Q7Z3E2	Coiled-coil domain-containing protein 186 OS=Homo sapiens GN=CCDC186 PE=1 SV=2 - [CC186_HUMAN]	20.19	1.78	1	0	1	1	898	103.623	6.26514
B4DI38	Adenylyl cyclase-associated protein OS=Homo sapiens PE=2 SV=1 - [B4DI38_HUMAN]	32.19	1.77	1	0	1	1	452	49.0493	8.20654
P08727	Keratin, type I cytoskeletal 19 OS=Homo sapiens GN=KRT19 PE=1 SV=4 - [K1C19_HUMAN]	27.17	1.75	1	0	1	1	400	44.0791	5.13525
Q14525	Keratin, type I cuticular Ha3-II OS=Homo sapiens GN=KRT33B PE=2 SV=3 - [KT33B_HUMAN]	27.17	1.73	1	0	1	1	404	46.1845	4.84326
P31644	Gamma-aminobutyric acid receptor subunit alpha-5 OS=Homo sapiens GN=GABRA5 PE=1 SV=1 - [GBRA5_HUMAN]	24.72	1.73	1	0	1	2	462	52.1125	9.15869
O60858	E3 ubiquitin-protein ligase TRIM13 OS=Homo sapiens GN=TRIM13 PE=1 SV=2 - [TRI13_HUMAN]	0	1.72	1	0	1	2	407	46.9569	6.01123
P28370	Probable global transcription activator SNF2L1 OS=Homo sapiens GN=SMARCA1 PE=1 SV=2 - [SMCA1_HUMAN]	0	1.71	1	0	2	4	1054	122.527	8.08936
Q6A165	HHa7 protein (Fragment) OS=Homo sapiens GN=KRTHA7 PE=2 SV=1 - [Q6A165_HUMAN]	27.17	1.71	1	0	1	1	410	45.7403	4.98291
Q8N3C7	CAP-Gly domain-containing linker protein 4 OS=Homo sapiens GN=CLIP4 PE=1 SV=1 - [CLIP4_HUMAN]	20.69	1.7	1	0	1	1	705	76.2686	8.70459
A8K6D0	cDNA FLJ75496, highly similar to Homo sapiens restin-like 2 (RSNL2), mRNA OS=Homo sapiens PE=2 SV=1 - [A8K6D0_HUMAN]	20.69	1.7	1	0	1	1	707	76.4808	8.70459
A0A0A0MRP6	Probable global transcription activator SNF2L1 OS=Homo sapiens GN=SMARCA1 PE=1 SV=1 - [A0A0A0MRP6_HUMAN]	0	1.7	1	0	2	4	1058	122.786	8.45557
K7ERE3	Keratin, type I cytoskeletal 13 OS=Homo sapiens GN=KRT13 PE=2 SV=1 - [K7ERE3_HUMAN]	27.17	1.69	1	0	1	1	415	45.2322	4.80518
Q15323	Keratin, type I cuticular Ha1 OS=Homo sapiens GN=KRT31 PE=2 SV=3 - [K1H1_HUMAN]	27.17	1.68	1	0	1	1	416	47.2071	4.88135
Q01518	Adenylyl cyclase-associated protein 1 OS=Homo sapiens GN=CAP1 PE=1 SV=5 - [CAP1_HUMAN]	32.19	1.68	1	0	1	1	475	51.8687	8.06006
B7ZLQ5	Probable global transcription activator SNF2L1 OS=Homo sapiens GN=SMARCA1 PE=1 SV=1 - [B7ZLQ5_HUMAN]	0	1.68	1	0	2	4	1070	124.248	8.39697
D3DPU2	Adenylyl cyclase-associated protein OS=Homo sapiens GN=CAP1 PE=3 SV=1 - [D3DPU2_HUMAN]	32.19	1.68	1	0	1	1	475	51.6406	8.01611
B2RDY9	Adenylyl cyclase-associated protein OS=Homo sapiens PE=2 SV=1 - [B2RDY9_HUMAN]	32.19	1.68	1	0	1	1	475	51.5826	8.22119
Q8NHS2	Putative aspartate aminotransferase, cytoplasmic 2 OS=Homo sapiens GN=GOT1L1 PE=2 SV=2 - [AATC2_HUMAN]	30.44	1.66	1	0	1	1	421	47.2744	7.00537
Q59GR7	Putative uncharacterized protein (Fragment) OS=Homo sapiens PE=4 SV=1 - [Q59GR7_HUMAN]	20.69	1.66	1	0	1	1	724	78.814	8.70459
D6REM6	Matrin-3 OS=Homo sapiens GN=MATR3 PE=1 SV=1 - [D6REM6_HUMAN]	28.13	1.64	1	0	2	6	794	88.3045	5.75732
P05783	Keratin, type I cytoskeletal 18 OS=Homo sapiens GN=KRT18 PE=1 SV=2 - [K1C18_HUMAN]	27.17	1.63	1	0	1	1	430	48.0285	5.45264
B3KX20	cDNA FLJ44510 fis, clone UTERU3001652, highly similar to Leiomodin-1 OS=Homo sapiens PE=2 SV=1 - [B3KX20_HUMAN]	36.99	1.63	1	0	1	3	491	55.0166	9.05615
B2RA03	cDNA, FLJ94640, highly similar to Homo sapiens keratin 18 (KRT18), mRNA OS=Homo sapiens PE=2 SV=1 - [B2RA03_HUMAN]	27.17	1.63	1	0	1	1	430	48.0005	5.37646
Q04695	Keratin, type I cytoskeletal 17 OS=Homo sapiens GN=KRT17 PE=1 SV=2 - [K1C17_HUMAN]	27.17	1.62	1	0	1	1	432	48.076	5.021
Q9NPA5	Zinc finger protein 64 homolog, isoforms 1 and 2 OS=Homo sapiens GN=ZFP64 PE=1 SV=3 - [ZF64A_HUMAN]	0	1.62	1	0	1	1	681	74.5958	8.39697
B7Z8Q2	cDNA FLJ55606, highly similar to Alpha-2-HS-glycoprotein OS=Homo sapiens PE=2 SV=1 - [B7Z8Q2_HUMAN]	27.5	1.62	1	0	1	1	433	46.5972	6.27783
B4E3F8	cDNA FLJ54257, highly similar to Leiomodin-1 OS=Homo sapiens PE=2 SV=1 - [B4E3F8_HUMAN]	36.99	1.58	1	0	1	3	507	56.3696	9.45166
Q14532	Keratin, type I cuticular Ha2 OS=Homo sapiens GN=KRT32 PE=1 SV=3 - [K1H2_HUMAN]	27.17	1.56	1	0	1	1	448	50.3102	4.84326
O76014	Keratin, type I cuticular Ha7 OS=Homo sapiens GN=KRT37 PE=2 SV=3 - [KRT37_HUMAN]	27.17	1.56	1	0	1	1	449	49.7152	4.95752
Q14789	Golgin subfamily B member 1 OS=Homo sapiens GN=GOLGB1 PE=1 SV=2 - [GOGB1_HUMAN]	0	1.56	1	0	3	6	3259	375.79	4.99561
B4DIP4	cDNA FLJ58724, highly similar to Eukaryotic translation initiation factor2-alpha kinase 1 (EC 2.7.11.1) OS=Homo sapiens PE=2 SV=1 - [B4DIP4_HUMAN]	24.71	1.56	1	0	1	16	577	65.2392	6.34131
P19012	Keratin, type I cytoskeletal 15 OS=Homo sapiens GN=KRT15 PE=1 SV=3 - [K1C15_HUMAN]	27.17	1.54	1	0	1	1	456	49.1811	4.76709
O76015	Keratin, type I cuticular Ha8 OS=Homo sapiens GN=KRT38 PE=2 SV=3 - [KRT38_HUMAN]	27.17	1.54	1	0	1	1	456	50.4474	4.84326
B3KVF5	cDNA FLJ16494 fis, clone CTONG3004576, highly similar to Keratin, type I cytoskeletal 15 OS=Homo sapiens PE=2 SV=1 - [B3KVF5_HUMAN]	27.17	1.54	1	0	1	1	456	49.079	4.79248
Q8TEN0	FLJ00163 protein (Fragment) OS=Homo sapiens GN=FLJ00163 PE=2 SV=1 - [Q8TEN0_HUMAN]	21.27	1.54	1	0	1	2	521	56.2782	9.08545
P13646	Keratin, type I cytoskeletal 13 OS=Homo sapiens GN=KRT13 PE=1 SV=4 - [K1C13_HUMAN]	27.17	1.53	1	0	1	1	458	49.5574	4.95752
P43243	Matrin-3 OS=Homo sapiens GN=MATR3 PE=1 SV=2 - [MATR3_HUMAN]	28.13	1.53	1	0	2	6	847	94.5648	6.25244
Q68D11	Putative uncharacterized protein DKFZp686K23100 OS=Homo sapiens GN=DKFZp686K23100 PE=2 SV=1 - [Q68D11_HUMAN]	28.13	1.53	1	0	2	6	847	94.4077	6.20166
Q7Z3Y7	Keratin, type I cytoskeletal 28 OS=Homo sapiens GN=KRT28 PE=1 SV=2 - [K1C28_HUMAN]	27.17	1.51	1	0	1	1	464	50.5359	5.46533
O76013	Keratin, type I cuticular Ha6 OS=Homo sapiens GN=KRT36 PE=1 SV=1 - [KRT36_HUMAN]	27.17	1.5	1	0	1	1	467	52.214	4.94482
Q8NBJ4	Golgi membrane protein 1 OS=Homo sapiens GN=GOLM1 PE=1 SV=1 - [GOLM1_HUMAN]	0	1.5	1	0	1	2	401	45.3058	4.97021
Q96PU4	E3 ubiquitin-protein ligase UHRF2 OS=Homo sapiens GN=UHRF2 PE=1 SV=1 - [UHRF2_HUMAN]	33.21	1.5	1	0	1	2	802	89.9279	8.20654
P02533	Keratin, type I cytoskeletal 14 OS=Homo sapiens GN=KRT14 PE=1 SV=4 - [K1C14_HUMAN]	27.17	1.48	1	0	1	1	472	51.5294	5.16064
P08779	Keratin, type I cytoskeletal 16 OS=Homo sapiens GN=KRT16 PE=1 SV=4 - [K1C16_HUMAN]	27.17	1.48	1	0	1	1	473	51.2362	5.04639
Q7L9K1	cDNA FLJ10065 fis, clone HEMBA1001455 OS=Homo sapiens PE=2 SV=1 - [Q7L9K1_HUMAN]	53.8	1.48	1	0	1	23	607	69.4814	6.49365
B4E3S9	cDNA FLJ53443, highly similar to Leiomodin-1 OS=Homo sapiens PE=2 SV=1 - [B4E3S9_HUMAN]	36.99	1.46	1	0	1	3	549	61.4961	9.15869
X5D8V5	Benzodiazapine receptor peripheral-associated protein 1 isoform C (Fragment) OS=Homo sapiens GN=BZRAP1 PE=2 SV=1 - [X5D8V5_HUMAN]	0	1.46	1	0	2	3	1577	170.017	5.09717
A8MXP9	Matrin-3 OS=Homo sapiens GN=MATR3 PE=1 SV=1 - [A8MXP9_HUMAN]	28.13	1.45	1	0	2	6	895	99.9054	6.03662
E7ETZ8	Microtubule-associated protein 9 OS=Homo sapiens GN=MAP9 PE=1 SV=1 - [E7ETZ8_HUMAN]	0	1.44	1	0	1	3	623	71.4305	8.55811
B3KS49	cDNA FLJ35478 fis, clone SMINT2007796, highly similar to Gelsolin OS=Homo sapiens PE=2 SV=1 - [B3KS49_HUMAN]	27.4767	1.44	1	0	1	3	485	52.3103	5.49072
Q9BQI3	Eukaryotic translation initiation factor 2-alpha kinase 1 OS=Homo sapiens GN=EIF2AK1 PE=1 SV=2 - [E2AK1_HUMAN]	24.71	1.43	1	0	1	16	630	71.0622	5.98584
Q96CC6	Inactive rhomboid protein 1 OS=Homo sapiens GN=RHBDF1 PE=1 SV=2 - [RHDF1_HUMAN]	0	1.4	1	0	2	17	855	97.3385	8.44092
F4MHC8	Ubiquitously transcribed tetratricopeptide repeat protein Y-linked transcript variant 245 OS=Homo sapiens GN=UTY PE=2 SV=1 - [F4MHC8_HUMAN]	0	1.37	1	0	1	3	512	58.6087	6.75635
B4DIX9	cDNA FLJ55689, highly similar to Leiomodin-1 OS=Homo sapiens PE=2 SV=1 - [B4DIX9_HUMAN]	36.99	1.37	1	0	1	3	582	64.8099	9.34912
H0Y9H2	Alpha-adducin (Fragment) OS=Homo sapiens GN=ADD1 PE=4 SV=1 - [H0Y9H2_HUMAN]	21	1.35	1	1	1	1	444	48.488	5.021
H0YGW5	Low-density lipoprotein receptor-related protein 6 (Fragment) OS=Homo sapiens GN=LRP6 PE=1 SV=1 - [H0YGW5_HUMAN]	0	1.35	1	0	2	19	1478	165.385	5.37646
Q2M2I5	Keratin, type I cytoskeletal 24 OS=Homo sapiens GN=KRT24 PE=1 SV=1 - [K1C24_HUMAN]	27.17	1.33	1	0	1	1	525	55.0534	4.95752
P29536	Leiomodin-1 OS=Homo sapiens GN=LMOD1 PE=1 SV=3 - [LMOD1_HUMAN]	36.99	1.33	1	0	1	3	600	66.9889	9.33447
B7ZM29	KIAA1217 protein OS=Homo sapiens GN=KIAA1217 PE=2 SV=1 - [B7ZM29_HUMAN]	0	1.33	1	0	3	7	1349	147.348	9.14404
Q5HYC6	Putative uncharacterized protein DKFZp779J0967 (Fragment) OS=Homo sapiens GN=DKFZp779J0967 PE=2 SV=1 - [Q5HYC6_HUMAN]	0	1.31	1	0	1	1	763	80.4586	9.45166
F5H6Y5	Nuclear mitotic apparatus protein 1 (Fragment) OS=Homo sapiens GN=NUMA1 PE=1 SV=1 - [F5H6Y5_HUMAN]	26.68	1.3	1	0	1	5	691	78.242	5.09717
Q3SYK8	NUMA1 protein (Fragment) OS=Homo sapiens GN=NUMA1 PE=2 SV=1 - [Q3SYK8_HUMAN]	26.68	1.3	1	0	1	5	691	78.2672	5.23682
J3QTB0	Short transient receptor potential channel 3 OS=Homo sapiens GN=TRPC3 PE=4 SV=1 - [J3QTB0_HUMAN]	0	1.26	1	0	1	2	793	91.1429	6.62451
B4DE59	cDNA FLJ60424, highly similar to Junction plakoglobin OS=Homo sapiens PE=2 SV=1 - [B4DE59_HUMAN]	27.17	1.24	1	0	1	1	563	62.5769	5.17334
P13645	Keratin, type I cytoskeletal 10 OS=Homo sapiens GN=KRT10 PE=1 SV=6 - [K1C10_HUMAN]	27.17	1.2	1	0	1	1	584	58.7917	5.21143
B4DTY7	cDNA FLJ57813, weakly similar to p130Cas-associated protein OS=Homo sapiens PE=2 SV=1 - [B4DTY7_HUMAN]	0	1.17	1	0	3	7	1532	167.878	6.85889
Q9BX97	Plasmalemma vesicle-associated protein OS=Homo sapiens GN=PLVAP PE=2 SV=1 - [PLVAP_HUMAN]	33.36	1.13	1	0	1	67	442	50.5621	8.79248
A0A0C4DH15	Zinc finger protein 671 OS=Homo sapiens GN=ZNF671 PE=1 SV=1 - [A0A0C4DH15_HUMAN]	0	1.08	1	0	1	6	556	63.3403	8.77783
Q5YLB2	Breast cancer type 1 susceptibility protein OS=Homo sapiens GN=BRCA1 PE=1 SV=1 - [Q5YLB2_HUMAN]	0	1.07	1	0	2	33	1399	156.168	5.89697
F5H4J1	Nuclear mitotic apparatus protein 1 (Fragment) OS=Homo sapiens GN=NUMA1 PE=1 SV=7 - [F5H4J1_HUMAN]	26.68	1.06	1	0	1	5	852	96.9924	5.04639
A8K394	cDNA FLJ76708, highly similar to Homo sapiens nuclear mitotic apparatus protein 1 (NUMA1), mRNA (Fragment) OS=Homo sapiens PE=2 SV=1 - [A8K394_HUMAN]	26.68	1.06	1	0	1	5	852	96.9784	5.04639
Q76FK4	Nucleolar protein 8 OS=Homo sapiens GN=NOL8 PE=1 SV=1 - [NOL8_HUMAN]	0	1.03	1	0	1	2	1167	131.535	7.09326
A8MXQ7	Putative IQ motif and ankyrin repeat domain-containing protein LOC642574 OS=Homo sapiens PE=5 SV=2 - [YH010_HUMAN]	0	0.99	1	0	1	3	604	68.253	6.52197
A0A0G2JIW6	Diffuse panbronchiolitis critical region protein 1 (Fragment) OS=Homo sapiens GN=DPCR1 PE=1 SV=1 - [A0A0G2JIW6_HUMAN]	33.36	0.99	1	0	1	67	507	54.6822	5.78271
Q659C4	La-related protein 1B OS=Homo sapiens GN=LARP1B PE=1 SV=2 - [LAR1B_HUMAN]	0	0.98	1	0	1	1	914	105.257	7.60596
Q3MIW9	Diffuse panbronchiolitis critical region protein 1 OS=Homo sapiens GN=DPCR1 PE=2 SV=2 - [DPCR1_HUMAN]	33.36	0.97	1	0	1	67	517	56.3123	8.89502
A0A0G2JN73	Diffuse panbronchiolitis critical region protein 1 OS=Homo sapiens GN=DPCR1 PE=1 SV=1 - [A0A0G2JN73_HUMAN]	33.36	0.97	1	0	1	67	517	56.3114	9.05615
Q07283	Trichohyalin OS=Homo sapiens GN=TCHH PE=1 SV=2 - [TRHY_HUMAN]	0	0.93	1	0	2	15	1943	253.777	5.78271
Q5T5P2	Sickle tail protein homolog OS=Homo sapiens GN=KIAA1217 PE=1 SV=2 - [SKT_HUMAN]	0	0.93	1	0	3	7	1943	213.983	7.06396
Q8NEV4	Myosin-IIIa OS=Homo sapiens GN=MYO3A PE=2 SV=2 - [MYO3A_HUMAN]	77.8714	0.93	1	0	1	15	1616	186.092	8.90967
A0A087WZY3	Alstrom syndrome protein 1 OS=Homo sapiens GN=ALMS1 PE=1 SV=1 - [A0A087WZY3_HUMAN]	0	0.86	1	0	2	3	4168	460.78	6.27783
Q9BX84	Transient receptor potential cation channel subfamily M member 6 OS=Homo sapiens GN=TRPM6 PE=1 SV=2 - [TRPM6_HUMAN]	0	0.84	1	0	1	1	2022	231.56	7.76709
B4DYW5	cDNA FLJ61484 OS=Homo sapiens PE=2 SV=1 - [B4DYW5_HUMAN]	0	0.82	1	0	1	1	1463	161.632	5.43994
Q59HG1	Kinesin-like protein (Fragment) OS=Homo sapiens PE=2 SV=1 - [Q59HG1_HUMAN]	0	0.81	1	0	1	1	1235	140.251	6.26514
A0A075B6E9	Leucine-rich repeat-containing protein 7 OS=Homo sapiens GN=LRRC7 PE=1 SV=1 - [A0A075B6E9_HUMAN]	0	0.8	1	0	1	7	1495	167.885	6.55127
Q92766	Ras-responsive element-binding protein 1 OS=Homo sapiens GN=RREB1 PE=1 SV=3 - [RREB1_HUMAN]	85.21	0.77	1	1	1	23	1687	181.306	6.97607
P51825	AF4/FMR2 family member 1 OS=Homo sapiens GN=AFF1 PE=1 SV=1 - [AFF1_HUMAN]	0	0.74	1	0	1	2	1210	131.341	9.20264
Q7RTX0	Taste receptor type 1 member 3 OS=Homo sapiens GN=TAS1R3 PE=1 SV=2 - [TS1R3_HUMAN]	0	0.7	1	0	1	1	852	93.3252	7.13721
O95789	Zinc finger MYM-type protein 6 OS=Homo sapiens GN=ZMYM6 PE=2 SV=2 - [ZMYM6_HUMAN]	53.8	0.68	1	0	1	23	1325	147.992	8.22119
P35916	Vascular endothelial growth factor receptor 3 OS=Homo sapiens GN=FLT4 PE=1 SV=3 - [VGFR3_HUMAN]	0	0.66	1	0	1	2	1363	152.66	6.30322
B4E216	cDNA FLJ57339, highly similar to Complement C3 OS=Homo sapiens PE=2 SV=1 - [B4E216_HUMAN]	28.91	0.64	1	0	1	1	1098	122.515	6.93213
O15050	TPR and ankyrin repeat-containing protein 1 OS=Homo sapiens GN=TRANK1 PE=2 SV=4 - [TRNK1_HUMAN]	0	0.62	1	0	2	2	2925	336.007	6.75635
A0A024R5G4	Nuclear mitotic apparatus protein 1, isoform CRA_c (Fragment) OS=Homo sapiens GN=NUMA1 PE=4 SV=1 - [A0A024R5G4_HUMAN]	26.68	0.59	1	0	1	5	1536	174.41	5.18604
Q96RL7	Vacuolar protein sorting-associated protein 13A OS=Homo sapiens GN=VPS13A PE=1 SV=2 - [VP13A_HUMAN]	21.11	0.57	1	0	2	4	3174	360.047	6.32861
T1S9D5	MUC5AC (Fragment) OS=Homo sapiens GN=MUC5AC PE=4 SV=1 - [T1S9D5_HUMAN]	103.541	0.53	1	0	3	9	5060	521.304	7.10791
P15144	Aminopeptidase N OS=Homo sapiens GN=ANPEP PE=1 SV=4 - [AMPN_HUMAN]	28.26	0.52	1	0	1	8	967	109.471	5.47803
Q59E93	Membrane alanine aminopeptidase variant (Fragment) OS=Homo sapiens PE=2 SV=1 - [Q59E93_HUMAN]	28.26	0.51	1	0	1	8	977	110.523	5.52881
P98088	Mucin-5AC OS=Homo sapiens GN=MUC5AC PE=1 SV=4 - [MUC5A_HUMAN]	103.541	0.48	1	0	3	9	5654	585.199	7.02002
H0Y9Q4	Protein ADGRV1 (Fragment) OS=Homo sapiens GN=ADGRV1 PE=1 SV=1 - [H0Y9Q4_HUMAN]	28.26	0.47	1	0	1	8	1055	116.773	4.729
Q9BQS7	Hephaestin OS=Homo sapiens GN=HEPH PE=2 SV=3 - [HEPH_HUMAN]	0	0.43	1	0	1	1	1158	130.365	5.98584
Q14980	Nuclear mitotic apparatus protein 1 OS=Homo sapiens GN=NUMA1 PE=1 SV=2 - [NUMA1_HUMAN]	26.68	0.43	1	0	1	5	2115	238.115	5.78271
Q14980-2	Isoform 2 of Nuclear mitotic apparatus protein 1 OS=Homo sapiens GN=NUMA1 - [NUMA1_HUMAN]	26.68	0.43	1	0	1	5	2101	236.372	5.79541
A0A087WY61	Nuclear mitotic apparatus protein 1 OS=Homo sapiens GN=NUMA1 PE=1 SV=1 - [A0A087WY61_HUMAN]	26.68	0.43	1	0	1	5	2099	236.019	5.92236
P01024	Complement C3 OS=Homo sapiens GN=C3 PE=1 SV=2 - [CO3_HUMAN]	28.91	0.42	1	0	1	1	1663	187.03	6.40479
Q4LE64	NUMA1 variant protein (Fragment) OS=Homo sapiens GN=NUMA1 variant protein PE=2 SV=1 - [Q4LE64_HUMAN]	26.68	0.42	1	0	1	5	2121	238.715	5.80811
A0A0G2JNC9	Leucine-rich repeat-containing protein 37A OS=Homo sapiens GN=LRRC37A PE=4 SV=1 - [A0A0G2JNC9_HUMAN]	0	0.41	1	0	1	2	1700	188.092	5.50342
E9PEI6	Diffuse panbronchiolitis critical region protein 1 OS=Homo sapiens GN=DPCR1 PE=4 SV=1 - [E9PEI6_HUMAN]	33.36	0.36	1	0	1	67	1393	151.078	5.17334
D3DPF9	Titin, isoform CRA_b OS=Homo sapiens GN=TTN PE=4 SV=1 - [D3DPF9_HUMAN]	0	0.27	1	0	6	8	26926	2991.19	6.7417
A0A0A0MTS7	Titin OS=Homo sapiens GN=TTN PE=1 SV=1 - [A0A0A0MTS7_HUMAN]	0	0.23	1	0	7	9	35991	3992.17	6.39209
Q8WXG9	G-protein coupled receptor 98 OS=Homo sapiens GN=GPR98 PE=1 SV=2 - [GPR98_HUMAN]	28.26	0.08	1	0	1	8	6306	692.637	4.64014
