# Supplementary material for: Agonists of Orally Expressed TRP Channels Stimulate Salivary Secretion and Modify the Salivary Proteome
Source: Mol Cell Proteomics. 2020 Nov 25;19(10):1664–76. doi: 10.1074/mcp.RA120.002174 (PMC8014997; doi:10.1074/mcp.RA120.002174)
Supplement: Supplementary file 1 [file mmc1.zip › 161586_0_supp_549270_qc14p5.xlsx]

## Sheet: Sheet1
Accession	Description	Score	Coverage	# Proteins	# Unique Peptides	# Peptides	# PSMs	# AAs	MW [kDa]	calc. pI
P01037	Cystatin-SN OS=Homo sapiens GN=CST1 PE=1 SV=3 - [CYTN_HUMAN]	27054.9	65.25	1	8	14	1044	141	16.3773	7.21045
P01036	Cystatin-S OS=Homo sapiens GN=CST4 PE=1 SV=3 - [CYTS_HUMAN]	12725.3	80.14	1	10	18	653	141	16.204	5.021
P04745	Alpha-amylase 1 OS=Homo sapiens GN=AMY1A PE=1 SV=2 - [AMY1_HUMAN]	10766.5	59.3	1	0	36	608	511	57.7309	6.93213
B7ZMD7	Alpha-amylase OS=Homo sapiens GN=AMY1A PE=2 SV=1 - [B7ZMD7_HUMAN]	10766.5	59.3	1	0	36	608	511	57.7169	6.93213
P19961	Alpha-amylase 2B OS=Homo sapiens GN=AMY2B PE=1 SV=1 - [AMY2B_HUMAN]	10644.9	45.79	1	0	33	600	511	57.673	7.09326
P04746	Pancreatic alpha-amylase OS=Homo sapiens GN=AMY2A PE=1 SV=2 - [AMYP_HUMAN]	10588.5	45.4	1	0	31	587	511	57.67	7.04932
Q53F26	Alpha-amylase (Fragment) OS=Homo sapiens PE=2 SV=1 - [Q53F26_HUMAN]	10588.5	45.4	1	0	31	587	511	57.684	7.04932
Q6NSB3	Alpha-amylase (Fragment) OS=Homo sapiens GN=AMY1A PE=2 SV=1 - [Q6NSB3_HUMAN]	10576.3	55.15	1	0	33	590	495	56.1745	8.55811
Q9HC84	Mucin-5B OS=Homo sapiens GN=MUC5B PE=1 SV=3 - [MUC5B_HUMAN]	7875.18	14.28	1	2	52	376	5762	595.96	6.63916
A7Y9J9	Mucin 5AC, oligomeric mucus/gel-forming OS=Homo sapiens GN=MUC5AC PE=4 SV=1 - [A7Y9J9_HUMAN]	7685.79	12.44	1	0	50	366	6207	648.387	6.75635
P02768	Serum albumin OS=Homo sapiens GN=ALB PE=1 SV=2 - [ALBU_HUMAN]	7661.69	61.58	1	0	37	339	609	69.3215	6.27783
A8K9P0	cDNA FLJ78413, highly similar to Homo sapiens albumin, mRNA OS=Homo sapiens PE=2 SV=1 - [A8K9P0_HUMAN]	7661.69	61.68	1	0	37	339	608	69.2224	6.27783
B2RBS8	cDNA, FLJ95666, highly similar to Homo sapiens albumin (ALB), mRNA OS=Homo sapiens PE=2 SV=1 - [B2RBS8_HUMAN]	7661.69	61.58	1	0	37	339	609	69.3476	6.27783
B4DPP6	cDNA FLJ54371, highly similar to Serum albumin OS=Homo sapiens PE=2 SV=1 - [B4DPP6_HUMAN]	7608.22	53.24	1	0	33	329	618	70.317	6.0874
F6KPG5	Albumin (Fragment) OS=Homo sapiens PE=2 SV=1 - [F6KPG5_HUMAN]	7399.11	58.8	1	0	35	327	585	66.488	6.03662
Q56G89	Serum albumin OS=Homo sapiens PE=2 SV=1 - [Q56G89_HUMAN]	7352.72	47.78	1	0	32	321	609	69.0393	6.20166
B7WNR0	Serum albumin OS=Homo sapiens GN=ALB PE=2 SV=1 - [B7WNR0_HUMAN]	6857.91	62.15	1	0	31	288	494	56.1753	7.13721
C9JKR2	Albumin, isoform CRA_k OS=Homo sapiens GN=ALB PE=2 SV=1 - [C9JKR2_HUMAN]	6857.91	73.62	1	0	31	288	417	47.2567	6.354
D6RHD5	Serum albumin OS=Homo sapiens GN=ALB PE=2 SV=1 - [D6RHD5_HUMAN]	6857.91	64.71	1	0	30	287	459	52.0251	6.84424
H0YA55	Serum albumin (Fragment) OS=Homo sapiens GN=ALB PE=4 SV=1 - [H0YA55_HUMAN]	6857.91	66.96	1	0	31	288	454	51.5358	6.94678
Q5T085	Alpha-amylase (Fragment) OS=Homo sapiens GN=AMY1B PE=3 SV=1 - [Q5T085_HUMAN]	6746.75	73.45	1	0	22	412	226	25.5544	7.31299
P09228	Cystatin-SA OS=Homo sapiens GN=CST2 PE=1 SV=1 - [CYTT_HUMAN]	6745.22	32.62	1	4	10	439	141	16.4342	4.93213
A0A024QYW2	Alpha-amylase (Fragment) OS=Homo sapiens GN=hCG_1992932 PE=3 SV=1 - [A0A024QYW2_HUMAN]	6666.04	54.84	1	0	20	402	248	28.2237	6.97607
B4DPR2	cDNA FLJ50830, highly similar to Serum albumin OS=Homo sapiens PE=2 SV=1 - [B4DPR2_HUMAN]	6595.32	54.11	1	0	30	277	523	59.5351	7.1665
A0A0C4DGB6	Serum albumin OS=Homo sapiens GN=ALB PE=1 SV=1 - [A0A0C4DGB6_HUMAN]	6592.11	57.95	1	0	34	266	604	69.1814	6.3667
A0A087WWT3	Serum albumin OS=Homo sapiens GN=ALB PE=1 SV=1 - [A0A087WWT3_HUMAN]	6523.66	66.92	1	0	21	256	396	45.1184	6.1001
H7BZQ8	Alpha-amylase (Fragment) OS=Homo sapiens GN=AMY2A PE=1 SV=1 - [H7BZQ8_HUMAN]	6066.31	53.11	1	0	16	384	209	23.5503	6.53662
Q9UGM3	Deleted in malignant brain tumors 1 protein OS=Homo sapiens GN=DMBT1 PE=1 SV=2 - [DMBT1_HUMAN]	5156.51	29.8	1	6	13	159	2413	260.569	5.43994
Q5T084	Alpha-amylase 1 (Fragment) OS=Homo sapiens GN=AMY1A PE=4 SV=1 - [Q5T084_HUMAN]	3413.27	71.43	1	0	12	241	105	12.4131	8.19189
P31025	Lipocalin-1 OS=Homo sapiens GN=LCN1 PE=1 SV=1 - [LCN1_HUMAN]	3057.39	29.55	1	4	7	143	176	19.2378	5.57959
Q5VSP4	Putative lipocalin 1-like protein 1 OS=Homo sapiens GN=LCN1P1 PE=5 SV=1 - [LC1L1_HUMAN]	2305.69	12.96	1	0	3	81	162	17.907	4.99561
C9J2Z5	Alpha-amylase 2B (Fragment) OS=Homo sapiens GN=AMY2B PE=4 SV=1 - [C9J2Z5_HUMAN]	2032.65	72.92	1	0	9	157	96	11.4096	7.88428
C9JWK7	Alpha-amylase 2B (Fragment) OS=Homo sapiens GN=AMY2B PE=4 SV=1 - [C9JWK7_HUMAN]	2023.12	67.44	1	0	7	150	86	10.2051	8.32373
P01876	Ig alpha-1 chain C region OS=Homo sapiens GN=IGHA1 PE=1 SV=2 - [IGHA1_HUMAN]	1854.11	40.79	1	0	11	107	353	37.6306	6.50732
Q6MZW0	Putative uncharacterized protein DKFZp686J11235 (Fragment) OS=Homo sapiens GN=DKFZp686J11235 PE=1 SV=1 - [Q6MZW0_HUMAN]	1854.11	28.46	1	0	11	107	506	54.4249	6.771
Q96K68	cDNA FLJ14473 fis, clone MAMMA1001080, highly similar to Homo sapiens SNC73 protein (SNC73) mRNA OS=Homo sapiens PE=2 SV=1 - [Q96K68_HUMAN]	1854.11	29.15	1	0	11	107	494	53.0542	6.85889
Q9UP60	SNC73 protein OS=Homo sapiens GN=SNC73 PE=2 SV=1 - [Q9UP60_HUMAN]	1854.11	37.5	1	0	11	107	384	40.9211	6.15088
Q8NCL6	cDNA FLJ90170 fis, clone MAMMA1000370, highly similar to Ig alpha-1 chain C region OS=Homo sapiens PE=2 SV=1 - [Q8NCL6_HUMAN]	1854.11	29.21	1	0	11	107	493	53.1903	6.52197
P60709	Actin, cytoplasmic 1 OS=Homo sapiens GN=ACTB PE=1 SV=1 - [ACTB_HUMAN]	1839.39	18.4	1	0	7	89	375	41.7097	5.47803
P63261	Actin, cytoplasmic 2 OS=Homo sapiens GN=ACTG1 PE=1 SV=1 - [ACTG_HUMAN]	1839.39	18.4	1	0	7	89	375	41.7658	5.47803
Q8WVW5	Putative uncharacterized protein (Fragment) OS=Homo sapiens PE=2 SV=1 - [Q8WVW5_HUMAN]	1839.39	19.01	1	0	7	89	363	40.4772	6.13818
Q53G99	Beta actin variant (Fragment) OS=Homo sapiens PE=2 SV=1 - [Q53G99_HUMAN]	1839.39	18.4	1	0	7	89	375	41.7378	5.59229
Q53G76	Beta actin variant (Fragment) OS=Homo sapiens PE=2 SV=1 - [Q53G76_HUMAN]	1839.39	18.4	1	0	7	89	375	41.6937	5.47803
Q53GK6	Beta actin variant (Fragment) OS=Homo sapiens PE=2 SV=1 - [Q53GK6_HUMAN]	1839.39	18.4	1	0	7	89	375	41.6957	5.47803
B4DVQ0	cDNA FLJ58286, highly similar to Actin, cytoplasmic 2 OS=Homo sapiens PE=2 SV=1 - [B4DVQ0_HUMAN]	1839.39	20.72	1	0	7	89	333	37.3246	5.70654
B4E335	cDNA FLJ52842, highly similar to Actin, cytoplasmic 1 OS=Homo sapiens PE=2 SV=1 - [B4E335_HUMAN]	1839.39	19.66	1	0	7	89	351	39.2005	5.59229
B4E3A4	cDNA FLJ57283, highly similar to Actin, cytoplasmic 2 OS=Homo sapiens PE=2 SV=1 - [B4E3A4_HUMAN]	1839.39	19.38	1	0	7	89	356	39.7737	5.37646
B4DW52	cDNA FLJ55253, highly similar to Actin, cytoplasmic 1 OS=Homo sapiens PE=2 SV=1 - [B4DW52_HUMAN]	1839.39	18.16	1	0	6	88	347	38.6082	5.35107
P02788	Lactotransferrin OS=Homo sapiens GN=LTF PE=1 SV=6 - [TRFL_HUMAN]	1752.7	30	1	0	21	103	710	78.1319	8.11865
E7ER44	Kaliocin-1 OS=Homo sapiens GN=LTF PE=2 SV=1 - [E7ER44_HUMAN]	1752.7	30.08	1	0	21	103	708	77.9198	8.11865
B3VMW0	Lactoferrin OS=Homo sapiens PE=2 SV=1 - [B3VMW0_HUMAN]	1752.7	29.96	1	0	21	103	711	78.307	8.11865
Q5EK51	Lactoferrin OS=Homo sapiens PE=2 SV=1 - [Q5EK51_HUMAN]	1752.7	29.96	1	0	21	103	711	78.272	8.17725
P01833	Polymeric immunoglobulin receptor OS=Homo sapiens GN=PIGR PE=1 SV=4 - [PIGR_HUMAN]	1724.33	35.21	1	29	32	160	764	83.2317	5.74463
A8K494	cDNA FLJ78440, highly similar to Human lactoferrin OS=Homo sapiens PE=2 SV=1 - [A8K494_HUMAN]	1694.63	28.27	1	0	19	99	711	78.318	8.17725
P62736	Actin, aortic smooth muscle OS=Homo sapiens GN=ACTA2 PE=1 SV=1 - [ACTA_HUMAN]	1675.17	13.53	1	0	6	75	377	41.9818	5.38916
P68032	Actin, alpha cardiac muscle 1 OS=Homo sapiens GN=ACTC1 PE=1 SV=1 - [ACTC_HUMAN]	1675.17	13.53	1	0	6	75	377	41.9919	5.38916
P63267	Actin, gamma-enteric smooth muscle OS=Homo sapiens GN=ACTG2 PE=1 SV=1 - [ACTH_HUMAN]	1675.17	13.56	1	0	6	75	376	41.8498	5.47803
P68133	Actin, alpha skeletal muscle OS=Homo sapiens GN=ACTA1 PE=1 SV=1 - [ACTS_HUMAN]	1675.17	13.53	1	0	6	75	377	42.0239	5.38916
Q6S8J3	POTE ankyrin domain family member E OS=Homo sapiens GN=POTEE PE=1 SV=3 - [POTEE_HUMAN]	1675.17	4	1	0	4	66	1075	121.286	6.20166
A5A3E0	POTE ankyrin domain family member F OS=Homo sapiens GN=POTEF PE=1 SV=2 - [POTEF_HUMAN]	1675.17	4	1	0	4	66	1075	121.367	6.20166
A8K3K1	cDNA FLJ78096, highly similar to Homo sapiens actin, alpha, cardiac muscle (ACTC), mRNA OS=Homo sapiens PE=2 SV=1 - [A8K3K1_HUMAN]	1675.17	13.26	1	0	5	72	377	42.0199	5.38916
Q13707	ACTA2 protein (Fragment) OS=Homo sapiens GN=ACTA2 PE=3 SV=1 - [Q13707_HUMAN]	1675.17	13.03	1	0	4	66	330	36.7832	5.35107
B3KUD3	cDNA FLJ39583 fis, clone SKMUS2004897, highly similar to ACTIN, ALPHA SKELETAL MUSCLE OS=Homo sapiens PE=2 SV=1 - [B3KUD3_HUMAN]	1675.17	14.91	1	0	6	75	342	37.7999	5.73193
B3KW67	cDNA FLJ42347 fis, clone UTERU2003399, highly similar to Actin, gamma-enteric smooth muscle OS=Homo sapiens PE=2 SV=1 - [B3KW67_HUMAN]	1675.17	13.56	1	0	6	75	376	41.7898	5.47803
B7Z6P1	cDNA FLJ53662, highly similar to Actin, alpha skeletal muscle OS=Homo sapiens PE=2 SV=1 - [B7Z6P1_HUMAN]	1675.17	14.87	1	0	6	75	343	38.5541	5.37646
E7EQB2	Kaliocin-1 (Fragment) OS=Homo sapiens GN=LTF PE=2 SV=1 - [E7EQB2_HUMAN]	1672.25	28.3	1	0	19	94	696	76.5769	8.01611
B3KSL2	cDNA FLJ36533 fis, clone TRACH2004428, highly similar to Lactotransferrin (EC 3.4.21.-) (Fragment) OS=Homo sapiens PE=2 SV=1 - [B3KSL2_HUMAN]	1672.25	28.26	1	0	19	94	697	76.704	8.01611
W8QEY1	Lactoferrin OS=Homo sapiens PE=2 SV=1 - [W8QEY1_HUMAN]	1651.63	27.99	1	0	19	96	711	78.332	8.17725
B7ZAL5	cDNA, FLJ79229, highly similar to Lactotransferrin (EC 3.4.21.-) OS=Homo sapiens PE=2 SV=1 - [B7ZAL5_HUMAN]	1651.63	28.98	1	0	18	86	666	73.1232	7.78174
Q2TUW9	Lactoferrin OS=Homo sapiens PE=2 SV=1 - [Q2TUW9_HUMAN]	1651.63	30.18	1	0	21	102	709	77.9307	8.11865
B4E1L4	cDNA FLJ59081, highly similar to Mucin-5B OS=Homo sapiens PE=2 SV=1 - [B4E1L4_HUMAN]	1606.18	13.02	1	0	9	62	668	71.6337	5.63037
Q6ZW64	cDNA FLJ41552 fis, clone COLON2004478, highly similar to Protein Tro alpha1 H,myeloma OS=Homo sapiens PE=2 SV=1 - [Q6ZW64_HUMAN]	1549.8	29.15	1	0	10	94	494	53.2872	6.52197
Q6N092	Putative uncharacterized protein DKFZp686K18196 (Fragment) OS=Homo sapiens GN=DKFZp686K18196 PE=2 SV=1 - [Q6N092_HUMAN]	1549.8	27.75	1	0	10	94	519	56.3879	6.93213
Q96DK0	CDNA FLJ25298 fis, clone STM07683, highly similar to Protein Tro alpha1 H,myeloma OS=Homo sapiens PE=2 SV=1 - [Q96DK0_HUMAN]	1549.8	29.03	1	0	10	94	496	53.4982	6.65381
B2MV14	Truncated lactoferrin OS=Homo sapiens GN=LTF PE=3 SV=1 - [B2MV14_HUMAN]	1466.88	25.64	1	0	13	80	585	64.1928	8.07471
B4E262	cDNA FLJ61058, highly similar to Deleted in malignant brain tumors 1 protein OS=Homo sapiens PE=2 SV=1 - [B4E262_HUMAN]	1386.01	22.82	1	0	7	69	390	41.0653	4.70361
Q8WY24	SNC66 protein OS=Homo sapiens PE=1 SV=1 - [Q8WY24_HUMAN]	1330.39	27.16	1	0	9	79	497	53.6314	6.66846
Q6N090	Putative uncharacterized protein DKFZp686G21220 (Fragment) OS=Homo sapiens GN=DKFZp686G21220 PE=2 SV=1 - [Q6N090_HUMAN]	1287.07	23.91	1	0	9	86	506	54.354	6.59521
B4E1V0	cDNA FLJ54839, highly similar to Lactotransferrin (EC 3.4.21.-) OS=Homo sapiens PE=2 SV=1 - [B4E1V0_HUMAN]	1215.73	44	1	0	12	63	300	33.0041	7.63525
Q6P5S8	IGK@ protein OS=Homo sapiens GN=IGK@ PE=1 SV=1 - [Q6P5S8_HUMAN]	1199.23	30.08	1	0	7	44	236	25.7568	6.32861
P01834	Ig kappa chain C region OS=Homo sapiens GN=IGKC PE=1 SV=1 - [IGKC_HUMAN]	1180.58	52.83	1	0	5	40	106	11.6017	5.87158
Q8TCD0	Uncharacterized protein OS=Homo sapiens PE=1 SV=1 - [Q8TCD0_HUMAN]	1180.58	23.43	1	0	5	40	239	26.218	8.06006
Q0KKI6	Immunoblobulin light chain (Fragment) OS=Homo sapiens PE=1 SV=1 - [Q0KKI6_HUMAN]	1180.58	25.57	1	0	5	40	219	24.015	8.06006
Q6PJF2	IGK@ protein OS=Homo sapiens GN=IGK@ PE=1 SV=1 - [Q6PJF2_HUMAN]	1180.58	26.38	1	0	6	43	235	25.5047	6.55127
Q7Z3Y4	Uncharacterized protein OS=Homo sapiens PE=1 SV=1 - [Q7Z3Y4_HUMAN]	1180.58	23.73	1	0	5	40	236	25.6857	7.59131
Q6GMX0	Uncharacterized protein OS=Homo sapiens PE=1 SV=1 - [Q6GMX0_HUMAN]	1180.58	23.73	1	0	5	40	236	25.7908	7.97217
Q6PIL8	IGK@ protein OS=Homo sapiens GN=IGK@ PE=1 SV=1 - [Q6PIL8_HUMAN]	1180.58	26.27	1	0	6	43	236	25.8179	6.55127
Q5EFE6	Anti-RhD monoclonal T125 kappa light chain OS=Homo sapiens PE=2 SV=1 - [Q5EFE6_HUMAN]	1180.58	23.93	1	0	5	40	234	25.6817	8.42627
V9HW34	Epididymis luminal protein 213 OS=Homo sapiens GN=HEL-213 PE=2 SV=1 - [V9HW34_HUMAN]	1180.58	29.79	1	0	6	41	235	25.6299	6.55127
A0A087WZW8	Ig kappa chain C region OS=Homo sapiens GN=IGKC PE=4 SV=2 - [A0A087WZW8_HUMAN]	1180.58	47.06	1	0	5	40	119	12.9885	7.23975
A0A087X1V9	Ig kappa chain C region OS=Homo sapiens GN=IGKC PE=1 SV=3 - [A0A087X1V9_HUMAN]	1180.58	23.43	1	0	5	40	239	26.0791	7.29834
P01877	Ig alpha-2 chain C region OS=Homo sapiens GN=IGHA2 PE=1 SV=3 - [IGHA2_HUMAN]	1169.98	47.06	1	0	8	108	340	36.503	6.1001
Q6MZV6	Putative uncharacterized protein DKFZp686L19235 OS=Homo sapiens GN=DKFZp686L19235 PE=2 SV=1 - [Q6MZV6_HUMAN]	1169.98	33.4	1	0	8	108	479	51.6065	5.77002
A0A0G2JMB2	Ig alpha-2 chain C region (Fragment) OS=Homo sapiens GN=IGHA2 PE=1 SV=1 - [A0A0G2JMB2_HUMAN]	1169.98	47.06	1	0	8	108	340	36.4851	6.1001
Q7Z379	Putative uncharacterized protein DKFZp686K04218 (Fragment) OS=Homo sapiens GN=DKFZp686K04218 PE=2 SV=1 - [Q7Z379_HUMAN]	1169.98	33.47	1	0	8	108	478	51.5877	6.52197
Q6P089	IGH@ protein OS=Homo sapiens GN=IGH@ PE=2 SV=1 - [Q6P089_HUMAN]	1169.98	33.33	1	0	8	108	480	51.9646	6.31592
Q9NPP6	Immunoglobulin heavy chain variant (Fragment) OS=Homo sapiens PE=2 SV=1 - [Q9NPP6_HUMAN]	1169.98	38.46	1	0	8	108	416	44.758	6.12549
Q6ZVX0	cDNA FLJ41981 fis, clone SMINT2011888, highly similar to Protein Tro alpha1 H,myeloma OS=Homo sapiens PE=2 SV=1 - [Q6ZVX0_HUMAN]	1169.98	32.85	1	0	8	108	487	52.841	5.92236
Q7Z374	Putative uncharacterized protein DKFZp686C02218 (Fragment) OS=Homo sapiens GN=DKFZp686C02218 PE=2 SV=1 - [Q7Z374_HUMAN]	1164.27	25.41	1	0	7	106	492	53.7418	7.04932
A0A075B6N7	Ig alpha-2 chain C region (Fragment) OS=Homo sapiens GN=IGHA2 PE=1 SV=1 - [A0A075B6N7_HUMAN]	1050.06	39.71	1	0	7	101	340	36.568	6.26514
Q6N041	Putative uncharacterized protein DKFZp686O16217 (Fragment) OS=Homo sapiens GN=DKFZp686O16217 PE=2 SV=1 - [Q6N041_HUMAN]	1044.32	20.08	1	0	6	99	498	54.0905	7.18115
Q6N091	Putative uncharacterized protein DKFZp686C02220 (Fragment) OS=Homo sapiens GN=DKFZp686C02220 PE=2 SV=1 - [Q6N091_HUMAN]	1044.32	20	1	0	6	99	500	54.1255	6.34131
A0A075B6H6	Ig kappa chain C region (Fragment) OS=Homo sapiens GN=IGKC PE=1 SV=1 - [A0A075B6H6_HUMAN]	991.235	32.71	1	0	3	30	107	11.7117	5.87158
E7EVS6	Actin, cytoplasmic 1 (Fragment) OS=Homo sapiens GN=ACTB PE=2 SV=1 - [E7EVS6_HUMAN]	977.773	27.44	1	0	4	52	164	17.9638	5.50342
G5E9R0	Actin, cytoplasmic 1 OS=Homo sapiens GN=ACTB PE=3 SV=1 - [G5E9R0_HUMAN]	977.773	36	1	0	4	52	125	13.8498	5.49072
I3L1U9	Actin, cytoplasmic 2, N-terminally processed (Fragment) OS=Homo sapiens GN=ACTG1 PE=2 SV=1 - [I3L1U9_HUMAN]	977.773	21.03	1	0	4	52	214	23.83	5.43994
I3L3R2	Actin, cytoplasmic 2, N-terminally processed (Fragment) OS=Homo sapiens GN=ACTG1 PE=2 SV=1 - [I3L3R2_HUMAN]	977.773	27.44	1	0	4	52	164	18.0199	5.50342
I3L4N8	Actin, cytoplasmic 2, N-terminally processed (Fragment) OS=Homo sapiens GN=ACTG1 PE=2 SV=1 - [I3L4N8_HUMAN]	977.773	18.6	1	0	4	52	242	26.9174	5.0083
J3KT65	Actin, cytoplasmic 2, N-terminally processed OS=Homo sapiens GN=ACTG1 PE=2 SV=1 - [J3KT65_HUMAN]	977.773	22.73	1	0	4	52	198	21.7898	7.38623
K7EM38	Actin, cytoplasmic 2, N-terminally processed (Fragment) OS=Homo sapiens GN=ACTG1 PE=2 SV=1 - [K7EM38_HUMAN]	977.773	33.83	1	0	4	52	133	14.5132	5.2749
A1E282	Beta-actin (Fragment) OS=Homo sapiens PE=2 SV=1 - [A1E282_HUMAN]	977.773	37.19	1	0	4	52	121	13.5306	6.37939
Q9NYE4	Cervical mucin MUC5B (Fragment) OS=Homo sapiens PE=2 SV=1 - [Q9NYE4_HUMAN]	965.208	7.12	1	0	3	27	716	71.1516	7.35693
F8W148	Carbonic anhydrase 6 (Fragment) OS=Homo sapiens GN=CA6 PE=1 SV=1 - [F8W148_HUMAN]	948.066	17.11	1	1	4	54	187	21.0494	6.80029
Q562R1	Beta-actin-like protein 2 OS=Homo sapiens GN=ACTBL2 PE=1 SV=2 - [ACTBL_HUMAN]	887.914	11.17	1	0	4	50	376	41.976	5.59229
Q9BYX7	Putative beta-actin-like protein 3 OS=Homo sapiens GN=POTEKP PE=5 SV=1 - [ACTBM_HUMAN]	885.69	4.27	1	0	1	28	375	41.9888	6.32861
B4DUI8	cDNA FLJ52761, highly similar to Actin, aortic smooth muscle OS=Homo sapiens PE=2 SV=1 - [B4DUI8_HUMAN]	885.69	9.04	1	0	4	38	332	37.3387	5.5542
B3KWQ3	cDNA FLJ43573 fis, clone RECTM2001691, highly similar to Actin, cytoplasmic 2 OS=Homo sapiens PE=2 SV=1 - [B3KWQ3_HUMAN]	885.69	9.49	1	0	3	37	253	28.193	5.33838
A4UCT3	Beta-actin (Fragment) OS=Homo sapiens PE=2 SV=1 - [A4UCT3_HUMAN]	885.69	18.18	1	0	3	37	132	14.7273	5.12256
B7ZAP6	cDNA, FLJ79260, highly similar to Actin, cytoplasmic 2 OS=Homo sapiens PE=2 SV=1 - [B7ZAP6_HUMAN]	885.69	8.16	1	0	3	37	294	33.0795	5.64307
G8FSY7	Beta actin (Fragment) OS=Homo sapiens GN=ACTB PE=2 SV=1 - [G8FSY7_HUMAN]	885.69	6.96	1	0	1	28	230	25.7078	6.39209
A5GZ75	Beta-actin (Fragment) OS=Homo sapiens PE=2 SV=1 - [A5GZ75_HUMAN]	885.69	15.89	1	0	3	37	151	16.8474	5.57959
B3KPP5	cDNA FLJ32030 fis, clone NTONG2000040, highly similar to Actin, alpha cardiac OS=Homo sapiens PE=2 SV=1 - [B3KPP5_HUMAN]	885.69	12.9	1	0	3	37	186	20.9305	5.65576
V9HVZ7	Epididymis luminal protein 176 OS=Homo sapiens GN=HEL-176 PE=2 SV=1 - [V9HVZ7_HUMAN]	885.69	10.76	1	0	3	37	223	25.0195	5.65576
F1BXA6	Beta-actin (Fragment) OS=Homo sapiens PE=2 SV=1 - [F1BXA6_HUMAN]	885.69	22.02	1	0	3	37	109	12.1881	6.04932
Q96FU6	ACTG1 protein (Fragment) OS=Homo sapiens GN=ACTG1 PE=2 SV=2 - [Q96FU6_HUMAN]	885.69	14.55	1	0	3	37	165	18.4391	5.35107
Q6PJ43	ACTG1 protein (Fragment) OS=Homo sapiens GN=ACTG1 PE=2 SV=1 - [Q6PJ43_HUMAN]	885.69	9.13	1	0	3	37	263	29.3927	5.69385
Q96DE1	Putative uncharacterized protein (Fragment) OS=Homo sapiens PE=2 SV=1 - [Q96DE1_HUMAN]	885.69	15.09	1	0	3	37	159	17.7127	5.30029
K4EQ44	Beta actin (Fragment) OS=Homo sapiens PE=4 SV=1 - [K4EQ44_HUMAN]	885.69	16.49	1	0	1	28	97	11.0445	4.88135
K4ENJ5	Beta actin (Fragment) OS=Homo sapiens PE=4 SV=1 - [K4ENJ5_HUMAN]	885.69	16.49	1	0	1	28	97	11.0145	4.99561
P23280	Carbonic anhydrase 6 OS=Homo sapiens GN=CA6 PE=1 SV=3 - [CAH6_HUMAN]	855.787	12.66	1	0	6	59	308	35.3446	7.02002
B4DUH8	cDNA FLJ60163, highly similar to Carbonic anhydrase 6 (EC 4.2.1.1) OS=Homo sapiens PE=2 SV=1 - [B4DUH8_HUMAN]	855.787	12.5	1	0	6	59	312	35.7667	7.02002
H7C013	Serum albumin (Fragment) OS=Homo sapiens GN=ALB PE=2 SV=1 - [H7C013_HUMAN]	824.795	39.59	1	0	7	52	197	22.844	6.34131
P0CG38	POTE ankyrin domain family member I OS=Homo sapiens GN=POTEI PE=3 SV=1 - [POTEI_HUMAN]	812.976	2.51	1	0	3	38	1075	121.205	6.21436
B8ZZJ2	Actin, gamma-enteric smooth muscle OS=Homo sapiens GN=ACTG2 PE=2 SV=1 - [B8ZZJ2_HUMAN]	812.976	22.69	1	0	3	38	119	12.9601	5.40186
C9JFL5	Actin, gamma-enteric smooth muscle (Fragment) OS=Homo sapiens GN=ACTG2 PE=2 SV=1 - [C9JFL5_HUMAN]	812.976	18.62	1	0	3	38	145	16.2609	6.26514
C9JTX5	Actin, cytoplasmic 1 (Fragment) OS=Homo sapiens GN=ACTB PE=2 SV=1 - [C9JTX5_HUMAN]	812.976	33.75	1	0	3	38	80	8.52817	5.35107
C9JUM1	Actin, cytoplasmic 1 (Fragment) OS=Homo sapiens GN=ACTB PE=2 SV=1 - [C9JUM1_HUMAN]	812.976	27.27	1	0	3	38	99	10.9723	5.74463
C9JZR7	Actin, cytoplasmic 1 (Fragment) OS=Homo sapiens GN=ACTB PE=2 SV=1 - [C9JZR7_HUMAN]	812.976	26.21	1	0	3	38	103	11.3865	5.42725
F6QUT6	Actin, aortic smooth muscle (Fragment) OS=Homo sapiens GN=ACTA2 PE=2 SV=1 - [F6QUT6_HUMAN]	812.976	17.88	1	0	3	38	151	16.7482	5.50342
F8WB63	Actin, gamma-enteric smooth muscle OS=Homo sapiens GN=ACTG2 PE=2 SV=1 - [F8WB63_HUMAN]	812.976	25.71	1	0	3	38	105	11.3955	5.89697
F8WCH0	Actin, gamma-enteric smooth muscle OS=Homo sapiens GN=ACTG2 PE=2 SV=1 - [F8WCH0_HUMAN]	812.976	40.38	1	0	2	37	52	5.56671	6.49365
B7Z6I1	cDNA FLJ52755, highly similar to Actin, aortic smooth muscle OS=Homo sapiens PE=2 SV=1 - [B7Z6I1_HUMAN]	812.976	17.53	1	0	3	38	154	17.0514	6.01123
Q7Z7J6	Actin alpha 1 skeletal muscle protein OS=Homo sapiens GN=ACTA1 PE=2 SV=1 - [Q7Z7J6_HUMAN]	812.976	13.78	1	0	5	47	254	28.133	6.07471
A6NL76	Actin, alpha skeletal muscle OS=Homo sapiens GN=ACTA1 PE=1 SV=3 - [A6NL76_HUMAN]	812.976	13.78	1	0	5	47	254	28.147	6.07471
P01034	Cystatin-C OS=Homo sapiens GN=CST3 PE=1 SV=1 - [CYTC_HUMAN]	801.591	44.52	1	7	8	43	146	15.7891	8.74854
P01591	Immunoglobulin J chain OS=Homo sapiens GN=IGJ PE=1 SV=4 - [IGJ_HUMAN]	751.857	63.52	1	1	8	66	159	18.087	5.23682
D6RD17	Immunoglobulin J chain (Fragment) OS=Homo sapiens GN=JCHAIN PE=1 SV=7 - [D6RD17_HUMAN]	660.423	55.06	1	0	7	57	158	18.1101	5.60498
P01857	Ig gamma-1 chain C region OS=Homo sapiens GN=IGHG1 PE=1 SV=1 - [IGHG1_HUMAN]	650.23	19.39	1	0	6	32	330	36.0832	8.19189
A0A087WYC5	Ig gamma-1 chain C region OS=Homo sapiens GN=IGHG1 PE=1 SV=1 - [A0A087WYC5_HUMAN]	650.23	13.47	1	0	6	32	475	52.3929	8.20654
A0A0A0MS08	Ig gamma-1 chain C region (Fragment) OS=Homo sapiens GN=IGHG1 PE=1 SV=1 - [A0A0A0MS08_HUMAN]	650.23	16.04	1	0	6	32	399	43.8841	6.96143
A0A087X079	Ig gamma-1 chain C region OS=Homo sapiens GN=IGHG1 PE=1 SV=1 - [A0A087X079_HUMAN]	650.23	13.53	1	0	6	32	473	51.8798	8.07471
A0A087WV47	Ig gamma-1 chain C region OS=Homo sapiens GN=IGHG1 PE=1 SV=1 - [A0A087WV47_HUMAN]	650.23	13.73	1	0	6	32	466	51.1215	7.54736
A0A087X1C7	Ig gamma-1 chain C region OS=Homo sapiens GN=IGHG1 PE=1 SV=1 - [A0A087X1C7_HUMAN]	650.23	13.85	1	0	6	32	462	50.4565	8.44092
A8K008	cDNA FLJ78387 OS=Homo sapiens PE=1 SV=1 - [A8K008_HUMAN]	650.23	13.56	1	0	6	32	472	51.5637	8.1626
Q6N089	Putative uncharacterized protein DKFZp686P15220 OS=Homo sapiens GN=DKFZp686P15220 PE=1 SV=1 - [Q6N089_HUMAN]	650.23	13.56	1	0	6	32	472	51.6918	7.92822
S6B291	IgG H chain OS=Homo sapiens PE=1 SV=1 - [S6B291_HUMAN]	650.23	13.73	1	0	6	32	466	50.8383	7.76709
Q6PYX1	Hepatitis B virus receptor binding protein (Fragment) OS=Homo sapiens PE=1 SV=1 - [Q6PYX1_HUMAN]	650.23	18.39	1	0	6	32	348	38.138	8.03076
Q6N095	Putative uncharacterized protein DKFZp686K03196 OS=Homo sapiens GN=DKFZp686K03196 PE=1 SV=1 - [Q6N095_HUMAN]	650.23	13.47	1	0	6	32	475	52.3271	8.57275
A0A0G2JNK4	Ig gamma-1 chain C region OS=Homo sapiens GN=IGHG1 PE=1 SV=1 - [A0A0G2JNK4_HUMAN]	650.23	13.79	1	0	6	32	464	50.8834	7.91357
Q6GMX6	IGH@ protein OS=Homo sapiens GN=IGH@ PE=1 SV=1 - [Q6GMX6_HUMAN]	650.23	13.76	1	0	6	32	465	51.0507	8.68994
Q5EFE5	Anti-RhD monoclonal T125 gamma1 heavy chain OS=Homo sapiens PE=2 SV=1 - [Q5EFE5_HUMAN]	650.23	13.47	1	0	6	32	475	52.3293	8.35303
V9HW68	Epididymis luminal protein 214 OS=Homo sapiens GN=HEL-214 PE=2 SV=1 - [V9HW68_HUMAN]	650.23	13.62	1	0	6	32	470	51.6828	7.75244
Q7Z351	Putative uncharacterized protein DKFZp686N02209 OS=Homo sapiens GN=DKFZp686N02209 PE=2 SV=1 - [Q7Z351_HUMAN]	650.23	13.28	1	0	6	32	482	52.8186	8.48486
Q6MZQ6	Putative uncharacterized protein DKFZp686G11190 OS=Homo sapiens GN=DKFZp686G11190 PE=2 SV=1 - [Q6MZQ6_HUMAN]	650.23	13.47	1	0	6	32	475	52.01	8.06006
Q6N094	Putative uncharacterized protein DKFZp686O01196 OS=Homo sapiens GN=DKFZp686O01196 PE=2 SV=1 - [Q6N094_HUMAN]	650.23	13.33	1	0	6	32	480	52.5794	8.17725
Q6N097	Putative uncharacterized protein DKFZp686H20196 OS=Homo sapiens GN=DKFZp686H20196 PE=2 SV=1 - [Q6N097_HUMAN]	650.23	13.31	1	0	6	32	481	52.7255	8.48486
Q6N096	Putative uncharacterized protein DKFZp686I15196 OS=Homo sapiens GN=DKFZp686I15196 PE=2 SV=1 - [Q6N096_HUMAN]	650.23	13.73	1	0	6	32	466	50.8945	8.06006
Q6MZV7	Putative uncharacterized protein DKFZp686C11235 OS=Homo sapiens GN=DKFZp686C11235 PE=2 SV=1 - [Q6MZV7_HUMAN]	650.23	13.53	1	0	6	32	473	52.0879	7.57666
Q9UL88	Myosin-reactive immunoglobulin heavy chain variable region (Fragment) OS=Homo sapiens PE=2 SV=1 - [Q9UL88_HUMAN]	636.769	14.5	1	1	1	23	131	14.1332	9.62744
P28325	Cystatin-D OS=Homo sapiens GN=CST5 PE=1 SV=1 - [CYTD_HUMAN]	592.8	32.39	1	3	4	38	142	16.0699	7.1665
A0A0A0MS07	Ig gamma-1 chain C region (Fragment) OS=Homo sapiens GN=IGHG1 PE=1 SV=1 - [A0A0A0MS07_HUMAN]	565.37	16.95	1	0	5	29	295	31.963	8.03076
Q6MZX9	Putative uncharacterized protein DKFZp686M08189 OS=Homo sapiens GN=DKFZp686M08189 PE=2 SV=1 - [Q6MZX9_HUMAN]	551.405	26.92	1	0	7	39	483	52.2018	5.2876
C6KXN3	Lambda light chain of human immunoglobulin surface antigen-related protein (Fragment) OS=Homo sapiens GN=IgLC-rG PE=1 SV=1 - [C6KXN3_HUMAN]	509.05	26.29	1	0	7	35	232	24.7261	5.5415
A2NUT2	Lambda-chain (AA -20 to 215) OS=Homo sapiens PE=1 SV=1 - [A2NUT2_HUMAN]	509.05	34.89	1	1	8	36	235	24.6391	7.62061
Q6IPQ0	IGL@ protein OS=Homo sapiens GN=IGL@ PE=2 SV=1 - [Q6IPQ0_HUMAN]	509.05	25.85	1	0	7	35	236	24.8081	6.75635
Q8N5F4	IGL@ protein OS=Homo sapiens GN=IGL@ PE=1 SV=1 - [Q8N5F4_HUMAN]	509.05	26.18	1	0	7	35	233	24.9452	5.33838
Q6PJG0	Uncharacterized protein OS=Homo sapiens PE=1 SV=1 - [Q6PJG0_HUMAN]	509.05	25.96	1	0	7	35	235	24.6171	7.29834
Q8N355	IGL@ protein OS=Homo sapiens GN=IGL@ PE=1 SV=1 - [Q8N355_HUMAN]	509.05	26.07	1	0	7	35	234	24.7772	6.3667
Q6GMX4	IGL@ protein OS=Homo sapiens GN=IGL@ PE=1 SV=1 - [Q6GMX4_HUMAN]	509.05	25.85	1	0	7	35	236	24.7941	6.88818
Q6GMW3	IGL@ protein OS=Homo sapiens GN=IGL@ PE=1 SV=1 - [Q6GMW3_HUMAN]	509.05	26.07	1	0	7	35	234	24.6382	6.3667
Q6PIQ7	IGL@ protein OS=Homo sapiens GN=IGL@ PE=1 SV=1 - [Q6PIQ7_HUMAN]	509.05	25.85	1	0	7	35	236	25.0053	7.97217
P02814	Submaxillary gland androgen-regulated protein 3B OS=Homo sapiens GN=SMR3B PE=1 SV=2 - [SMR3B_HUMAN]	450.053	65.82	1	1	3	137	79	8.18226	9.56885
P59665	Neutrophil defensin 1 OS=Homo sapiens GN=DEFA1 PE=1 SV=1 - [DEF1_HUMAN]	438.703	26.6	1	0	4	86	94	10.1942	6.99072
P59666	Neutrophil defensin 3 OS=Homo sapiens GN=DEFA3 PE=1 SV=1 - [DEF3_HUMAN]	438.703	26.6	1	0	4	86	94	10.2382	5.98584
P25311	Zinc-alpha-2-glycoprotein OS=Homo sapiens GN=AZGP1 PE=1 SV=2 - [ZA2G_HUMAN]	437.954	26.17	1	2	9	72	298	34.2371	6.04932
A0A5E4	Uncharacterized protein OS=Homo sapiens PE=2 SV=1 - [A0A5E4_HUMAN]	430.922	25.96	1	0	7	31	235	24.7312	5.93506
S6AWD9	IgG H chain OS=Homo sapiens PE=2 SV=1 - [S6AWD9_HUMAN]	428.684	16.72	1	0	4	16	311	33.2815	7.85498
S6BGE5	IgG H chain OS=Homo sapiens PE=2 SV=1 - [S6BGE5_HUMAN]	428.684	16.46	1	0	4	16	316	34.0368	7.03467
B9A064	Immunoglobulin lambda-like polypeptide 5 OS=Homo sapiens GN=IGLL5 PE=2 SV=2 - [IGLL5_HUMAN]	423.58	23.83	1	0	6	29	214	23.0486	8.83643
Q96E61	Uncharacterized protein OS=Homo sapiens PE=2 SV=1 - [Q96E61_HUMAN]	423.58	21.61	1	0	6	29	236	24.6971	7.29834
Q6GMW6	Uncharacterized protein OS=Homo sapiens PE=2 SV=1 - [Q6GMW6_HUMAN]	423.58	21.7	1	0	6	29	235	24.7882	7.69385
A0A0B4J231	Immunoglobulin lambda-like polypeptide 5 OS=Homo sapiens GN=IGLL5 PE=1 SV=1 - [A0A0B4J231_HUMAN]	423.58	23.72	1	0	6	29	215	23.1357	8.83643
Q6PIK1	IGL@ protein OS=Homo sapiens GN=IGL@ PE=1 SV=1 - [Q6PIK1_HUMAN]	423.58	21.7	1	0	6	29	235	24.8421	7.7085
Q6P5S3	Uncharacterized protein OS=Homo sapiens PE=2 SV=1 - [Q6P5S3_HUMAN]	423.58	21.61	1	0	6	29	236	24.9123	7.25439
Q6GMW4	IGL@ protein OS=Homo sapiens GN=IGL@ PE=2 SV=1 - [Q6GMW4_HUMAN]	423.58	21.89	1	0	6	29	233	24.8393	6.7417
Q6GMV7	Uncharacterized protein OS=Homo sapiens PE=2 SV=1 - [Q6GMV7_HUMAN]	423.58	21.61	1	0	6	29	236	24.9343	6.88818
Q6NS95	IGL@ protein OS=Homo sapiens GN=IGL@ PE=2 SV=1 - [Q6NS95_HUMAN]	423.58	21.79	1	0	6	29	234	25.1324	6.66846
S6BGD6	IgG L chain OS=Homo sapiens PE=1 SV=1 - [S6BGD6_HUMAN]	419.967	25.96	1	0	7	30	235	24.8081	7.23975
Q567P1	IGL@ protein OS=Homo sapiens GN=IGL@ PE=2 SV=1 - [Q567P1_HUMAN]	419.967	25.96	1	0	7	30	235	24.7841	7.29834
Q6GMX3	IGL@ protein OS=Homo sapiens GN=IGL@ PE=2 SV=1 - [Q6GMX3_HUMAN]	419.967	25.85	1	0	7	30	236	24.6851	6.88818
Q6IN99	IGL@ protein OS=Homo sapiens GN=IGL@ PE=2 SV=1 - [Q6IN99_HUMAN]	419.967	25.96	1	0	7	30	235	24.8722	6.7417
Q8NEJ1	Uncharacterized protein OS=Homo sapiens PE=2 SV=1 - [Q8NEJ1_HUMAN]	419.967	25.85	1	0	7	30	236	25.0083	7.69385
Q6GMV8	Uncharacterized protein OS=Homo sapiens PE=2 SV=1 - [Q6GMV8_HUMAN]	419.967	26.07	1	0	7	30	234	24.8943	6.66846
P0CG05	Ig lambda-2 chain C regions OS=Homo sapiens GN=IGLC2 PE=1 SV=1 - [LAC2_HUMAN]	395.99	50	1	0	6	25	106	11.2865	7.23975
P0CG06	Ig lambda-3 chain C regions OS=Homo sapiens GN=IGLC3 PE=1 SV=1 - [LAC3_HUMAN]	395.99	50	1	0	6	25	106	11.2305	7.23975
A0A075B6L0	Ig lambda-3 chain C regions (Fragment) OS=Homo sapiens GN=IGLC3 PE=1 SV=2 - [A0A075B6L0_HUMAN]	395.99	50	1	0	6	25	106	11.3115	7.23975
A0A075B6K9	Ig lambda-2 chain C regions (Fragment) OS=Homo sapiens GN=IGLC2 PE=4 SV=1 - [A0A075B6K9_HUMAN]	395.99	50	1	0	6	25	106	11.3395	7.23975
Q8TCJ5	Putative uncharacterized protein DKFZp667J0810 (Fragment) OS=Homo sapiens GN=DKFZp667J0810 PE=2 SV=1 - [Q8TCJ5_HUMAN]	395.99	50	1	0	6	25	106	11.2585	7.23975
Q6PJR7	Beta-2-microglobulin OS=Homo sapiens GN=IGL@ PE=1 SV=1 - [Q6PJR7_HUMAN]	395.99	38.13	1	0	6	25	139	14.6691	6.72705
Q7Z2U7	Uncharacterized protein OS=Homo sapiens PE=2 SV=1 - [Q7Z2U7_HUMAN]	395.99	22.65	1	0	6	25	234	24.9993	6.37939
P0CG04	Ig lambda-1 chain C regions OS=Homo sapiens GN=IGLC1 PE=1 SV=1 - [LAC1_HUMAN]	388.677	40.57	1	0	5	23	106	11.3406	7.86963
A0M8Q9	C1 segment protein (Fragment) OS=Homo sapiens GN=C1 segment PE=4 SV=1 - [A0M8Q9_HUMAN]	388.677	40.95	1	0	5	23	105	11.2836	7.86963
A0A075B6K8	Ig lambda-1 chain C regions (Fragment) OS=Homo sapiens GN=IGLC1 PE=4 SV=1 - [A0A075B6K8_HUMAN]	388.677	40.57	1	0	5	23	106	11.3936	7.86963
Q5CZ94	Putative uncharacterized protein DKFZp781M0386 OS=Homo sapiens GN=DKFZp781M0386 PE=2 SV=1 - [Q5CZ94_HUMAN]	388.677	18.38	1	0	5	23	234	24.9863	7.26904
Q6P2J1	Uncharacterized protein OS=Homo sapiens PE=2 SV=1 - [Q6P2J1_HUMAN]	388.677	18.3	1	0	5	23	235	24.9543	6.97607
Q6DHW4	Uncharacterized protein OS=Homo sapiens PE=2 SV=1 - [Q6DHW4_HUMAN]	388.677	18.14	1	0	5	23	237	25.0924	7.98682
P01620	Ig kappa chain V-III region SIE OS=Homo sapiens PE=1 SV=1 - [KV302_HUMAN]	361.148	30.28	1	0	3	16	109	11.7678	8.48486
P01623	Ig kappa chain V-III region WOL OS=Homo sapiens PE=1 SV=1 - [KV305_HUMAN]	361.148	30.28	1	0	3	16	109	11.7389	8.90967
Q9UL78	Myosin-reactive immunoglobulin light chain variable region (Fragment) OS=Homo sapiens PE=2 SV=1 - [Q9UL78_HUMAN]	361.148	30.28	1	0	3	16	109	11.6388	8.29443
A2NB46	Cold agglutinin FS-2 L-chain (Fragment) OS=Homo sapiens PE=2 SV=1 - [A2NB46_HUMAN]	361.148	30.28	1	0	3	16	109	11.881	9.01221
G3GAU4	Anti-H1N1 influenza HA kappa chain variable region (Fragment) OS=Homo sapiens PE=2 SV=1 - [G3GAU4_HUMAN]	361.148	30.84	1	0	3	16	107	11.5987	7.95752
P01860	Ig gamma-3 chain C region OS=Homo sapiens GN=IGHG3 PE=1 SV=2 - [IGHG3_HUMAN]	357.84	8.75	1	0	6	36	377	41.2604	7.89893
A0A087WXL8	Ig gamma-3 chain C region OS=Homo sapiens GN=IGHG3 PE=1 SV=1 - [A0A087WXL8_HUMAN]	357.84	6.38	1	0	6	36	517	56.8529	8.25049
A0A075B6N8	Ig gamma-3 chain C region (Fragment) OS=Homo sapiens GN=IGHG3 PE=1 SV=1 - [A0A075B6N8_HUMAN]	357.84	8.75	1	0	6	36	377	41.2993	7.89893
A0A087WVW2	Ig gamma-3 chain C region OS=Homo sapiens GN=IGHG3 PE=1 SV=1 - [A0A087WVW2_HUMAN]	357.84	6.33	1	0	6	36	521	57.1194	8.104
Q6N030	Putative uncharacterized protein DKFZp686I15212 OS=Homo sapiens GN=DKFZp686I15212 PE=1 SV=1 - [Q6N030_HUMAN]	357.84	6.37	1	0	6	36	518	56.983	8.04541
Q5EBM2	Uncharacterized protein OS=Homo sapiens PE=1 SV=1 - [Q5EBM2_HUMAN]	357.84	6.36	1	0	6	36	519	56.7768	6.85889
Q8NF17	FLJ00385 protein (Fragment) OS=Homo sapiens GN=FLJ00385 PE=1 SV=1 - [Q8NF17_HUMAN]	357.84	6.48	1	0	6	36	509	56.0749	7.59131
Q86TT2	Full-length cDNA clone CS0DI019YF20 of Placenta of Homo sapiens (human) (Fragment) OS=Homo sapiens PE=2 SV=1 - [Q86TT2_HUMAN]	357.84	9.32	1	0	6	36	354	39.1003	7.6499
S6B2B0	IgG L chain OS=Homo sapiens PE=2 SV=1 - [S6B2B0_HUMAN]	348.416	17.51	1	0	4	24	217	23.1024	8.52881
S6BAN6	IgG L chain OS=Homo sapiens PE=2 SV=1 - [S6BAN6_HUMAN]	348.416	17.59	1	0	4	24	216	22.9053	8.30908
S6C4S2	IgG L chain OS=Homo sapiens PE=2 SV=1 - [S6C4S2_HUMAN]	348.416	17.51	1	0	4	24	217	22.8464	8.07471
C9JEV0	Zinc-alpha-2-glycoprotein OS=Homo sapiens GN=AZGP1 PE=3 SV=1 - [C9JEV0_HUMAN]	347.606	22.47	1	0	7	65	227	26.3372	5.73193
S6C4Q7	IgG H chain OS=Homo sapiens PE=2 SV=1 - [S6C4Q7_HUMAN]	344.525	12.67	1	0	3	13	300	32.4	7.03467
S6BAM6	IgG H chain OS=Homo sapiens PE=2 SV=1 - [S6BAM6_HUMAN]	344.525	11.91	1	0	3	13	319	34.3179	7.84033
S6BAN1	IgG H chain OS=Homo sapiens PE=2 SV=1 - [S6BAN1_HUMAN]	344.525	11.95	1	0	3	13	318	33.7159	8.03076
S6BGE0	IgG H chain OS=Homo sapiens PE=2 SV=1 - [S6BGE0_HUMAN]	344.525	12.67	1	0	3	13	300	32.1611	7.85498
P01622	Ig kappa chain V-III region Ti OS=Homo sapiens PE=1 SV=1 - [KV304_HUMAN]	343.06	22.02	1	0	2	15	109	11.7809	8.49951
P04206	Ig kappa chain V-III region GOL OS=Homo sapiens PE=1 SV=1 - [KV307_HUMAN]	343.06	22.02	1	0	2	15	109	11.823	9.24658
P0CF74	Ig lambda-6 chain C region OS=Homo sapiens GN=IGLC6 PE=4 SV=1 - [LAC6_HUMAN]	320.813	33.02	1	0	3	15	106	11.2695	7.23975
A2KBC6	Anti-FactorVIII scFv (Fragment) OS=Homo sapiens PE=2 SV=1 - [A2KBC6_HUMAN]	316.391	14.29	1	0	3	12	238	24.9542	8.41162
A2KBC8	Anti-TeTox scFv (Fragment) OS=Homo sapiens PE=2 SV=1 - [A2KBC8_HUMAN]	316.391	14.29	1	0	3	12	238	25.1404	7.7085
A2KBC7	Anti-IFN-G scFv (Fragment) OS=Homo sapiens PE=2 SV=1 - [A2KBC7_HUMAN]	316.391	14.29	1	0	3	12	238	24.9872	7.72314
A2KBB9	Anti-(ED-B) scFV (Fragment) OS=Homo sapiens PE=2 SV=1 - [A2KBB9_HUMAN]	316.391	14.29	1	0	3	12	238	25.1293	8.11865
A2KBC3	Anti-(ED-B) scFV (Fragment) OS=Homo sapiens PE=2 SV=1 - [A2KBC3_HUMAN]	316.391	14.29	1	0	3	12	238	25.1452	7.7085
A2KBC0	Anti-(ED-B) scFV (Fragment) OS=Homo sapiens PE=2 SV=1 - [A2KBC0_HUMAN]	316.391	14.29	1	0	3	12	238	25.1893	8.11865
A2KBC2	Anti-(ED-B) scFV (Fragment) OS=Homo sapiens PE=2 SV=1 - [A2KBC2_HUMAN]	316.391	14.29	1	0	3	12	238	25.1773	7.7085
A2KBC5	Anti-HCS scFv (Fragment) OS=Homo sapiens PE=2 SV=1 - [A2KBC5_HUMAN]	316.391	14.29	1	0	3	12	238	25.2073	8.04541
A2KBC4	Anti-TN-C scFv (Fragment) OS=Homo sapiens PE=2 SV=1 - [A2KBC4_HUMAN]	316.391	14.29	1	0	3	12	238	25.1483	8.41162
P01765	Ig heavy chain V-III region TIL OS=Homo sapiens PE=1 SV=1 - [HV304_HUMAN]	298.625	16.52	1	0	1	8	115	12.3481	9.12939
P01774	Ig heavy chain V-III region POM OS=Homo sapiens PE=1 SV=1 - [HV313_HUMAN]	298.625	15.97	1	0	1	8	119	12.9453	7.98682
P01776	Ig heavy chain V-III region WAS OS=Homo sapiens PE=1 SV=1 - [HV315_HUMAN]	298.625	16.24	1	0	1	8	117	13.0824	7.98682
P01779	Ig heavy chain V-III region TUR OS=Homo sapiens PE=1 SV=1 - [HV318_HUMAN]	298.625	16.38	1	0	1	8	116	12.4233	9.72998
A2KUC3	UGa8H (Fragment) OS=Homo sapiens GN=IGHV PE=4 SV=1 - [A2KUC3_HUMAN]	298.625	15.7	1	0	1	8	121	13.0513	7.94287
A2KBC1	Anti-(ED-B) scFV (Fragment) OS=Homo sapiens PE=2 SV=2 - [A2KBC1_HUMAN]	298.625	10.59	1	0	2	11	236	25.1213	8.11865
Q6P5S2	Protein LEG1 homolog OS=Homo sapiens GN=LEG1 PE=1 SV=2 - [LEG1H_HUMAN]	294.057	7.88	1	3	4	114	330	37.9016	6.15088
P61626	Lysozyme C OS=Homo sapiens GN=LYZ PE=1 SV=1 - [LYSC_HUMAN]	284.259	19.59	1	1	4	18	148	16.5263	9.15869
F8VV32	Lysozyme C OS=Homo sapiens GN=LYZ PE=2 SV=1 - [F8VV32_HUMAN]	284.259	20.19	1	0	3	14	104	11.4807	9.0708
A0A0B4J259	Lysozyme OS=Homo sapiens GN=LYZ PE=1 SV=1 - [A0A0B4J259_HUMAN]	284.259	15.33	1	0	3	14	137	15.3187	8.68994
S6BAP8	IgG L chain OS=Homo sapiens PE=2 SV=1 - [S6BAP8_HUMAN]	270.421	17.51	1	0	4	20	217	22.8373	7.98682
P02812	Basic salivary proline-rich protein 2 OS=Homo sapiens GN=PRB2 PE=1 SV=3 - [PRB2_HUMAN]	261.087	60.58	1	1	6	24	416	40.7748	11.6343
Q19KS2	Lactoferrin (Fragment) OS=Homo sapiens PE=2 SV=1 - [Q19KS2_HUMAN]	260.512	19.26	1	0	7	25	353	39.118	9.02686
S6AWF4	IgG L chain OS=Homo sapiens PE=2 SV=1 - [S6AWF4_HUMAN]	260.203	28.89	1	0	5	18	180	19.83	7.09326
S6BGF9	IgG L chain OS=Homo sapiens PE=2 SV=1 - [S6BGF9_HUMAN]	259.443	17.84	1	0	4	19	213	22.7283	8.00146
S6AWE6	IgG L chain OS=Homo sapiens PE=2 SV=1 - [S6AWE6_HUMAN]	259.443	17.67	1	0	4	19	215	22.8914	8.42627
S6B286	IgG L chain OS=Homo sapiens PE=2 SV=1 - [S6B286_HUMAN]	259.443	17.67	1	0	4	19	215	22.8574	8.44092
P06870	Kallikrein-1 OS=Homo sapiens GN=KLK1 PE=1 SV=2 - [KLK1_HUMAN]	254.4	14.12	1	0	3	11	262	28.8709	4.83057
B7Z1F7	cDNA FLJ53859, highly similar to Kallikrein-1 (EC 3.4.21.35) OS=Homo sapiens PE=2 SV=1 - [B7Z1F7_HUMAN]	254.4	23.13	1	0	3	11	160	17.4004	4.53857
P01625	Ig kappa chain V-IV region Len OS=Homo sapiens PE=1 SV=2 - [KV402_HUMAN]	248.25	15.79	1	1	1	7	114	12.6322	7.92822
S6BAR0	IgG L chain OS=Homo sapiens PE=2 SV=1 - [S6BAR0_HUMAN]	234.926	13.89	1	0	3	14	216	23.1073	7.69385
A0N5G5	Rheumatoid factor D5 light chain (Fragment) OS=Homo sapiens GN=V<kappa>3 PE=2 SV=1 - [A0N5G5_HUMAN]	228.024	29.66	1	0	3	10	118	12.7585	8.96826
A0M8Q6	Ig lambda-7 chain C region OS=Homo sapiens GN=IGLC7 PE=1 SV=2 - [LAC7_HUMAN]	227.73	18.87	1	0	2	12	106	11.2956	8.27979
A0A075B6L1	Ig lambda-7 chain C region (Fragment) OS=Homo sapiens GN=IGLC7 PE=1 SV=2 - [A0A075B6L1_HUMAN]	227.73	18.87	1	0	2	12	106	11.2996	8.29443
P15516	Histatin-3 OS=Homo sapiens GN=HTN3 PE=1 SV=2 - [HIS3_HUMAN]	221.524	45.1	1	2	5	23	51	6.14509	10.0962
X6RAH8	Histatin-3 OS=Homo sapiens GN=HTN3 PE=4 SV=1 - [X6RAH8_HUMAN]	221.524	17.07	1	0	1	10	41	4.79837	9.31982
Q5FWF9	IGL@ protein OS=Homo sapiens GN=IGL@ PE=1 SV=1 - [Q5FWF9_HUMAN]	216.457	13.36	1	0	4	17	232	24.7792	5.59229
Q6T776	Kallikrein 1 isoform 3 preproprotein OS=Homo sapiens GN=KLK1 PE=2 SV=1 - [Q6T776_HUMAN]	213.284	15.7	1	0	2	10	172	19.2262	4.79248
S6AWD3	IgG L chain OS=Homo sapiens PE=2 SV=1 - [S6AWD3_HUMAN]	211.86	20.22	1	0	3	11	183	19.9291	8.90967
S6C4R6	IgG L chain OS=Homo sapiens PE=2 SV=1 - [S6C4R6_HUMAN]	211.86	20.11	1	0	3	11	184	20.3021	6.59521
S6AWE3	IgG L chain OS=Homo sapiens PE=2 SV=1 - [S6AWE3_HUMAN]	211.86	20	1	0	3	11	185	19.9319	7.73779
S6B294	IgG L chain OS=Homo sapiens PE=2 SV=1 - [S6B294_HUMAN]	211.86	20	1	0	3	11	185	20.0972	8.71924
S6BGE9	IgG L chain OS=Homo sapiens PE=2 SV=1 - [S6BGE9_HUMAN]	211.86	20.22	1	0	3	11	183	19.9151	8.89502
Q569I7	Uncharacterized protein OS=Homo sapiens PE=2 SV=1 - [Q569I7_HUMAN]	211.86	19.58	1	0	3	11	189	20.6554	5.2749
S6AWD6	IgG L chain OS=Homo sapiens PE=2 SV=1 - [S6AWD6_HUMAN]	211.86	20.79	1	0	3	11	178	19.4378	8.45557
S6B2C3	IgG L chain OS=Homo sapiens PE=2 SV=1 - [S6B2C3_HUMAN]	211.86	20	1	0	3	11	185	20.0972	8.77783
S6B2A1	IgG L chain OS=Homo sapiens PE=2 SV=1 - [S6B2A1_HUMAN]	211.86	20.11	1	0	3	11	184	20.3602	5.51611
A0A0U1RRF4	Protein IGKV1-8 OS=Homo sapiens GN=IGKV1-8 PE=4 SV=1 - [A0A0U1RRF4_HUMAN]	211.86	20.22	1	0	3	11	183	19.9541	8.54346
A0A087WWV8	Protein IGKV1-12 OS=Homo sapiens GN=IGKV1-12 PE=4 SV=2 - [A0A087WWV8_HUMAN]	211.86	20	1	0	3	11	185	20.055	8.06006
Q8IX02	Lactoferrin (Fragment) OS=Homo sapiens PE=4 SV=1 - [Q8IX02_HUMAN]	206.266	14.1	1	0	5	22	234	25.6551	9.24658
Q562Z7	Actin-like protein (Fragment) OS=Homo sapiens GN=ACT PE=3 SV=1 - [Q562Z7_HUMAN]	195.352	17.48	1	0	1	14	103	11.5299	6.354
Q562L5	Actin-like protein (Fragment) OS=Homo sapiens GN=ACT PE=3 SV=1 - [Q562L5_HUMAN]	195.352	17.48	1	0	1	14	103	11.5179	6.354
Q562P0	Actin-like protein (Fragment) OS=Homo sapiens GN=ACT PE=3 SV=1 - [Q562P0_HUMAN]	195.352	17.48	1	0	1	14	103	11.4789	5.65576
Q562U2	Actin-like protein (Fragment) OS=Homo sapiens GN=ACT PE=3 SV=1 - [Q562U2_HUMAN]	195.352	17.48	1	0	1	14	103	11.4768	6.02393
Q562Z4	Actin-like protein (Fragment) OS=Homo sapiens GN=ACT PE=3 SV=1 - [Q562Z4_HUMAN]	195.352	17.48	1	0	1	14	103	11.548	7.57666
Q562Y6	Actin-like protein (Fragment) OS=Homo sapiens GN=ACT PE=3 SV=1 - [Q562Y6_HUMAN]	195.352	17.48	1	0	1	14	103	11.5139	6.354
Q562L9	Actin-like protein (Fragment) OS=Homo sapiens GN=ACT PE=3 SV=1 - [Q562L9_HUMAN]	195.352	17.48	1	0	1	14	103	11.5489	6.52197
Q562V5	Actin-like protein (Fragment) OS=Homo sapiens GN=ACT PE=3 SV=1 - [Q562V5_HUMAN]	195.352	17.48	1	0	1	14	103	11.4238	6.354
Q562X9	Actin-like protein (Fragment) OS=Homo sapiens GN=ACT PE=3 SV=1 - [Q562X9_HUMAN]	195.352	17.48	1	0	1	14	103	11.5139	6.354
Q562N6	Actin-like protein (Fragment) OS=Homo sapiens GN=ACT PE=3 SV=1 - [Q562N6_HUMAN]	195.352	17.48	1	0	1	14	103	11.5129	6.354
Q562L6	Actin-like protein (Fragment) OS=Homo sapiens GN=ACT PE=3 SV=1 - [Q562L6_HUMAN]	195.352	17.48	1	0	1	14	103	11.5369	6.02393
Q562N8	Actin-like protein (Fragment) OS=Homo sapiens GN=ACT PE=3 SV=1 - [Q562N8_HUMAN]	195.352	17.48	1	0	1	14	103	11.4709	6.02393
Q562S0	Actin-like protein (Fragment) OS=Homo sapiens GN=ACT PE=3 SV=1 - [Q562S0_HUMAN]	195.352	17.48	1	0	1	14	103	11.5109	6.23975
Q562N0	Actin-like protein (Fragment) OS=Homo sapiens GN=ACT PE=3 SV=1 - [Q562N0_HUMAN]	195.352	17.48	1	0	1	14	103	11.4579	6.68311
Q562R8	Actin-like protein (Fragment) OS=Homo sapiens GN=ACT PE=3 SV=1 - [Q562R8_HUMAN]	195.352	17.48	1	0	1	14	103	11.529	7.04932
Q562P9	Actin-like protein (Fragment) OS=Homo sapiens GN=ACT PE=3 SV=1 - [Q562P9_HUMAN]	195.352	17.48	1	0	1	14	103	11.4689	6.23975
Q562N4	Actin-like protein (Fragment) OS=Homo sapiens GN=ACT PE=3 SV=1 - [Q562N4_HUMAN]	195.352	17.48	1	0	1	14	103	11.804	5.37646
P07477	Trypsin-1 OS=Homo sapiens GN=PRSS1 PE=1 SV=1 - [TRY1_HUMAN]	187.721	7.29	1	0	2	8	247	26.5411	6.50732
E7EQ64	Trypsin-1 OS=Homo sapiens GN=PRSS1 PE=2 SV=1 - [E7EQ64_HUMAN]	187.721	6.9	1	0	2	8	261	28.1049	7.25439
H0Y8D1	Trypsin-1 (Fragment) OS=Homo sapiens GN=PRSS1 PE=2 SV=1 - [H0Y8D1_HUMAN]	187.721	7.04	1	0	1	7	142	15.4118	7.26904
A6XGL3	Protease serine 1 OS=Homo sapiens GN=PRSS1 PE=1 SV=1 - [A6XGL3_HUMAN]	187.721	7.59	1	0	2	8	237	25.3825	7.54736
A1A508	PRSS3 protein OS=Homo sapiens GN=PRSS3 PE=2 SV=1 - [A1A508_HUMAN]	187.721	7.29	1	0	2	8	247	26.4701	7.21045
Q53ZX7	Protease serine 1 (Fragment) OS=Homo sapiens GN=PRSS1 PE=3 SV=1 - [Q53ZX7_HUMAN]	187.721	11.9	1	0	1	7	84	9.1088	9.05615
Q53ZX8	Protease serine 1 (Fragment) OS=Homo sapiens GN=PRSS1 PE=3 SV=1 - [Q53ZX8_HUMAN]	187.721	11.9	1	0	1	7	84	9.14285	9.46631
A0A087WW55	Trypsin-1 OS=Homo sapiens GN=PRSS1 PE=1 SV=1 - [A0A087WW55_HUMAN]	187.721	4.05	1	0	1	7	247	26.605	5.85889
Q86W19	Protease serine 1 (Fragment) OS=Homo sapiens GN=PRSS1 PE=3 SV=1 - [Q86W19_HUMAN]	187.721	11.9	1	0	1	7	84	9.23391	9.46631
Q53ZX9	Protease serine 1 (Fragment) OS=Homo sapiens GN=PRSS1 PE=3 SV=1 - [Q53ZX9_HUMAN]	187.721	11.9	1	0	1	7	84	9.1088	9.05615
Q86W18	Protease serine 1 (Fragment) OS=Homo sapiens GN=PRSS1 PE=3 SV=1 - [Q86W18_HUMAN]	187.721	11.9	1	0	1	7	84	9.14784	9.56885
Q45KI0	Trypsin I (Fragment) OS=Homo sapiens GN=PRSS1 PE=3 SV=1 - [Q45KI0_HUMAN]	187.721	11.9	1	0	1	7	84	9.16193	9.99365
Q86W20	Protease serine 1 (Fragment) OS=Homo sapiens GN=PRSS1 PE=3 SV=1 - [Q86W20_HUMAN]	187.721	11.9	1	0	1	7	84	9.16094	10.272
Q86W17	Protease serine 1 (Fragment) OS=Homo sapiens GN=PRSS1 PE=3 SV=1 - [Q86W17_HUMAN]	187.721	11.9	1	0	1	7	84	9.19386	9.83252
P0CG39	POTE ankyrin domain family member J OS=Homo sapiens GN=POTEJ PE=3 SV=1 - [POTEJ_HUMAN]	183.497	1.54	1	0	2	7	1038	117.315	5.97314
L0R5C4	Alternative protein POTEM OS=Homo sapiens GN=POTEM PE=3 SV=1 - [L0R5C4_HUMAN]	183.497	3.59	1	0	2	7	446	50.3049	5.51611
B1N7B8	Cryocrystalglobulin CC1 kappa light chain variable region (Fragment) OS=Homo sapiens PE=2 SV=1 - [B1N7B8_HUMAN]	183.08	22.43	1	0	2	8	107	11.7889	7.98682
D6RHJ6	Immunoglobulin J chain (Fragment) OS=Homo sapiens GN=IGJ PE=1 SV=1 - [D6RHJ6_HUMAN]	177.393	45.86	1	0	6	29	157	17.6679	6.31592
P02787	Serotransferrin OS=Homo sapiens GN=TF PE=1 SV=3 - [TRFE_HUMAN]	177.082	16.62	1	0	8	29	698	77.0136	7.12256
A0A0K0K1H8	Epididymis secretory sperm binding protein Li 71p OS=Homo sapiens GN=HEL-S-71p PE=2 SV=1 - [A0A0K0K1H8_HUMAN]	177.082	16.62	1	0	8	29	698	77.0296	7.21045
B4E1B2	cDNA FLJ53691, highly similar to Serotransferrin OS=Homo sapiens PE=2 SV=1 - [B4E1B2_HUMAN]	177.082	12.83	1	0	7	27	678	74.7834	7.12256
Q53H26	Transferrin variant (Fragment) OS=Homo sapiens PE=2 SV=1 - [Q53H26_HUMAN]	177.082	16.62	1	0	8	29	698	77.0296	7.03467
Q06AH7	Transferrin OS=Homo sapiens GN=TF PE=2 SV=1 - [Q06AH7_HUMAN]	177.082	16.62	1	0	8	29	698	76.9096	7.21045
S6C4R7	IgG L chain OS=Homo sapiens PE=2 SV=1 - [S6C4R7_HUMAN]	169.64	10.85	1	0	2	13	212	22.4992	8.23584
P04080	Cystatin-B OS=Homo sapiens GN=CSTB PE=1 SV=2 - [CYTB_HUMAN]	169.005	21.43	1	3	3	13	98	11.1326	7.56201
C9JB55	Serotransferrin (Fragment) OS=Homo sapiens GN=TF PE=2 SV=1 - [C9JB55_HUMAN]	168.945	30.26	1	0	3	21	76	8.08406	4.71631
F8WCI6	Serotransferrin OS=Homo sapiens GN=TF PE=2 SV=1 - [F8WCI6_HUMAN]	168.945	19.17	1	0	3	21	120	12.7803	5.19873
F8WEK9	Serotransferrin OS=Homo sapiens GN=TF PE=2 SV=1 - [F8WEK9_HUMAN]	168.945	20	1	0	3	21	115	12.4992	8.6167
B4DEX9	cDNA FLJ56687, highly similar to Serotransferrin OS=Homo sapiens PE=2 SV=1 - [B4DEX9_HUMAN]	168.945	10.85	1	0	3	21	212	22.7362	7.66455
P22079	Lactoperoxidase OS=Homo sapiens GN=LPO PE=1 SV=2 - [PERL_HUMAN]	168.633	10.53	1	1	7	21	712	80.2369	8.6167
F5H386	Lactoperoxidase OS=Homo sapiens GN=LPO PE=4 SV=1 - [F5H386_HUMAN]	168.1	10.57	1	0	6	16	653	73.9093	8.14795
B4E1M1	cDNA FLJ60391, highly similar to Lactoperoxidase (EC 1.11.1.7) OS=Homo sapiens PE=2 SV=1 - [B4E1M1_HUMAN]	168.1	10.57	1	0	6	16	653	73.8793	8.14795
Q92766	Ras-responsive element-binding protein 1 OS=Homo sapiens GN=RREB1 PE=1 SV=3 - [RREB1_HUMAN]	156.65	0.77	1	1	1	28	1687	181.306	6.97607
A0JLQ0	AZGP1 protein (Fragment) OS=Homo sapiens GN=AZGP1 PE=2 SV=1 - [A0JLQ0_HUMAN]	153.653	15.09	1	0	3	34	159	18.6955	8.96826
P29401	Transketolase OS=Homo sapiens GN=TKT PE=1 SV=3 - [TKT_HUMAN]	150.62	5.94	1	0	3	9	623	67.8347	7.66455
B4E022	Transketolase OS=Homo sapiens GN=TKT PE=2 SV=1 - [B4E022_HUMAN]	150.62	6.42	1	0	3	9	576	62.8393	7.51807
E9PFF2	Transketolase OS=Homo sapiens GN=TKT PE=2 SV=1 - [E9PFF2_HUMAN]	150.62	5.69	1	0	1	5	334	36.4263	7.76709
Q53EM5	Transketolase (Fragment) OS=Homo sapiens PE=2 SV=1 - [Q53EM5_HUMAN]	150.62	5.94	1	0	3	9	623	67.8628	7.81104
A0A0K0K1H9	Epididymis secretory protein Li 48 (Fragment) OS=Homo sapiens GN=HEL-S-48 PE=2 SV=1 - [A0A0K0K1H9_HUMAN]	150.62	9.37	1	0	3	9	395	42.8694	8.52881
B3KSI4	Transketolase OS=Homo sapiens PE=2 SV=1 - [B3KSI4_HUMAN]	150.62	6.85	1	0	3	9	540	58.9443	7.66455
B3KPZ8	cDNA FLJ32530 fis, clone SMINT2000185, highly similar to TRANSKETOLASE (EC 2.2.1.1) OS=Homo sapiens PE=2 SV=1 - [B3KPZ8_HUMAN]	150.62	10.34	1	0	3	9	358	38.8632	7.72314
B4DVU1	cDNA FLJ53217, highly similar to Transketolase (EC 2.2.1.1) OS=Homo sapiens PE=2 SV=1 - [B4DVU1_HUMAN]	150.62	8.71	1	0	3	9	425	46.361	7.69385
A0A0B4J1R6	Transketolase OS=Homo sapiens GN=TKT PE=1 SV=1 - [A0A0B4J1R6_HUMAN]	150.62	8.1	1	0	3	9	457	49.8789	7.91357
Q8TAX7	Mucin-7 OS=Homo sapiens GN=MUC7 PE=1 SV=2 - [MUC7_HUMAN]	149.549	10.34	1	2	4	13	377	39.1347	8.77783
C9JA05	Immunoglobulin J chain (Fragment) OS=Homo sapiens GN=IGJ PE=1 SV=1 - [C9JA05_HUMAN]	141.86	34.29	1	0	4	23	70	8.16241	8.55811
C9JCF5	Kaliocin-1 (Fragment) OS=Homo sapiens GN=LTF PE=2 SV=1 - [C9JCF5_HUMAN]	139.267	10.99	1	0	3	17	182	20.3307	9.94971
B4E1L2	cDNA FLJ59602, highly similar to Lactotransferrin (EC 3.4.21.-) OS=Homo sapiens PE=2 SV=1 - [B4E1L2_HUMAN]	139.267	13.25	1	0	3	17	151	16.5177	9.93506
A0N5G3	Rheumatoid factor G9 light chain (Fragment) OS=Homo sapiens GN=V<lambda>3 PE=2 SV=1 - [A0N5G3_HUMAN]	133.61	6.61	1	0	1	10	121	12.8893	6.52197
Q96JD0	Amyloid lambda 6 light chain variable region SAR (Fragment) OS=Homo sapiens PE=2 SV=1 - [Q96JD0_HUMAN]	133.61	6.9	1	0	1	10	116	12.2869	5.0083
P03973	Antileukoproteinase OS=Homo sapiens GN=SLPI PE=1 SV=2 - [SLPI_HUMAN]	113.844	27.27	1	4	5	15	132	14.3159	8.74854
P01859	Ig gamma-2 chain C region OS=Homo sapiens GN=IGHG2 PE=1 SV=2 - [IGHG2_HUMAN]	113.243	6.44	1	0	3	17	326	35.8778	7.59131
Q6N093	Putative uncharacterized protein DKFZp686I04196 (Fragment) OS=Homo sapiens GN=DKFZp686I04196 PE=2 SV=1 - [Q6N093_HUMAN]	113.243	5.04	1	0	3	17	417	46.0316	7.59131
Q6MZU6	Putative uncharacterized protein DKFZp686C15213 OS=Homo sapiens GN=DKFZp686C15213 PE=2 SV=1 - [Q6MZU6_HUMAN]	113.243	4.53	1	0	3	17	464	51.0662	7.7085
P01717	Ig lambda chain V-IV region Hil OS=Homo sapiens PE=1 SV=1 - [LV403_HUMAN]	101.63	17.76	1	0	1	7	107	11.5096	6.50732
A2MYD4	V2-7 protein (Fragment) OS=Homo sapiens GN=V2-7 PE=4 SV=1 - [A2MYD4_HUMAN]	101.63	19.79	1	0	1	7	96	10.3459	5.0083
Q5NV90	V2-17 protein (Fragment) OS=Homo sapiens GN=V2-17 PE=1 SV=1 - [Q5NV90_HUMAN]	101.63	19.59	1	0	1	7	97	10.3989	4.58936
Q68CN4	Putative uncharacterized protein DKFZp686E23209 OS=Homo sapiens GN=DKFZp686E23209 PE=1 SV=2 - [Q68CN4_HUMAN]	100.603	2.98	1	0	2	11	470	51.5035	7.56201
H7BZJ8	Zinc-alpha-2-glycoprotein (Fragment) OS=Homo sapiens GN=AZGP1 PE=4 SV=1 - [H7BZJ8_HUMAN]	100.39	21.18	1	1	2	24	85	9.70191	9.70068
Q9UBG3	Cornulin OS=Homo sapiens GN=CRNN PE=1 SV=1 - [CRNN_HUMAN]	100.09	8.89	1	0	3	3	495	53.5016	6.1001
A8K5I6	cDNA FLJ78643, highly similar to Homo sapiens cornulin (CRNN), mRNA OS=Homo sapiens PE=2 SV=1 - [A8K5I6_HUMAN]	100.09	8.89	1	0	3	3	495	53.5296	6.1001
Q04118	Basic salivary proline-rich protein 3 OS=Homo sapiens GN=PRB3 PE=1 SV=2 - [PRB3_HUMAN]	99.84	3.24	1	0	1	10	309	30.9616	10.7993
A0A0G2JPD0	Basic salivary proline-rich protein 3 OS=Homo sapiens GN=PRB3 PE=1 SV=1 - [A0A0G2JPD0_HUMAN]	99.84	3.24	1	0	1	10	309	30.9717	10.7993
F5H7C1	Basic salivary proline-rich protein 3 OS=Homo sapiens GN=PRB3 PE=1 SV=2 - [F5H7C1_HUMAN]	99.84	2.85	1	0	1	10	351	35.1017	10.8433
A0A0G2JNB4	Basic salivary proline-rich protein 3 OS=Homo sapiens GN=PRB3 PE=1 SV=1 - [A0A0G2JNB4_HUMAN]	99.84	3.24	1	0	1	10	309	30.9717	10.7993
Q4VAY2	PRB3 protein OS=Homo sapiens GN=PRB3 PE=2 SV=1 - [Q4VAY2_HUMAN]	99.84	6.17	1	0	1	10	162	16.5806	10.9458
J3QSD8	Lactoperoxidase (Fragment) OS=Homo sapiens GN=LPO PE=1 SV=1 - [J3QSD8_HUMAN]	95.0714	13.01	1	0	2	7	123	13.5049	9.31982
P02810	Salivary acidic proline-rich phosphoprotein 1/2 OS=Homo sapiens GN=PRH1 PE=1 SV=2 - [PRPC_HUMAN]	91.7769	72.29	1	0	2	36	166	17.0063	4.84326
A0A087WV42	Salivary acidic proline-rich phosphoprotein 1/2 OS=Homo sapiens GN=PRH1 PE=4 SV=1 - [A0A087WV42_HUMAN]	91.7769	23.53	1	0	1	34	187	19.1223	5.14795
A0A087WYT0	Salivary acidic proline-rich phosphoprotein 1/2 OS=Homo sapiens GN=PRH1 PE=4 SV=1 - [A0A087WYT0_HUMAN]	91.7769	25.14	1	0	1	34	175	17.8407	6.27783
A0A087WYF5	Salivary acidic proline-rich phosphoprotein 1/2 (Fragment) OS=Homo sapiens GN=PRH1 PE=4 SV=1 - [A0A087WYF5_HUMAN]	91.7769	31.43	1	0	1	34	140	13.9928	11.4585
A0A0A0MT31	Proline-rich protein 4 OS=Homo sapiens GN=PRH1 PE=4 SV=1 - [A0A0A0MT31_HUMAN]	91.7769	72.29	1	0	2	36	166	17.0053	4.95752
A0A024RAQ4	Proline-rich protein HaeIII subfamily 1, isoform CRA_b OS=Homo sapiens GN=PRH1 PE=4 SV=1 - [A0A024RAQ4_HUMAN]	91.7769	49.18	1	0	2	36	244	25.7766	6.37939
A0A087WZY1	Uncharacterized protein OS=Homo sapiens PE=4 SV=1 - [A0A087WZY1_HUMAN]	91.7769	16.6	1	0	1	34	265	27.8937	6.68311
A0A024RAR0	Proline-rich protein HaeIII subfamily 1, isoform CRA_a OS=Homo sapiens GN=PRH1 PE=4 SV=1 - [A0A024RAR0_HUMAN]	91.7769	72.29	1	0	2	36	166	17.0053	4.95752
Q96DR5	BPI fold-containing family A member 2 OS=Homo sapiens GN=BPIFA2 PE=1 SV=2 - [BPIA2_HUMAN]	90.155	2.81	1	0	1	9	249	26.9947	5.59229
A8K739	cDNA FLJ77339 OS=Homo sapiens PE=2 SV=1 - [A8K739_HUMAN]	90.155	2.81	1	0	1	9	249	26.9957	5.26221
Q9H3M1	Airway lactoperoxidase (Fragment) OS=Homo sapiens PE=2 SV=1 - [Q9H3M1_HUMAN]	87.7464	6.74	1	0	1	4	193	22.4633	8.98291
P15515	Histatin-1 OS=Homo sapiens GN=HTN1 PE=1 SV=2 - [HIS1_HUMAN]	85.4	45.61	1	1	3	25	57	6.95838	9.12939
Q8N4F0	BPI fold-containing family B member 2 OS=Homo sapiens GN=BPIFB2 PE=1 SV=2 - [BPIB2_HUMAN]	82.58	6.11	1	0	2	10	458	49.1417	8.71924
B4E209	cDNA FLJ53463, highly similar to Bactericidal/permeability-increasingprotein-like 1 OS=Homo sapiens PE=2 SV=1 - [B4E209_HUMAN]	82.58	6.47	1	0	2	10	433	46.3472	8.96826
P80303	Nucleobindin-2 OS=Homo sapiens GN=NUCB2 PE=1 SV=2 - [NUCB2_HUMAN]	81.1867	3.81	1	0	2	18	420	50.1643	5.12256
A0A087WSV8	Nucleobindin 2, isoform CRA_b OS=Homo sapiens GN=NUCB2 PE=1 SV=1 - [A0A087WSV8_HUMAN]	81.1867	3.81	1	0	2	18	420	50.1964	5.12256
V9HW75	Epididymis secretory protein Li 109 OS=Homo sapiens GN=HEL-S-109 PE=1 SV=1 - [V9HW75_HUMAN]	81.1867	3.81	1	0	2	18	420	50.1914	5.12256
E9PKG6	Nucleobindin-2 OS=Homo sapiens GN=NUCB2 PE=1 SV=2 - [E9PKG6_HUMAN]	81.1867	4.73	1	0	2	18	338	40.3433	5.17334
H0YD18	Nucleobindin-2 (Fragment) OS=Homo sapiens GN=NUCB2 PE=1 SV=2 - [H0YD18_HUMAN]	81.1867	12.33	1	0	1	3	73	8.63734	5.03369
P06702	Protein S100-A9 OS=Homo sapiens GN=S100A9 PE=1 SV=1 - [S10A9_HUMAN]	80.43	31.58	1	1	2	5	114	13.2335	6.12549
P18510	Interleukin-1 receptor antagonist protein OS=Homo sapiens GN=IL1RN PE=1 SV=1 - [IL1RA_HUMAN]	79.41	6.78	1	0	2	6	177	20.042	6.18896
A0A024R528	Interleukin 1 receptor antagonist, isoform CRA_a OS=Homo sapiens GN=IL1RN PE=3 SV=1 - [A0A024R528_HUMAN]	79.41	8.39	1	0	2	6	143	16.1319	4.88135
Q8TDL5	BPI fold-containing family B member 1 OS=Homo sapiens GN=BPIFB1 PE=1 SV=1 - [BPIB1_HUMAN]	74.94	5.37	1	0	2	4	484	52.4085	7.2251
B2R7Z6	cDNA, FLJ93674 OS=Homo sapiens PE=2 SV=1 - [B2R7Z6_HUMAN]	74.94	5.37	1	0	2	4	484	52.4775	7.54736
H6VRG2	Keratin 1 OS=Homo sapiens GN=KRT1 PE=3 SV=1 - [H6VRG2_HUMAN]	73.6	8.07	1	0	3	13	644	66.026	8.11865
Q96DA0	Zymogen granule protein 16 homolog B OS=Homo sapiens GN=ZG16B PE=1 SV=3 - [ZG16B_HUMAN]	71.5567	8.17	1	0	2	4	208	22.7246	7.38623
A0A0C4DGN4	Uncharacterized protein OS=Homo sapiens GN=ZG16B PE=1 SV=1 - [A0A0C4DGN4_HUMAN]	71.5567	9.55	1	0	2	4	178	19.588	5.94775
C3PTT6	Pancreatic adenocarcinoma upregulated factor OS=Homo sapiens GN=PAUF PE=1 SV=1 - [C3PTT6_HUMAN]	71.5567	8.67	1	0	2	4	196	21.553	7.38623
P04264	Keratin, type II cytoskeletal 1 OS=Homo sapiens GN=KRT1 PE=1 SV=6 - [K2C1_HUMAN]	71.15	9.94	1	0	4	14	644	65.999	8.11865
H6VRG0	Keratin 1 OS=Homo sapiens GN=KRT1 PE=3 SV=1 - [H6VRG0_HUMAN]	71.15	9.94	1	0	4	14	644	65.9299	7.79639
H6VRG1	Keratin 1 OS=Homo sapiens GN=KRT1 PE=3 SV=1 - [H6VRG1_HUMAN]	71.15	9.92	1	0	4	14	645	66.086	8.11865
H6VRG3	Keratin 1 OS=Homo sapiens GN=KRT1 PE=3 SV=1 - [H6VRG3_HUMAN]	71.15	9.94	1	0	4	14	644	66.071	7.79639
H6VRF8	Keratin 1 OS=Homo sapiens GN=KRT1 PE=3 SV=1 - [H6VRF8_HUMAN]	71.15	9.94	1	0	4	14	644	66.013	8.11865
H6VRF9	Keratin 1 OS=Homo sapiens GN=KRT1 PE=3 SV=1 - [H6VRF9_HUMAN]	71.15	9.94	1	0	4	14	644	66.029	7.79639
Q01469	Fatty acid-binding protein, epidermal OS=Homo sapiens GN=FABP5 PE=1 SV=3 - [FABP5_HUMAN]	70.88	36.3	1	0	4	8	135	15.1546	7.00537
I6L8B7	Fatty acid-binding protein, epidermal OS=Homo sapiens GN=FABP5 PE=1 SV=1 - [I6L8B7_HUMAN]	70.88	31.68	1	0	3	6	101	11.2495	6.07471
P04433	Ig kappa chain V-III region VG (Fragment) OS=Homo sapiens PE=1 SV=1 - [KV309_HUMAN]	69.75	13.04	1	0	2	7	115	12.5673	4.95752
A0A087WUS2	Protein IGKV3D-11 OS=Homo sapiens GN=IGKV3D-11 PE=4 SV=1 - [A0A087WUS2_HUMAN]	69.75	13.89	1	0	2	7	108	11.795	5.24951
A0A0A0MRZ8	Protein IGKV3D-11 (Fragment) OS=Homo sapiens GN=IGKV3D-11 PE=4 SV=5 - [A0A0A0MRZ8_HUMAN]	69.75	12.93	1	0	2	7	116	12.7144	5.2876
S6B2A6	IgG H chain OS=Homo sapiens PE=2 SV=1 - [S6B2A6_HUMAN]	67.76	6.33	1	0	2	7	300	32.1469	7.25439
Q504X8	SMR3B protein OS=Homo sapiens GN=SMR3B PE=2 SV=1 - [Q504X8_HUMAN]	67.25	29.25	1	0	1	18	106	11.9976	8.49951
I3L1H9	Uncharacterized protein (Fragment) OS=Homo sapiens GN=ZG16B PE=1 SV=1 - [I3L1H9_HUMAN]	65.49	13.04	1	0	1	2	69	7.47488	9.31982
I3L3X0	Uncharacterized protein (Fragment) OS=Homo sapiens GN=ZG16B PE=1 SV=1 - [I3L3X0_HUMAN]	65.49	9.47	1	0	1	2	95	10.3373	8.51416
Q07277	Pre-pro-protein for kallikrein OS=Homo sapiens PE=3 SV=1 - [Q07277_HUMAN]	63.86	5.13	1	0	1	1	195	21.0773	5.0083
P32926	Desmoglein-3 OS=Homo sapiens GN=DSG3 PE=1 SV=2 - [DSG3_HUMAN]	63.56	1.2	1	0	1	1	999	107.465	4.99561
A0A024RC30	Desmoglein 3 (Pemphigus vulgaris antigen), isoform CRA_a OS=Homo sapiens GN=DSG3 PE=4 SV=1 - [A0A024RC30_HUMAN]	63.56	1.2	1	0	1	1	999	107.435	4.99561
B7Z2X4	cDNA FLJ53327, highly similar to Gelsolin OS=Homo sapiens PE=2 SV=1 - [B7Z2X4_HUMAN]	63.4	2.27	1	0	2	8	705	77.7411	5.69385
B7Z992	cDNA FLJ53698, highly similar to Gelsolin OS=Homo sapiens PE=2 SV=1 - [B7Z992_HUMAN]	63.4	2.24	1	0	2	8	715	78.7827	6.11279
P01033	Metalloproteinase inhibitor 1 OS=Homo sapiens GN=TIMP1 PE=1 SV=1 - [TIMP1_HUMAN]	63.36	8.7	1	0	1	2	207	23.1555	8.104
H0Y789	Metalloproteinase inhibitor 1 (Fragment) OS=Homo sapiens GN=TIMP1 PE=1 SV=1 - [H0Y789_HUMAN]	63.36	10.91	1	0	1	2	165	17.6427	8.36768
Q5H9A7	Metalloproteinase inhibitor 1 OS=Homo sapiens GN=TIMP1 PE=1 SV=1 - [Q5H9A7_HUMAN]	63.36	12.59	1	0	1	2	143	16.0468	8.07471
B3KQF4	cDNA FLJ90373 fis, clone NT2RP2004606, highly similar to Metalloproteinase inhibitor 1 OS=Homo sapiens PE=2 SV=1 - [B3KQF4_HUMAN]	63.36	8.7	1	0	1	2	207	23.1656	8.104
J3KT11	Lactoperoxidase (Fragment) OS=Homo sapiens GN=LPO PE=1 SV=1 - [J3KT11_HUMAN]	62.91	9.47	1	0	1	2	95	10.2922	8.51416
Q7Z2Y6	Putative uncharacterized protein DKFZp686G24255 (Fragment) OS=Homo sapiens GN=DKFZp686G24255 PE=2 SV=1 - [Q7Z2Y6_HUMAN]	62.91	9.47	1	0	1	2	95	10.2762	8.51416
B4DUH9	cDNA FLJ50228, highly similar to Lactoperoxidase (EC 1.11.1.7) OS=Homo sapiens PE=2 SV=1 - [B4DUH9_HUMAN]	62.91	4.95	1	0	1	2	182	19.8969	5.17334
P13796	Plastin-2 OS=Homo sapiens GN=LCP1 PE=1 SV=6 - [PLSL_HUMAN]	58.02	7.81	1	0	3	5	627	70.2439	5.42725
V9HWJ7	Epididymis secretory protein Li 37 OS=Homo sapiens GN=HEL-S-37 PE=2 SV=1 - [V9HWJ7_HUMAN]	58.02	7.81	1	0	3	5	627	70.2448	5.32568
Q53FI1	L-plastin variant (Fragment) OS=Homo sapiens PE=2 SV=1 - [Q53FI1_HUMAN]	58.02	7.81	1	0	3	5	627	70.2148	5.32568
Q59GX5	L-plastin variant (Fragment) OS=Homo sapiens PE=2 SV=1 - [Q59GX5_HUMAN]	58.02	6.02	1	0	2	2	498	55.6833	5.33838
S6C4Q9	IgG L chain OS=Homo sapiens PE=2 SV=1 - [S6C4Q9_HUMAN]	57.7533	3.69	1	0	1	6	217	22.8433	6.75635
O95789	Zinc finger MYM-type protein 6 OS=Homo sapiens GN=ZMYM6 PE=2 SV=2 - [ZMYM6_HUMAN]	56.37	0.68	1	0	1	34	1325	147.992	8.22119
Q7L9K1	cDNA FLJ10065 fis, clone HEMBA1001455 OS=Homo sapiens PE=2 SV=1 - [Q7L9K1_HUMAN]	56.37	1.48	1	0	1	34	607	69.4814	6.49365
A4Z946	Transposase-like protein (Fragment) OS=Homo sapiens PE=4 SV=1 - [A4Z946_HUMAN]	56.37	1.48	1	0	1	34	609	69.6916	6.49365
P00558	Phosphoglycerate kinase 1 OS=Homo sapiens GN=PGK1 PE=1 SV=3 - [PGK1_HUMAN]	53.9733	5.28	1	0	2	7	417	44.5861	8.104
B4DHM5	Phosphoglycerate kinase OS=Homo sapiens PE=2 SV=1 - [B4DHM5_HUMAN]	53.9733	9.09	1	0	2	7	242	25.6602	5.78271
B4E1H9	Phosphoglycerate kinase OS=Homo sapiens PE=2 SV=1 - [B4E1H9_HUMAN]	53.9733	6.73	1	0	2	7	327	35.0231	8.32373
B4DHB3	Phosphoglycerate kinase OS=Homo sapiens PE=2 SV=1 - [B4DHB3_HUMAN]	53.9733	7.83	1	0	2	7	281	29.9725	8.27979
B4DWQ3	Phosphoglycerate kinase OS=Homo sapiens PE=2 SV=1 - [B4DWQ3_HUMAN]	53.9733	6.83	1	0	1	5	161	17.0388	5.60498
P05164	Myeloperoxidase OS=Homo sapiens GN=MPO PE=1 SV=1 - [PERM_HUMAN]	53.79	2.68	1	1	1	1	745	83.8148	8.96826
A0A0C4DH25	Protein IGKV3D-20 (Fragment) OS=Homo sapiens GN=IGKV3D-20 PE=1 SV=1 - [A0A0C4DH25_HUMAN]	53.6967	7.76	1	1	1	3	116	12.5072	4.58936
P13797	Plastin-3 OS=Homo sapiens GN=PLS3 PE=1 SV=4 - [PLST_HUMAN]	52.79	2.06	1	0	1	1	630	70.7662	5.60498
Q5TBN3	Plastin-2 (Fragment) OS=Homo sapiens GN=LCP1 PE=1 SV=1 - [Q5TBN3_HUMAN]	52.79	5.28	1	0	1	1	246	27.2897	5.021
U3KQI3	Plastin-3 (Fragment) OS=Homo sapiens GN=PLS3 PE=1 SV=1 - [U3KQI3_HUMAN]	52.79	7.93	1	0	1	1	164	18.9825	4.98291
B4DPW9	cDNA FLJ51929, highly similar to Plastin-3 OS=Homo sapiens PE=2 SV=1 - [B4DPW9_HUMAN]	52.79	2.16	1	0	1	1	603	67.5566	5.65576
Q53GY0	Plastin 3 variant (Fragment) OS=Homo sapiens PE=2 SV=1 - [Q53GY0_HUMAN]	52.79	2.06	1	0	1	1	630	70.7222	5.68115
A0A0A0MSQ0	Plastin-3 OS=Homo sapiens GN=PLS3 PE=1 SV=1 - [A0A0A0MSQ0_HUMAN]	52.79	2.11	1	0	1	1	617	69.2906	5.93506
E5RHG6	Tubulin-specific chaperone A OS=Homo sapiens GN=TBCA PE=4 SV=2 - [E5RHG6_HUMAN]	52.05	16.03	1	0	2	2	131	15.0528	5.16064
E5RIW3	Tubulin-specific chaperone A OS=Homo sapiens GN=TBCA PE=2 SV=1 - [E5RIW3_HUMAN]	52.05	25	1	0	2	2	84	10.074	4.62744
E5RJD8	Tubulin-specific chaperone A OS=Homo sapiens GN=TBCA PE=2 SV=1 - [E5RJD8_HUMAN]	52.05	17.65	1	0	2	2	119	14.2972	5.12256
O75347	Tubulin-specific chaperone A OS=Homo sapiens GN=TBCA PE=1 SV=3 - [TBCA_HUMAN]	52.05	19.44	1	0	2	2	108	12.8467	5.2876
Q9UBC9	Small proline-rich protein 3 OS=Homo sapiens GN=SPRR3 PE=1 SV=2 - [SPRR3_HUMAN]	51	8.88	1	0	1	3	169	18.1422	8.57275
B1AN48	Small proline-rich protein 3 (Fragment) OS=Homo sapiens GN=SPRR3 PE=1 SV=7 - [B1AN48_HUMAN]	51	9.43	1	0	1	3	159	17.0476	8.08936
Q9H299	SH3 domain-binding glutamic acid-rich-like protein 3 OS=Homo sapiens GN=SH3BGRL3 PE=1 SV=1 - [SH3L3_HUMAN]	50.52	36.56	1	0	4	4	93	10.4313	4.93213
Q5T123	SH3 domain-binding glutamic acid-rich-like protein 3 OS=Homo sapiens GN=SH3BGRL3 PE=1 SV=1 - [Q5T123_HUMAN]	50.52	38.64	1	0	4	4	88	9.37476	9.36377
Q86Z22	Epididymis secretory protein Li 297 OS=Homo sapiens GN=HEL-S-297 PE=2 SV=1 - [Q86Z22_HUMAN]	50.52	15.04	1	0	4	4	226	23.8233	9.05615
D3DPK5	SH3 domain binding glutamic acid-rich protein like 3, isoform CRA_a (Fragment) OS=Homo sapiens GN=SH3BGRL3 PE=4 SV=1 - [D3DPK5_HUMAN]	50.52	13.23	1	0	4	4	257	26.8028	8.38232
A0A087WV23	SH3 domain-binding glutamic acid-rich-like protein 3 OS=Homo sapiens GN=SH3BGRL3 PE=1 SV=1 - [A0A087WV23_HUMAN]	50.52	15.04	1	0	4	4	226	23.7713	9.08545
A4F255	Immunoblobulin G1 Fab heavy chain variable region (Fragment) OS=Homo sapiens GN=VHCH1 PE=1 SV=1 - [A4F255_HUMAN]	50.45	5.13	1	0	1	1	234	24.8883	7.76709
S6BAP0	IgG H chain OS=Homo sapiens PE=2 SV=1 - [S6BAP0_HUMAN]	50.45	5.24	1	0	1	1	229	24.0229	8.54346
S6C4R2	IgG H chain OS=Homo sapiens PE=1 SV=1 - [S6C4R2_HUMAN]	50.45	4.36	1	0	1	1	275	28.8143	8.27979
S6C4S0	IgG H chain OS=Homo sapiens PE=1 SV=1 - [S6C4S0_HUMAN]	50.45	4.36	1	0	1	1	275	29.3794	8.1626
A0A0M3KKW6	Fab Hu 15C1 Heavy chain OS=Homo sapiens PE=1 SV=1 - [A0A0M3KKW6_HUMAN]	50.45	5.33	1	0	1	1	225	24.059	8.85107
Q9Y509	VH3 protein (Fragment) OS=Homo sapiens GN=VH3 PE=2 SV=1 - [Q9Y509_HUMAN]	50.45	8.16	1	0	1	1	147	15.7587	8.38232
Q6ZP87	CDNA FLJ26266 fis, clone DMC05613 OS=Homo sapiens PE=2 SV=1 - [Q6ZP87_HUMAN]	50.45	5.77	1	0	1	1	208	22.2119	8.26514
S6BAQ4	IgG H chain OS=Homo sapiens PE=2 SV=1 - [S6BAQ4_HUMAN]	50.45	5.08	1	0	1	1	236	25.2985	8.44092
S6B2B6	IgG H chain OS=Homo sapiens PE=2 SV=1 - [S6B2B6_HUMAN]	50.45	4.36	1	0	1	1	275	29.3417	8.67529
S6BAP4	IgG H chain OS=Homo sapiens PE=2 SV=1 - [S6BAP4_HUMAN]	50.45	4.36	1	0	1	1	275	29.4086	8.51416
S6BGD4	IgG H chain OS=Homo sapiens PE=2 SV=1 - [S6BGD4_HUMAN]	50.45	5.13	1	0	1	1	234	24.9997	9.48096
S6AWG0	IgG H chain OS=Homo sapiens PE=2 SV=1 - [S6AWG0_HUMAN]	50.45	5.08	1	0	1	1	236	24.8413	7.40088
S6C4S4	IgG H chain OS=Homo sapiens PE=2 SV=1 - [S6C4S4_HUMAN]	50.45	5.02	1	0	1	1	239	25.3085	8.89502
S6AWF0	IgG H chain OS=Homo sapiens PE=2 SV=1 - [S6AWF0_HUMAN]	50.45	5.02	1	0	1	1	239	25.4746	8.74854
Q96PU4	E3 ubiquitin-protein ligase UHRF2 OS=Homo sapiens GN=UHRF2 PE=1 SV=1 - [UHRF2_HUMAN]	49.79	1.5	1	0	1	3	802	89.9279	8.20654
P80748	Ig lambda chain V-III region LOI OS=Homo sapiens PE=1 SV=1 - [LV302_HUMAN]	48.26	7.21	1	0	1	5	111	11.9278	5.08447
Q8N4G4	CA6 protein OS=Homo sapiens GN=CA6 PE=1 SV=1 - [Q8N4G4_HUMAN]	48.1	10.06	1	0	4	26	179	19.6595	6.26514
Q5T0I0	Gelsolin (Fragment) OS=Homo sapiens GN=GSN PE=2 SV=1 - [Q5T0I0_HUMAN]	46.5133	3.46	1	0	1	3	260	28.9357	7.89893
H0YBU4	Protein-L-isoaspartate O-methyltransferase domain-containing protein 1 (Fragment) OS=Homo sapiens GN=PCMTD1 PE=1 SV=1 - [H0YBU4_HUMAN]	46.1233	10.77	1	0	1	18	130	14.4912	5.26221
A2J1N2	Rheumatoid factor RF-IP18 (Fragment) OS=Homo sapiens PE=2 SV=1 - [A2J1N2_HUMAN]	45.52	19.39	1	0	1	2	98	10.7303	8.83643
A0A068LKR7	Ig heavy chain variable region (Fragment) OS=Homo sapiens PE=2 SV=1 - [A0A068LKR7_HUMAN]	45.52	15.2	1	0	1	2	125	13.9357	9.01221
P10599	Thioredoxin OS=Homo sapiens GN=TXN PE=1 SV=3 - [THIO_HUMAN]	45.3	19.05	1	1	2	2	105	11.7297	4.91943
P62937	Peptidyl-prolyl cis-trans isomerase A OS=Homo sapiens GN=PPIA PE=1 SV=2 - [PPIA_HUMAN]	44.3	27.27	1	0	3	5	165	18.0009	7.81104
C9J5S7	Peptidyl-prolyl cis-trans isomerase OS=Homo sapiens GN=PPIA PE=2 SV=1 - [C9J5S7_HUMAN]	44.3	37.19	1	0	3	5	121	13.1994	6.771
F8WE65	Peptidyl-prolyl cis-trans isomerase OS=Homo sapiens GN=PPIA PE=2 SV=1 - [F8WE65_HUMAN]	44.3	37.5	1	0	3	5	120	13.0133	6.771
B2RE56	Peptidyl-prolyl cis-trans isomerase OS=Homo sapiens PE=2 SV=1 - [B2RE56_HUMAN]	44.3	27.27	1	0	3	5	165	17.9969	7.81104
A8K486	Peptidyl-prolyl cis-trans isomerase OS=Homo sapiens PE=2 SV=1 - [A8K486_HUMAN]	44.3	27.27	1	0	3	5	165	18.0018	6.90283
P01861	Ig gamma-4 chain C region OS=Homo sapiens GN=IGHG4 PE=1 SV=1 - [IGHG4_HUMAN]	44.26	2.14	1	0	1	6	327	35.9179	7.35693
Q6MZX7	Putative uncharacterized protein DKFZp686M24218 OS=Homo sapiens GN=DKFZp686M24218 PE=2 SV=1 - [Q6MZX7_HUMAN]	44.26	1.47	1	0	1	6	476	52.3871	7.76709
P31946	14-3-3 protein beta/alpha OS=Homo sapiens GN=YWHAB PE=1 SV=3 - [1433B_HUMAN]	43.92	3.25	1	0	1	1	246	28.0648	4.83057
Q04917	14-3-3 protein eta OS=Homo sapiens GN=YWHAH PE=1 SV=4 - [1433F_HUMAN]	43.92	3.25	1	0	1	1	246	28.201	4.84326
P61981	14-3-3 protein gamma OS=Homo sapiens GN=YWHAG PE=1 SV=2 - [1433G_HUMAN]	43.92	3.24	1	0	1	1	247	28.2849	4.89404
P27348	14-3-3 protein theta OS=Homo sapiens GN=YWHAQ PE=1 SV=1 - [1433T_HUMAN]	43.92	3.27	1	0	1	1	245	27.7468	4.77979
Q4VY19	14-3-3 protein beta/alpha (Fragment) OS=Homo sapiens GN=YWHAB PE=2 SV=1 - [Q4VY19_HUMAN]	43.92	8	1	0	1	1	100	11.5418	5.60498
Q4VY20	14-3-3 protein beta/alpha (Fragment) OS=Homo sapiens GN=YWHAB PE=2 SV=1 - [Q4VY20_HUMAN]	43.92	10.81	1	0	1	1	74	8.42323	7.25439
A2IDB2	14-3-3 protein eta (Fragment) OS=Homo sapiens GN=YWHAH PE=1 SV=1 - [A2IDB2_HUMAN]	43.92	4.94	1	0	1	1	162	18.6636	7.28369
E9PG15	14-3-3 protein theta (Fragment) OS=Homo sapiens GN=YWHAQ PE=1 SV=1 - [E9PG15_HUMAN]	43.92	5.37	1	0	1	1	149	17.0376	5.78271
B5BU24	14-3-3 protein beta/alpha OS=Homo sapiens GN=YWHAB PE=2 SV=1 - [B5BU24_HUMAN]	43.92	3.25	1	0	1	1	246	28.0948	4.83057
A0A0J9YWE8	14-3-3 protein beta/alpha OS=Homo sapiens GN=YWHAB PE=1 SV=1 - [A0A0J9YWE8_HUMAN]	43.92	5.37	1	0	1	1	149	17.3987	8.14795
A0A0J9YWZ2	14-3-3 protein beta/alpha (Fragment) OS=Homo sapiens GN=YWHAB PE=1 SV=1 - [A0A0J9YWZ2_HUMAN]	43.92	9.88	1	0	1	1	81	9.44982	8.1626
B3KNB4	cDNA FLJ14168 fis, clone NT2RP2001440, highly similar to 14-3-3 protein gamma OS=Homo sapiens PE=2 SV=1 - [B3KNB4_HUMAN]	43.92	3.24	1	0	1	1	247	28.2249	4.89404
B2R6N6	cDNA, FLJ93036, highly similar to Homo sapiens tyrosine 3-monooxygenase/tryptophan 5-monooxygenaseactivation protein, eta polypeptide (YWHAH), mRNA OS=Homo sapiens PE=2 SV=1 - [B2R6N6_HUMAN]	43.92	3.25	1	0	1	1	246	28.103	4.93213
B4DHC4	cDNA FLJ51843, highly similar to 14-3-3 protein gamma OS=Homo sapiens PE=2 SV=1 - [B4DHC4_HUMAN]	43.92	3.56	1	0	1	1	225	25.6406	4.91943
Q59EQ2	Tyrosine 3-monooxygenase/tryptophan 5-monooxygenase activation protein, beta polypeptide variant (Fragment) OS=Homo sapiens PE=2 SV=1 - [Q59EQ2_HUMAN]	43.92	4.23	1	0	1	1	189	22.164	8.1626
Q53RR5	Putative uncharacterized protein YWHAQ (Fragment) OS=Homo sapiens GN=YWHAQ PE=4 SV=1 - [Q53RR5_HUMAN]	43.92	8.16	1	0	1	1	98	11.1918	6.69775
B4DE78	cDNA FLJ52141, highly similar to 14-3-3 protein gamma OS=Homo sapiens PE=2 SV=1 - [B4DE78_HUMAN]	43.92	3.86	1	0	1	1	207	23.4876	4.81787
B4DMT8	cDNA FLJ52118, highly similar to 14-3-3 protein theta OS=Homo sapiens PE=2 SV=1 - [B4DMT8_HUMAN]	43.92	3.81	1	0	1	1	210	23.8219	4.88135
P18135	Ig kappa chain V-III region HAH OS=Homo sapiens PE=2 SV=1 - [KV312_HUMAN]	43.53	11.63	1	0	2	4	129	14.0641	7.95752
P18136	Ig kappa chain V-III region HIC OS=Homo sapiens PE=2 SV=2 - [KV313_HUMAN]	43.53	11.63	1	0	2	4	129	14.0801	6.59521
A0A0B4J1Z6	Protein IGKV3-20 (Fragment) OS=Homo sapiens GN=IGKV3-20 PE=4 SV=1 - [A0A0B4J1Z6_HUMAN]	43.53	12.93	1	0	2	4	116	12.5493	4.95752
A2IPI3	HRV Fab N28-VL (Fragment) OS=Homo sapiens PE=2 SV=1 - [A2IPI3_HUMAN]	43.53	13.16	1	0	2	4	114	12.2751	7.95752
A2NXP9	K light chain variable region (Fragment) OS=Homo sapiens PE=2 SV=1 - [A2NXP9_HUMAN]	43.53	13.64	1	0	2	4	110	12.0019	6.59521
A2IPI5	HRV Fab 026-VL (Fragment) OS=Homo sapiens PE=2 SV=1 - [A2IPI5_HUMAN]	43.53	7.96	1	0	1	1	113	11.9869	7.95752
A2IPI2	HRV Fab N27-VL (Fragment) OS=Homo sapiens PE=2 SV=1 - [A2IPI2_HUMAN]	43.53	13.04	1	0	2	4	115	12.4092	8.88037
B4DM82	Peptidyl-prolyl cis-trans isomerase OS=Homo sapiens PE=2 SV=1 - [B4DM82_HUMAN]	42.76	23.26	1	0	2	4	129	14.076	8.47021
O60814	Histone H2B type 1-K OS=Homo sapiens GN=HIST1H2BK PE=1 SV=3 - [H2B1K_HUMAN]	42.25	7.14	1	0	1	1	126	13.8816	10.3159
B4DR52	Histone H2B OS=Homo sapiens GN=HIST2H2BF PE=2 SV=1 - [B4DR52_HUMAN]	42.25	5.42	1	0	1	1	166	18.0297	10.3159
P06899	Histone H2B type 1-J OS=Homo sapiens GN=HIST1H2BJ PE=1 SV=3 - [H2B1J_HUMAN]	42.25	7.14	1	0	1	1	126	13.8956	10.3159
P23527	Histone H2B type 1-O OS=Homo sapiens GN=HIST1H2BO PE=1 SV=3 - [H2B1O_HUMAN]	42.25	7.14	1	0	1	1	126	13.8976	10.3159
P33778	Histone H2B type 1-B OS=Homo sapiens GN=HIST1H2BB PE=1 SV=2 - [H2B1B_HUMAN]	42.25	7.14	1	0	1	1	126	13.9416	10.3159
P57053	Histone H2B type F-S OS=Homo sapiens GN=H2BFS PE=1 SV=2 - [H2BFS_HUMAN]	42.25	7.14	1	0	1	1	126	13.9356	10.3745
P58876	Histone H2B type 1-D OS=Homo sapiens GN=HIST1H2BD PE=1 SV=2 - [H2B1D_HUMAN]	42.25	7.14	1	0	1	1	126	13.9276	10.3159
P62807	Histone H2B type 1-C/E/F/G/I OS=Homo sapiens GN=HIST1H2BC PE=1 SV=4 - [H2B1C_HUMAN]	42.25	7.14	1	0	1	1	126	13.8976	10.3159
Q16778	Histone H2B type 2-E OS=Homo sapiens GN=HIST2H2BE PE=1 SV=3 - [H2B2E_HUMAN]	42.25	7.14	1	0	1	1	126	13.9116	10.3159
Q5QNW6	Histone H2B type 2-F OS=Homo sapiens GN=HIST2H2BF PE=1 SV=3 - [H2B2F_HUMAN]	42.25	7.14	1	0	1	1	126	13.9116	10.3159
Q8N257	Histone H2B type 3-B OS=Homo sapiens GN=HIST3H2BB PE=1 SV=3 - [H2B3B_HUMAN]	42.25	7.14	1	0	1	1	126	13.8995	10.3159
Q93079	Histone H2B type 1-H OS=Homo sapiens GN=HIST1H2BH PE=1 SV=3 - [H2B1H_HUMAN]	42.25	7.14	1	0	1	1	126	13.8835	10.3159
Q99877	Histone H2B type 1-N OS=Homo sapiens GN=HIST1H2BN PE=1 SV=3 - [H2B1N_HUMAN]	42.25	7.14	1	0	1	1	126	13.9136	10.3159
Q99879	Histone H2B type 1-M OS=Homo sapiens GN=HIST1H2BM PE=1 SV=3 - [H2B1M_HUMAN]	42.25	7.14	1	0	1	1	126	13.9806	10.3159
Q99880	Histone H2B type 1-L OS=Homo sapiens GN=HIST1H2BL PE=1 SV=3 - [H2B1L_HUMAN]	42.25	7.14	1	0	1	1	126	13.9436	10.3159
U3KQK0	Histone H2B OS=Homo sapiens GN=HIST1H2BN PE=3 SV=1 - [U3KQK0_HUMAN]	42.25	5.42	1	0	1	1	166	18.7923	10.5356
Q96A08	Histone H2B type 1-A OS=Homo sapiens GN=HIST1H2BA PE=1 SV=3 - [H2B1A_HUMAN]	42.25	7.09	1	0	1	1	127	14.1587	10.3159
A8K9J7	Histone H2B OS=Homo sapiens PE=2 SV=1 - [A8K9J7_HUMAN]	42.25	7.14	1	0	1	1	126	13.9876	10.3159
I6L9F7	Histone H2B (Fragment) OS=Homo sapiens GN=HIST1H2BM PE=2 SV=1 - [I6L9F7_HUMAN]	42.25	6.52	1	0	1	1	138	15.1471	10.2427
Q0D2M2	HIST1H2BC protein OS=Homo sapiens GN=HIST1H2BC PE=2 SV=1 - [Q0D2M2_HUMAN]	42.25	7.14	1	0	1	1	126	13.8255	10.3892
L0R4T3	Histone H2B OS=Homo sapiens GN=ABCF2 PE=3 SV=1 - [L0R4T3_HUMAN]	42.25	13.43	1	0	1	1	67	7.30176	8.88037
P01605	Ig kappa chain V-I region Lay OS=Homo sapiens PE=1 SV=1 - [KV113_HUMAN]	41.2	8.33	1	0	1	2	108	11.8268	7.95752
P01624	Ig kappa chain V-III region POM OS=Homo sapiens PE=1 SV=1 - [KV306_HUMAN]	41.2	13.76	1	0	2	5	109	11.9149	8.93896
P04207	Ig kappa chain V-III region CLL OS=Homo sapiens PE=1 SV=2 - [KV308_HUMAN]	41.2	11.63	1	0	2	5	129	14.2662	8.51416
P04434	Ig kappa chain V-III region VH (Fragment) OS=Homo sapiens PE=4 SV=1 - [KV310_HUMAN]	41.2	7.76	1	0	1	2	116	12.7494	5.93506
A0A0C4DH55	Protein IGKV3D-7 (Fragment) OS=Homo sapiens GN=IGKV3D-7 PE=4 SV=4 - [A0A0C4DH55_HUMAN]	41.2	12.5	1	0	2	5	120	13.2365	5.93506
Q9UL85	Myosin-reactive immunoglobulin kappa chain variable region (Fragment) OS=Homo sapiens PE=2 SV=1 - [Q9UL85_HUMAN]	41.2	8.26	1	0	1	2	109	11.7539	8.51416
A0A075B6H7	Protein IGKV3-7 (Fragment) OS=Homo sapiens GN=IGKV3-7 PE=4 SV=1 - [A0A075B6H7_HUMAN]	41.2	7.76	1	0	1	2	116	12.7754	5.24951
A0A0B4J1T9	Protein IGKV3-15 (Fragment) OS=Homo sapiens GN=IGKV3-15 PE=4 SV=1 - [A0A0B4J1T9_HUMAN]	41.2	13.04	1	0	2	5	115	12.4882	5.18604
A0A0G2JMV0	Protein IGKV3D-7 OS=Homo sapiens GN=IGKV3D-7 PE=4 SV=1 - [A0A0G2JMV0_HUMAN]	41.2	13.51	1	0	2	5	111	12.0791	5.18604
A0A0C4DH90	Protein IGKV3OR2-268 (Fragment) OS=Homo sapiens GN=IGKV3OR2-268 PE=4 SV=4 - [A0A0C4DH90_HUMAN]	41.2	12.82	1	0	2	5	117	12.6753	4.89404
G3V1M9	Basic salivary proline-rich protein 1 OS=Homo sapiens GN=PRB1 PE=1 SV=2 - [G3V1M9_HUMAN]	41.11	30.3	1	1	2	9	330	32.4376	11.2095
T1S9D5	MUC5AC (Fragment) OS=Homo sapiens GN=MUC5AC PE=4 SV=1 - [T1S9D5_HUMAN]	41.08	0.42	1	0	1	1	5060	521.304	7.10791
P98088	Mucin-5AC OS=Homo sapiens GN=MUC5AC PE=1 SV=4 - [MUC5A_HUMAN]	41.08	0.37	1	0	1	1	5654	585.199	7.02002
O75372	Gastric mucin (Fragment) OS=Homo sapiens GN=MUC5AC PE=2 SV=1 - [O75372_HUMAN]	41.08	1.53	1	0	1	1	1373	147.69	6.90283
P06396	Gelsolin OS=Homo sapiens GN=GSN PE=1 SV=1 - [GELS_HUMAN]	40.8867	0.9	1	0	1	5	782	85.6442	6.27783
A0A0A0MS51	Gelsolin OS=Homo sapiens GN=GSN PE=1 SV=1 - [A0A0A0MS51_HUMAN]	40.8867	0.94	1	0	1	5	748	82.4743	5.63037
A0A0A0MT01	Gelsolin OS=Homo sapiens GN=GSN PE=1 SV=1 - [A0A0A0MT01_HUMAN]	40.8867	0.91	1	0	1	5	767	84.6925	5.8335
B7Z4U6	cDNA FLJ55803, highly similar to Gelsolin OS=Homo sapiens PE=2 SV=1 - [B7Z4U6_HUMAN]	40.8867	1.02	1	0	1	5	689	75.7049	5.80811
B7Z9A0	cDNA FLJ56212, highly similar to Gelsolin OS=Homo sapiens PE=2 SV=1 - [B7Z9A0_HUMAN]	40.8867	0.93	1	0	1	5	755	83.0517	5.84619
B3KS49	cDNA FLJ35478 fis, clone SMINT2007796, highly similar to Gelsolin OS=Homo sapiens PE=2 SV=1 - [B3KS49_HUMAN]	40.8867	1.44	1	0	1	5	485	52.3103	5.49072
B7Z6N2	cDNA FLJ56154, highly similar to Gelsolin OS=Homo sapiens PE=2 SV=1 - [B7Z6N2_HUMAN]	40.8867	0.91	1	0	1	5	767	84.7135	5.8335
P54108	Cysteine-rich secretory protein 3 OS=Homo sapiens GN=CRISP3 PE=1 SV=1 - [CRIS3_HUMAN]	40.68	13.88	1	0	6	19	245	27.612	7.79639
I3L0A1	Cysteine-rich secretory protein 3 (Fragment) OS=Homo sapiens GN=CRISP3 PE=1 SV=1 - [I3L0A1_HUMAN]	40.68	12.04	1	0	4	12	191	21.6036	8.06006
J3KPA1	Cysteine-rich secretory protein 3 OS=Homo sapiens GN=CRISP3 PE=1 SV=1 - [J3KPA1_HUMAN]	40.68	12.32	1	0	6	19	276	30.9546	7.60596
Q9BXW9	Fanconi anemia group D2 protein OS=Homo sapiens GN=FANCD2 PE=1 SV=2 - [FACD2_HUMAN]	40.64	0.69	1	0	1	6	1451	164.025	5.88428
P31947	14-3-3 protein sigma OS=Homo sapiens GN=SFN PE=1 SV=1 - [1433S_HUMAN]	40.37	8.87	1	1	2	2	248	27.7567	4.7417
Q5VUM1	Succinate dehydrogenase assembly factor 4, mitochondrial OS=Homo sapiens GN=SDHAF4 PE=3 SV=1 - [SDHF4_HUMAN]	37.03	8.33	1	0	1	1	108	12.2053	9.36377
I6L976	Chromosome 6 open reading frame 57 OS=Homo sapiens GN=C6orf57 PE=2 SV=1 - [I6L976_HUMAN]	37.03	8.33	1	0	1	1	108	12.2082	9.17334
P59998	Actin-related protein 2/3 complex subunit 4 OS=Homo sapiens GN=ARPC4 PE=1 SV=3 - [ARPC4_HUMAN]	36.86	4.76	1	0	1	1	168	19.6543	8.42627
F8WCF6	Protein ARPC4-TTLL3 OS=Homo sapiens GN=ARPC4-TTLL3 PE=4 SV=1 - [F8WCF6_HUMAN]	36.86	4.42	1	0	1	1	181	21.045	8.76318
H7C0A3	Protein ARPC4-TTLL3 (Fragment) OS=Homo sapiens GN=ARPC4-TTLL3 PE=1 SV=1 - [H7C0A3_HUMAN]	36.86	4.79	1	0	1	1	167	19.3863	9.49561
R4GN08	Actin-related protein 2/3 complex subunit 4 (Fragment) OS=Homo sapiens GN=ARPC4 PE=1 SV=1 - [R4GN08_HUMAN]	36.86	10.39	1	0	1	1	77	9.39878	7.51807
Q02487	Desmocollin-2 OS=Homo sapiens GN=DSC2 PE=1 SV=1 - [DSC2_HUMAN]	36.81	0.78	1	0	1	2	901	99.8987	5.33838
A9X9K9	Desmocollin 2 OS=Homo sapiens GN=DSC2 PE=2 SV=1 - [A9X9K9_HUMAN]	36.81	0.78	1	0	1	2	901	99.8978	5.41455
A9X9L0	Desmocollin 2 OS=Homo sapiens GN=DSC2 PE=2 SV=1 - [A9X9L0_HUMAN]	36.81	0.78	1	0	1	2	901	99.8867	5.33838
A9X9L1	Desmocollin 2 (Fragment) OS=Homo sapiens GN=DSC2 PE=4 SV=1 - [A9X9L1_HUMAN]	36.81	7	1	0	1	2	100	11.7286	4.22119
Q63HM4	Putative uncharacterized protein DKFZp686P18250 OS=Homo sapiens GN=DKFZp686P18250 PE=2 SV=1 - [Q63HM4_HUMAN]	36.81	0.92	1	0	1	2	758	83.736	4.90674
B4DLJ5	cDNA FLJ55716, highly similar to Desmocollin-2 OS=Homo sapiens PE=2 SV=1 - [B4DLJ5_HUMAN]	36.81	0.77	1	0	1	2	912	101.019	5.2749
A8K2P8	cDNA FLJ76245, highly similar to Homo sapiens desmocollin 2 (DSC2), transcript variant Dsc2a, mRNA OS=Homo sapiens PE=2 SV=1 - [A8K2P8_HUMAN]	36.81	0.78	1	0	1	2	901	99.8707	5.33838
P30414	NK-tumor recognition protein OS=Homo sapiens GN=NKTR PE=1 SV=2 - [NKTR_HUMAN]	36.1639	0.48	1	0	1	4	1462	165.577	9.99365
Q6M1B8	Putative uncharacterized protein DKFZp686J06106 OS=Homo sapiens GN=DKFZp686J06106 PE=2 SV=1 - [Q6M1B8_HUMAN]	36.1639	0.6	1	0	1	4	1162	131.746	10.0522
A0A087WYW3	NK-tumor recognition protein OS=Homo sapiens GN=NKTR PE=1 SV=1 - [A0A087WYW3_HUMAN]	36.1639	0.6	1	0	1	4	1162	131.745	10.0669
P05109	Protein S100-A8 OS=Homo sapiens GN=S100A8 PE=1 SV=1 - [S10A8_HUMAN]	36.14	20.43	1	2	2	2	93	10.8276	7.03467
E5RGN4	Coiled-coil-helix-coiled-coil-helix domain-containing protein 10, mitochondrial OS=Homo sapiens GN=CHCHD10 PE=4 SV=1 - [E5RGN4_HUMAN]	36.0833	10.1	1	0	1	3	99	10.2321	11.3999
H0YMA2	Tropomodulin-2 (Fragment) OS=Homo sapiens GN=TMOD2 PE=1 SV=1 - [H0YMA2_HUMAN]	35.29	9.09	1	0	1	1	110	12.3826	9.40771
P61769	Beta-2-microglobulin OS=Homo sapiens GN=B2M PE=1 SV=1 - [B2MG_HUMAN]	34.87	8.4	1	0	1	2	119	13.7059	6.52197
H0YLF3	Beta-2-microglobulin (Fragment) OS=Homo sapiens GN=B2M PE=1 SV=1 - [H0YLF3_HUMAN]	34.87	14.08	1	0	1	2	71	8.49315	5.14795
F5H6I0	Beta-2-microglobulin OS=Homo sapiens GN=B2M PE=1 SV=2 - [F5H6I0_HUMAN]	34.87	9.9	1	0	1	2	101	11.725	6.30322
B4E0X1	Beta-2-microglobulin OS=Homo sapiens PE=2 SV=1 - [B4E0X1_HUMAN]	34.87	8.2	1	0	1	2	122	13.9372	7.44482
A6XND9	Beta-2-microglobulin OS=Homo sapiens PE=2 SV=1 - [A6XND9_HUMAN]	34.87	9.9	1	0	1	2	101	11.741	6.30322
A6XMH5	Beta-2-microglobulin OS=Homo sapiens PE=2 SV=1 - [A6XMH5_HUMAN]	34.87	10.87	1	0	1	2	92	10.3924	8.01611
Q06830	Peroxiredoxin-1 OS=Homo sapiens GN=PRDX1 PE=1 SV=1 - [PRDX1_HUMAN]	34.35	11.56	1	0	2	2	199	22.0963	8.1333
A0A0A0MSI0	Peroxiredoxin-1 (Fragment) OS=Homo sapiens GN=PRDX1 PE=1 SV=1 - [A0A0A0MSI0_HUMAN]	34.35	13.45	1	0	2	2	171	18.9637	6.91748
B2R4P2	cDNA, FLJ92164, highly similar to Homo sapiens peroxiredoxin 1 (PRDX1), mRNA OS=Homo sapiens PE=2 SV=1 - [B2R4P2_HUMAN]	34.35	11.56	1	0	2	2	199	22.1864	8.38232
A0A0A0MRQ5	Peroxiredoxin-1 OS=Homo sapiens GN=PRDX1 PE=1 SV=1 - [A0A0A0MRQ5_HUMAN]	34.35	23.71	1	0	2	2	97	10.6695	8.71924
B4DHZ6	Transferrin, isoform CRA_c OS=Homo sapiens GN=TF PE=2 SV=1 - [B4DHZ6_HUMAN]	34.27	21.93	1	0	5	8	424	47.357	7.04932
B4DI57	cDNA FLJ54111, highly similar to Serotransferrin OS=Homo sapiens PE=2 SV=1 - [B4DI57_HUMAN]	34.27	16.29	1	0	5	8	571	63.3958	7.21045
P15311	Ezrin OS=Homo sapiens GN=EZR PE=1 SV=4 - [EZRI_HUMAN]	34.05	1.37	1	0	1	1	586	69.3697	6.26514
B1AKD8	Rootletin (Fragment) OS=Homo sapiens GN=CROCC PE=4 SV=2 - [B1AKD8_HUMAN]	34.05	1.98	1	0	3	4	1311	149.086	5.37646
Q5TZA2	Rootletin OS=Homo sapiens GN=CROCC PE=1 SV=1 - [CROCC_HUMAN]	34.05	1.29	1	0	3	4	2017	228.388	5.50342
Q6NUR7	Ezrin OS=Homo sapiens GN=EZR PE=2 SV=1 - [Q6NUR7_HUMAN]	34.05	1.37	1	0	1	1	586	69.1986	6.26514
B2R6J2	cDNA, FLJ92973, highly similar to Homo sapiens villin 2 (ezrin) (VIL2), mRNA OS=Homo sapiens PE=2 SV=1 - [B2R6J2_HUMAN]	34.05	1.37	1	0	1	1	586	69.3577	6.26514
E7EQR4	Ezrin OS=Homo sapiens GN=EZR PE=1 SV=3 - [E7EQR4_HUMAN]	34.05	1.37	1	0	1	1	586	69.3287	6.16357
B7Z437	cDNA FLJ53435, highly similar to Ezrin OS=Homo sapiens PE=2 SV=1 - [B7Z437_HUMAN]	34.05	1.86	1	0	1	1	429	51.2353	6.0874
B7Z5V2	cDNA FLJ54141, highly similar to Ezrin OS=Homo sapiens PE=2 SV=1 - [B7Z5V2_HUMAN]	34.05	1.44	1	0	1	1	554	65.5286	5.90967
V9HW42	Epididymis secretory protein Li 105 OS=Homo sapiens GN=HEL-S-105 PE=2 SV=1 - [V9HW42_HUMAN]	34.05	1.37	1	0	1	1	586	69.3557	6.26514
A1L0S9	CROCC protein (Fragment) OS=Homo sapiens GN=CROCC PE=2 SV=1 - [A1L0S9_HUMAN]	34.05	1.33	1	0	2	2	1132	129.447	5.32568
A1L0S8	CROCC protein (Fragment) OS=Homo sapiens GN=CROCC PE=2 SV=1 - [A1L0S8_HUMAN]	34.05	1.33	1	0	2	2	1132	129.388	5.31299
B7Z9R6	cDNA, FLJ78930, highly similar to Ezrin OS=Homo sapiens PE=2 SV=1 - [B7Z9R6_HUMAN]	34.05	4.15	1	0	1	1	193	22.4544	5.16064
P78559	Microtubule-associated protein 1A OS=Homo sapiens GN=MAP1A PE=1 SV=6 - [MAP1A_HUMAN]	33.94	0.18	1	0	1	4	2803	305.298	4.91943
Q9BQS7	Hephaestin OS=Homo sapiens GN=HEPH PE=2 SV=3 - [HEPH_HUMAN]	33.94	0.43	1	0	1	4	1158	130.365	5.98584
Q9NZR2	Low-density lipoprotein receptor-related protein 1B OS=Homo sapiens GN=LRP1B PE=1 SV=2 - [LRP1B_HUMAN]	33.94	0.11	1	0	1	4	4599	515.159	5.30029
E7ERG8	Low-density lipoprotein receptor-related protein 1B (Fragment) OS=Homo sapiens GN=LRP1B PE=1 SV=7 - [E7ERG8_HUMAN]	33.94	0.64	1	0	1	4	782	87.1571	4.90674
E7ES21	Hephaestin OS=Homo sapiens GN=HEPH PE=1 SV=1 - [E7ES21_HUMAN]	33.94	0.52	1	0	1	4	969	109.697	5.97314
E9PGC8	Microtubule-associated protein 1A OS=Homo sapiens GN=MAP1A PE=1 SV=1 - [E9PGC8_HUMAN]	33.94	0.16	1	0	1	4	3041	331.055	4.93213
Q5JZ07	Hephaestin (Fragment) OS=Homo sapiens GN=HEPH PE=1 SV=1 - [Q5JZ07_HUMAN]	33.94	2.4	1	0	1	4	208	23.1316	6.13818
Q5JZ08	Hephaestin (Fragment) OS=Homo sapiens GN=HEPH PE=1 SV=1 - [Q5JZ08_HUMAN]	33.94	0.62	1	0	1	4	811	91.2957	5.88428
Q53TB8	Putative uncharacterized protein LRP1B (Fragment) OS=Homo sapiens GN=LRP1B PE=4 SV=1 - [Q53TB8_HUMAN]	33.94	0.58	1	0	1	4	862	96.2471	5.09717
A0A087WUR9	Low-density lipoprotein receptor-related protein 1B OS=Homo sapiens GN=LRP1B PE=1 SV=1 - [A0A087WUR9_HUMAN]	33.94	0.11	1	0	1	4	4406	494.259	5.33838
A0A0C4DG76	Hephaestin OS=Homo sapiens GN=HEPH PE=1 SV=1 - [A0A0C4DG76_HUMAN]	33.94	0.43	1	0	1	4	1160	130.682	5.98584
Q504X9	MAP1A protein (Fragment) OS=Homo sapiens GN=MAP1A PE=2 SV=1 - [Q504X9_HUMAN]	33.94	0.8	1	0	1	4	627	70.0186	9.27588
Q96NT6	cDNA FLJ30101 fis, clone BNGH41000118, highly similar to Homo sapiens low density lipoprotein receptor related protein-deleted in tumor (LRPDIT) mRNA (Fragment) OS=Homo sapiens PE=2 SV=1 - [Q96NT6_HUMAN]	33.94	0.61	1	0	1	4	820	91.0142	4.99561
A8K4T7	cDNA FLJ77111, highly similar to Homo sapiens microtubule-associated protein 1A (MAP1A), mRNA (Fragment) OS=Homo sapiens PE=2 SV=1 - [A8K4T7_HUMAN]	33.94	0.35	1	0	1	4	1433	157.157	4.98291
Q9UL09	Microtubule-associated protein 1A like protein (Fragment) OS=Homo sapiens GN=M1LP PE=2 SV=1 - [Q9UL09_HUMAN]	33.94	1.32	1	0	1	4	378	42.5245	8.98291
P00739	Haptoglobin-related protein OS=Homo sapiens GN=HPR PE=1 SV=2 - [HPTR_HUMAN]	33.83	2.3	1	0	1	1	348	39.0047	7.09326
P00738	Haptoglobin OS=Homo sapiens GN=HP PE=1 SV=1 - [HPT_HUMAN]	33.83	4.68	1	0	2	2	406	45.1766	6.58057
J3QR68	Haptoglobin (Fragment) OS=Homo sapiens GN=HP PE=3 SV=1 - [J3QR68_HUMAN]	33.83	4.7	1	0	2	2	404	45.0115	6.58057
H0Y300	Haptoglobin OS=Homo sapiens GN=HP PE=1 SV=4 - [H0Y300_HUMAN]	33.83	4.3	1	0	2	2	442	49.0744	6.63916
A0A0C4DGL8	Haptoglobin OS=Homo sapiens GN=HP PE=1 SV=1 - [A0A0C4DGL8_HUMAN]	33.83	5.48	1	0	2	2	347	38.4273	6.7417
A0A087WU08	Haptoglobin OS=Homo sapiens GN=HP PE=1 SV=1 - [A0A087WU08_HUMAN]	33.83	6.76	1	0	2	2	281	31.3879	8.29443
Q6NSB4	HP protein OS=Homo sapiens GN=HP PE=2 SV=1 - [Q6NSB4_HUMAN]	33.83	6.76	1	0	2	2	281	31.3619	8.29443
A0A0A0MRD9	Haptoglobin-related protein OS=Homo sapiens GN=HPR PE=1 SV=1 - [A0A0A0MRD9_HUMAN]	33.83	2.85	1	0	1	1	281	31.4789	7.97217
P32119	Peroxiredoxin-2 OS=Homo sapiens GN=PRDX2 PE=1 SV=5 - [PRDX2_HUMAN]	33.57	5.56	1	0	1	1	198	21.8782	5.97314
B4DF70	cDNA FLJ60461, highly similar to Peroxiredoxin-2 (EC 1.11.1.15) OS=Homo sapiens PE=2 SV=1 - [B4DF70_HUMAN]	33.57	6.01	1	0	1	1	183	20.0946	8.77783
Q9BWT7	Caspase recruitment domain-containing protein 10 OS=Homo sapiens GN=CARD10 PE=2 SV=2 - [CAR10_HUMAN]	33.34	1.26	1	0	3	17	1032	115.859	5.94775
Q17RA1	Caspase recruitment domain family, member 10 OS=Homo sapiens GN=CARD10 PE=1 SV=1 - [Q17RA1_HUMAN]	33.34	1.26	1	0	3	17	1030	115.602	5.94775
A0A0G2JM13	Basic salivary proline-rich protein 1 OS=Homo sapiens GN=PRB1 PE=1 SV=1 - [A0A0G2JM13_HUMAN]	32.96	69.95	1	0	5	14	416	40.8128	11.7222
A0A0G2JMN8	Basic salivary proline-rich protein 1 OS=Homo sapiens GN=PRB1 PE=1 SV=1 - [A0A0G2JMN8_HUMAN]	32.96	51.65	1	0	4	10	333	32.8438	11.5024
A0A0G2JR74	Basic salivary proline-rich protein 1 OS=Homo sapiens GN=PRB1 PE=1 SV=1 - [A0A0G2JR74_HUMAN]	32.96	71.03	1	0	5	14	580	56.9671	11.8247
P09493	Tropomyosin alpha-1 chain OS=Homo sapiens GN=TPM1 PE=1 SV=2 - [TPM1_HUMAN]	32.75	4.93	1	0	1	2	284	32.6887	4.7417
P07951	Tropomyosin beta chain OS=Homo sapiens GN=TPM2 PE=1 SV=1 - [TPM2_HUMAN]	32.75	4.93	1	0	1	2	284	32.8306	4.70361
P67936	Tropomyosin alpha-4 chain OS=Homo sapiens GN=TPM4 PE=1 SV=3 - [TPM4_HUMAN]	32.75	5.65	1	0	1	2	248	28.5045	4.69092
J3KN67	Tropomyosin alpha-3 chain OS=Homo sapiens GN=TPM3 PE=2 SV=1 - [J3KN67_HUMAN]	32.75	8.42	1	0	2	3	285	33.2018	4.76709
P06753	Tropomyosin alpha-3 chain OS=Homo sapiens GN=TPM3 PE=1 SV=2 - [TPM3_HUMAN]	32.75	4.91	1	0	1	2	285	32.9298	4.71631
P06753-2	Isoform 2 of Tropomyosin alpha-3 chain OS=Homo sapiens GN=TPM3 - [TPM3_HUMAN]	32.75	9.68	1	0	2	3	248	29.0147	4.77979
P06753-5	Isoform 5 of Tropomyosin alpha-3 chain OS=Homo sapiens GN=TPM3 - [TPM3_HUMAN]	32.75	9.68	1	0	2	3	248	28.8527	4.75439
P09493-3	Isoform 3 of Tropomyosin alpha-1 chain OS=Homo sapiens GN=TPM1 - [TPM1_HUMAN]	32.75	4.93	1	0	1	2	284	32.8558	4.77979
K7ENT6	Tropomyosin alpha-4 chain (Fragment) OS=Homo sapiens GN=TPM4 PE=2 SV=1 - [K7ENT6_HUMAN]	32.75	7.82	1	0	1	2	179	20.6084	4.61475
K7EP68	Tropomyosin alpha-4 chain (Fragment) OS=Homo sapiens GN=TPM4 PE=2 SV=1 - [K7EP68_HUMAN]	32.75	10.14	1	0	1	2	138	15.839	4.99561
K7ERG3	Tropomyosin alpha-4 chain (Fragment) OS=Homo sapiens GN=TPM4 PE=2 SV=1 - [K7ERG3_HUMAN]	32.75	17.06	1	0	2	8	170	19.2948	4.79248
B7Z596	Tropomyosin alpha-1 chain OS=Homo sapiens GN=TPM1 PE=2 SV=1 - [B7Z596_HUMAN]	32.75	5.09	1	0	1	2	275	31.7333	4.89404
F5H7S3	Tropomyosin alpha-1 chain OS=Homo sapiens GN=TPM1 PE=2 SV=2 - [F5H7S3_HUMAN]	32.75	5.71	1	0	1	2	245	28.5076	4.77979
H0YK48	Tropomyosin alpha-1 chain OS=Homo sapiens GN=TPM1 PE=2 SV=1 - [H0YK48_HUMAN]	32.75	5.65	1	0	1	2	248	28.5625	4.76709
H0YKX5	Tropomyosin alpha-1 chain (Fragment) OS=Homo sapiens GN=TPM1 PE=2 SV=1 - [H0YKX5_HUMAN]	32.75	9.86	1	0	1	2	142	16.3553	4.7417
H0YL52	Tropomyosin alpha-1 chain (Fragment) OS=Homo sapiens GN=TPM1 PE=3 SV=1 - [H0YL52_HUMAN]	32.75	5.28	1	0	1	2	265	30.4724	4.69092
H0YNC7	Tropomyosin alpha-1 chain (Fragment) OS=Homo sapiens GN=TPM1 PE=3 SV=1 - [H0YNC7_HUMAN]	32.75	6.28	1	0	1	2	223	25.5649	4.64014
H7BYY1	Tropomyosin 1 (Alpha), isoform CRA_m OS=Homo sapiens GN=TPM1 PE=2 SV=1 - [H7BYY1_HUMAN]	32.75	5.65	1	0	1	2	248	28.7296	4.81787
P07951-2	Isoform 2 of Tropomyosin beta chain OS=Homo sapiens GN=TPM2 - [TPM2_HUMAN]	32.75	4.93	1	0	1	2	284	32.9696	4.66553
P09493-10	Isoform 10 of Tropomyosin alpha-1 chain OS=Homo sapiens GN=TPM1 - [TPM1_HUMAN]	32.75	4.93	1	0	1	2	284	32.8457	4.76709
P09493-5	Isoform 5 of Tropomyosin alpha-1 chain OS=Homo sapiens GN=TPM1 - [TPM1_HUMAN]	32.75	5.71	1	0	1	2	245	28.3685	4.76709
P09493-7	Isoform 7 of Tropomyosin alpha-1 chain OS=Homo sapiens GN=TPM1 - [TPM1_HUMAN]	32.75	4.93	1	0	1	2	284	32.6576	4.7417
Q5TCU3	Tropomyosin beta chain OS=Homo sapiens GN=TPM2 PE=2 SV=1 - [Q5TCU3_HUMAN]	32.75	4.93	1	0	1	2	284	32.7946	4.67822
Q5TCU8	Tropomyosin beta chain OS=Homo sapiens GN=TPM2 PE=2 SV=1 - [Q5TCU8_HUMAN]	32.75	4.35	1	0	1	2	322	36.7245	4.77979
Q6ZN40	Tropomyosin 1 (Alpha), isoform CRA_f OS=Homo sapiens GN=TPM1 PE=2 SV=1 - [Q6ZN40_HUMAN]	32.75	4.29	1	0	1	2	326	37.4301	4.71631
D6R904	Tropomyosin alpha-3 chain OS=Homo sapiens GN=TPM3 PE=2 SV=1 - [D6R904_HUMAN]	32.75	14.74	1	0	1	2	95	11.0107	4.79248
H0YKP3	Tropomyosin alpha-1 chain OS=Homo sapiens GN=TPM1 PE=2 SV=1 - [H0YKP3_HUMAN]	32.75	8.92	1	0	1	2	157	17.8932	5.09717
H0YL80	Tropomyosin alpha-1 chain (Fragment) OS=Homo sapiens GN=TPM1 PE=2 SV=1 - [H0YL80_HUMAN]	32.75	20.59	1	0	1	2	68	8.00908	4.81787
Q15657	Tropomyosin isoform OS=Homo sapiens PE=2 SV=1 - [Q15657_HUMAN]	32.75	5.76	1	0	1	2	243	28.4026	4.93213
Q8TCG4	TPMsk1 (Fragment) OS=Homo sapiens GN=TPM1 PE=2 SV=1 - [Q8TCG4_HUMAN]	32.75	6.9	1	0	1	2	203	23.7401	4.75439
Q1ZYL5	Tropomyosin 1 alpha variant 6 OS=Homo sapiens PE=2 SV=1 - [Q1ZYL5_HUMAN]	32.75	5.71	1	0	1	2	245	28.4916	4.77979
B7Z722	Tropomyosin 1 (Alpha), isoform CRA_i OS=Homo sapiens GN=TPM1 PE=2 SV=1 - [B7Z722_HUMAN]	32.75	5.65	1	0	1	2	248	28.5905	4.79248
Q5HYB6	Epididymis luminal protein 189 OS=Homo sapiens GN=DKFZp686J1372 PE=1 SV=1 - [Q5HYB6_HUMAN]	32.75	10.34	1	0	2	3	232	27.1588	4.7417
Q59GR8	TPM1 protein variant (Fragment) OS=Homo sapiens PE=2 SV=1 - [Q59GR8_HUMAN]	32.75	4.62	1	0	1	2	303	34.3817	5.40186
A7XZE4	Beta tropomyosin isoform OS=Homo sapiens GN=TPM2b PE=2 SV=1 - [A7XZE4_HUMAN]	32.75	4.93	1	0	1	2	284	33.0056	4.69092
M1VPF4	Tyrosine-protein kinase receptor OS=Homo sapiens GN=TPM3-ROS1 PE=2 SV=1 - [M1VPF4_HUMAN]	32.75	1.93	1	0	1	2	725	82.3675	4.97021
B4DGC2	cDNA FLJ56690, highly similar to Tropomyosin beta chain OS=Homo sapiens PE=2 SV=1 - [B4DGC2_HUMAN]	32.75	7.45	1	0	1	2	188	21.82	4.81787
A0A087WWU8	Tropomyosin alpha-3 chain OS=Homo sapiens GN=TPM3 PE=1 SV=1 - [A0A087WWU8_HUMAN]	32.75	10.57	1	0	2	3	227	26.4044	4.77979
B2RDE1	cDNA, FLJ96568, highly similar to Homo sapiens tropomyosin 3 (TPM3), mRNA OS=Homo sapiens PE=2 SV=1 - [B2RDE1_HUMAN]	32.75	9.68	1	0	2	3	248	28.9997	4.75439
B4DTK3	cDNA FLJ57891, highly similar to Tropomyosin beta chain OS=Homo sapiens PE=2 SV=1 - [B4DTK3_HUMAN]	32.75	8.86	1	0	1	2	158	17.822	4.80518
C9IZA2	cDNA FLJ26372 fis, clone HRT06233 OS=Homo sapiens PE=2 SV=2 - [C9IZA2_HUMAN]	32.75	6.45	1	0	1	2	217	24.8687	4.729
B4DVY2	cDNA FLJ54184, highly similar to Tropomyosin alpha-4 chain OS=Homo sapiens PE=2 SV=1 - [B4DVY2_HUMAN]	32.75	6.11	1	0	1	2	229	26.2054	4.66553
B4DTB1	cDNA FLJ52936, weakly similar to Tropomyosin alpha-4 chain OS=Homo sapiens PE=2 SV=1 - [B4DTB1_HUMAN]	32.75	9.09	1	0	1	2	154	17.6241	4.75439
A0A0S2Z4G6	Tropomyosin 1 (Alpha), isoform CRA_o (Fragment) OS=Homo sapiens GN=TPM1 PE=2 SV=1 - [A0A0S2Z4G6_HUMAN]	32.75	4.93	1	0	1	2	284	32.7066	4.7417
A0A0S2Z4G8	Tropomyosin 3 isoform 2 OS=Homo sapiens GN=TPM3 PE=2 SV=1 - [A0A0S2Z4G8_HUMAN]	32.75	5.65	1	0	1	2	248	28.7427	4.71631
Q14508	WAP four-disulfide core domain protein 2 OS=Homo sapiens GN=WFDC2 PE=1 SV=2 - [WFDC2_HUMAN]	32.64	6.45	1	1	1	11	124	12.9839	4.84326
Q6UWG9	HSAL5836 OS=Homo sapiens GN=UNQ5836 PE=2 SV=1 - [Q6UWG9_HUMAN]	32.61	13.48	1	0	1	3	89	9.68216	11.4731
H7C5E8	Serotransferrin (Fragment) OS=Homo sapiens GN=TF PE=4 SV=1 - [H7C5E8_HUMAN]	32.48	25.17	1	0	3	5	143	15.8278	9.33447
Q02818	Nucleobindin-1 OS=Homo sapiens GN=NUCB1 PE=1 SV=4 - [NUCB1_HUMAN]	32.24	4.56	1	0	2	17	461	53.8463	5.24951
A8K7Q1	cDNA FLJ77770, highly similar to Homo sapiens nucleobindin 1 (NUCB1), mRNA OS=Homo sapiens PE=2 SV=1 - [A8K7Q1_HUMAN]	32.24	4.56	1	0	2	17	461	53.8503	5.24951
Q53GX6	Nucleobindin 1 variant (Fragment) OS=Homo sapiens PE=2 SV=1 - [Q53GX6_HUMAN]	32.24	3.04	1	0	1	2	461	53.8743	5.24951
B4DZX0	cDNA FLJ52898, highly similar to Nucleobindin-1 OS=Homo sapiens PE=2 SV=1 - [B4DZX0_HUMAN]	32.24	4.76	1	0	2	17	441	51.5892	5.31299
B3KUR6	cDNA FLJ40471 fis, clone TESTI2042508, highly similar to Nucleobindin-1 OS=Homo sapiens PE=2 SV=1 - [B3KUR6_HUMAN]	32.24	11.29	1	0	1	2	124	14.1902	5.5542
Q96BA4	NUCB1 protein OS=Homo sapiens PE=1 SV=1 - [Q96BA4_HUMAN]	32.24	7.95	1	0	1	2	176	20.4562	5.10986
O60346	PH domain leucine-rich repeat-containing protein phosphatase 1 OS=Homo sapiens GN=PHLPP1 PE=1 SV=3 - [PHLP1_HUMAN]	31.527	0.35	1	0	2	8	1717	184.556	6.27783
A0AV58	Striatin, calmodulin binding protein 3 OS=Homo sapiens GN=STRN3 PE=2 SV=1 - [A0AV58_HUMAN]	31.49	0.84	1	0	1	15	713	77.6695	5.26221
E7EQR9	Dystrophin OS=Homo sapiens GN=DMD PE=1 SV=2 - [E7EQR9_HUMAN]	31.18	5.44	1	0	2	2	956	109.901	6.43018
Q08947	Dp116 (Fragment) OS=Homo sapiens GN=dystrophin gene PE=2 SV=1 - [Q08947_HUMAN]	31.18	40	1	0	1	1	15	1.85396	8.74854
Q6MZM9	Proline-rich protein 27 OS=Homo sapiens GN=PRR27 PE=2 SV=1 - [PRR27_HUMAN]	31.03	4.11	1	1	1	2	219	22.7055	4.86865
Q8NHS2	Putative aspartate aminotransferase, cytoplasmic 2 OS=Homo sapiens GN=GOT1L1 PE=2 SV=2 - [AATC2_HUMAN]	30.66	1.66	1	0	1	1	421	47.2744	7.00537
Q71V99	Peptidyl-prolyl cis-trans isomerase OS=Homo sapiens PE=2 SV=1 - [Q71V99_HUMAN]	30.63	16.46	1	0	2	4	164	17.9599	7.89893
E5RIZ5	Peptidyl-prolyl cis-trans isomerase A OS=Homo sapiens GN=PPIA PE=2 SV=1 - [E5RIZ5_HUMAN]	30.57	31.03	1	0	1	1	58	6.17396	6.49365
Q93043	MG1 (Fragment) OS=Homo sapiens GN=MG1 PE=2 SV=1 - [Q93043_HUMAN]	30.2	8.16	1	0	1	1	196	21.3372	4.77979
O43184	Disintegrin and metalloproteinase domain-containing protein 12 OS=Homo sapiens GN=ADAM12 PE=1 SV=3 - [ADA12_HUMAN]	30.13	1.65	1	0	2	17	909	99.4774	8.39697
U5NE98	Metalloprotease-disintegrin 12 transmembrane isoform La OS=Homo sapiens GN=ADAM12 PE=2 SV=1 - [U5NE98_HUMAN]	30.13	1.66	1	0	2	17	906	99.1522	8.39697
B4DIP4	cDNA FLJ58724, highly similar to Eukaryotic translation initiation factor2-alpha kinase 1 (EC 2.7.11.1) OS=Homo sapiens PE=2 SV=1 - [B4DIP4_HUMAN]	29.37	1.56	1	0	1	4	577	65.2392	6.34131
Q9BQI3	Eukaryotic translation initiation factor 2-alpha kinase 1 OS=Homo sapiens GN=EIF2AK1 PE=1 SV=2 - [E2AK1_HUMAN]	29.37	1.43	1	0	1	4	630	71.0622	5.98584
Q96MD7	Uncharacterized protein C9orf85 OS=Homo sapiens GN=C9orf85 PE=1 SV=1 - [CI085_HUMAN]	29.28	4.47	1	0	1	6	179	20.1524	9.42236
O94822	E3 ubiquitin-protein ligase listerin OS=Homo sapiens GN=LTN1 PE=1 SV=6 - [LTN1_HUMAN]	28.57	0.68	1	0	1	5	1766	200.423	6.25244
H7BYG8	E3 ubiquitin-protein ligase listerin OS=Homo sapiens GN=LTN1 PE=1 SV=1 - [H7BYG8_HUMAN]	28.57	1.48	1	0	1	5	813	91.3464	7.82568
B2R4M6	Protein S100 OS=Homo sapiens PE=2 SV=1 - [B2R4M6_HUMAN]	28.3	13.16	1	0	1	1	114	13.2015	6.12549
Q6PIW4	Fidgetin-like protein 1 OS=Homo sapiens GN=FIGNL1 PE=1 SV=2 - [FIGL1_HUMAN]	28.24	1.78	1	0	1	4	674	74.0304	7.85498
C9JKI6	Fidgetin-like protein 1 (Fragment) OS=Homo sapiens GN=FIGNL1 PE=1 SV=1 - [C9JKI6_HUMAN]	28.24	9.6	1	0	1	4	125	13.9829	9.01221
B3KNH6	cDNA FLJ14631 fis, clone NT2RP2000660, highly similar to Homo sapiens fidgetin-like 1 (FIGNL1), mRNA OS=Homo sapiens PE=2 SV=1 - [B3KNH6_HUMAN]	28.24	1.78	1	0	1	4	674	74.0004	7.97217
D6RHX1	Mucin-7 (Fragment) OS=Homo sapiens GN=MUC7 PE=1 SV=1 - [D6RHX1_HUMAN]	28.1	14.71	1	0	1	1	136	15.453	10.0669
Q9BX97	Plasmalemma vesicle-associated protein OS=Homo sapiens GN=PLVAP PE=2 SV=1 - [PLVAP_HUMAN]	28.05	1.13	1	0	1	15	442	50.5621	8.79248
E9PEI6	Diffuse panbronchiolitis critical region protein 1 OS=Homo sapiens GN=DPCR1 PE=4 SV=1 - [E9PEI6_HUMAN]	28.05	0.36	1	0	1	15	1393	151.078	5.17334
Q3MIW9	Diffuse panbronchiolitis critical region protein 1 OS=Homo sapiens GN=DPCR1 PE=2 SV=2 - [DPCR1_HUMAN]	28.05	0.97	1	0	1	15	517	56.3123	8.89502
A0A0G2JIW6	Diffuse panbronchiolitis critical region protein 1 (Fragment) OS=Homo sapiens GN=DPCR1 PE=1 SV=1 - [A0A0G2JIW6_HUMAN]	28.05	0.99	1	0	1	15	507	54.6822	5.78271
A0A0G2JN73	Diffuse panbronchiolitis critical region protein 1 OS=Homo sapiens GN=DPCR1 PE=1 SV=1 - [A0A0G2JN73_HUMAN]	28.05	0.97	1	0	1	15	517	56.3114	9.05615
G3V1M9	Basic peptide IB-6 OS=Homo sapiens GN=PRB1 PE=2 SV=1 - [G3V1M9_HUMAN]	27.7533	51.52	1	1	2	5	198	19.575	10.8433
G3V1R1	Basic peptide IB-6 OS=Homo sapiens GN=PRB1 PE=2 SV=1 - [G3V1R1_HUMAN]	27.7533	31.46	1	0	1	3	178	17.662	10.7554
A0A0G2JRP6	Basic salivary proline-rich protein 1 OS=Homo sapiens GN=PRB1 PE=1 SV=1 - [A0A0G2JRP6_HUMAN]	27.7533	28.28	1	0	1	3	198	19.6531	11.1069
A0A0G2JQ42	Basic salivary proline-rich protein 1 OS=Homo sapiens GN=PRB1 PE=1 SV=1 - [A0A0G2JQ42_HUMAN]	27.7533	31.46	1	0	1	3	178	17.7401	11.063
M0R1S5	Vesicular glutamate transporter 1 (Fragment) OS=Homo sapiens GN=SLC17A7 PE=1 SV=1 - [M0R1S5_HUMAN]	27.65	7.76	1	0	1	6	116	12.9754	7.1665
Q92876	Kallikrein-6 OS=Homo sapiens GN=KLK6 PE=1 SV=1 - [KLK6_HUMAN]	27.04	4.51	1	0	1	1	244	26.8384	7.44482
Q16378	Proline-rich protein 4 OS=Homo sapiens GN=PRR4 PE=1 SV=3 - [PROL4_HUMAN]	26.76	10.45	1	0	2	2	134	15.0876	7.06396
A0A087WY73	Proline-rich protein 4 OS=Homo sapiens GN=PRR4 PE=4 SV=1 - [A0A087WY73_HUMAN]	26.76	9.52	1	0	2	2	147	16.8794	7.51807
H3BV77	Polycystin-1 (Fragment) OS=Homo sapiens GN=PKD1 PE=1 SV=1 - [H3BV77_HUMAN]	26.33	2.14	1	0	2	16	607	67.1853	7.44482
Q9BYB0	SH3 and multiple ankyrin repeat domains protein 3 OS=Homo sapiens GN=SHANK3 PE=1 SV=3 - [SHAN3_HUMAN]	26.1	0.35	1	0	1	7	1731	184.555	8.88037
A0A0U1RR93	SH3 and multiple ankyrin repeat domains protein 3 OS=Homo sapiens GN=SHANK3 PE=4 SV=1 - [A0A0U1RR93_HUMAN]	26.1	0.35	1	0	1	7	1724	184.211	8.89502
A0A0U1RQS4	SH3 and multiple ankyrin repeat domains protein 3 OS=Homo sapiens GN=SHANK3 PE=4 SV=1 - [A0A0U1RQS4_HUMAN]	26.1	0.35	1	0	1	7	1730	184.486	8.83643
Q8TDW7	Protocadherin Fat 3 OS=Homo sapiens GN=FAT3 PE=2 SV=2 - [FAT3_HUMAN]	26.09	0.59	1	0	1	2	4589	505.209	4.86865
E9PQ73	Protocadherin Fat 3 OS=Homo sapiens GN=FAT3 PE=1 SV=1 - [E9PQ73_HUMAN]	26.09	0.61	1	0	1	2	4439	488.537	4.84326
Q9ULD4	Bromodomain and PHD finger-containing protein 3 OS=Homo sapiens GN=BRPF3 PE=1 SV=2 - [BRPF3_HUMAN]	25.72	0.5	1	0	1	6	1205	135.66	6.58057
Q5BKZ1	DBIRD complex subunit ZNF326 OS=Homo sapiens GN=ZNF326 PE=1 SV=2 - [ZN326_HUMAN]	25.72	1.03	1	0	1	6	582	65.6131	5.14795
P0C671	Uncharacterized protein C6orf222 OS=Homo sapiens GN=C6orf222 PE=1 SV=1 - [CF222_HUMAN]	25.72	0.92	1	0	2	9	652	71.8863	8.47021
Q96C24	Synaptotagmin-like protein 4 OS=Homo sapiens GN=SYTL4 PE=1 SV=2 - [SYTL4_HUMAN]	25.72	0.89	1	0	2	9	671	75.9758	8.98291
A0A024RCX0	Bromodomain and PHD finger containing, 3, isoform CRA_d OS=Homo sapiens GN=BRPF3 PE=4 SV=1 - [A0A024RCX0_HUMAN]	25.72	0.5	1	0	1	6	1204	135.534	6.63916
B2R7R4	cDNA, FLJ93569, highly similar to Homo sapiens synaptotagmin-like 4 (granuphilin-a) (SYTL4), mRNA OS=Homo sapiens PE=2 SV=1 - [B2R7R4_HUMAN]	25.72	0.89	1	0	2	9	671	75.9718	8.98291
A0A0A0MRN4	DBIRD complex subunit ZNF326 OS=Homo sapiens GN=ZNF326 PE=1 SV=1 - [A0A0A0MRN4_HUMAN]	25.72	1.22	1	0	1	6	493	55.5355	5.04639
Q71SF7	Endocrine transmitter regulatory protein OS=Homo sapiens PE=2 SV=1 - [Q71SF7_HUMAN]	25.72	0.89	1	0	2	9	673	76.204	9.0708
A8K973	cDNA FLJ77998, highly similar to Homo sapiens synaptotagmin-like 4 (granuphilin-a), mRNA OS=Homo sapiens PE=2 SV=1 - [A8K973_HUMAN]	25.72	0.89	1	0	2	9	671	75.9439	8.98291
P07858	Cathepsin B OS=Homo sapiens GN=CTSB PE=1 SV=3 - [CATB_HUMAN]	25.48	2.36	1	0	1	1	339	37.7968	6.30322
R4GMQ5	Cathepsin B (Fragment) OS=Homo sapiens GN=CTSB PE=1 SV=1 - [R4GMQ5_HUMAN]	25.48	10.53	1	0	1	1	76	8.54709	5.23682
B4DL49	cDNA FLJ58073, moderately similar to Cathepsin B (EC 3.4.22.1) OS=Homo sapiens PE=2 SV=1 - [B4DL49_HUMAN]	25.48	2.93	1	0	1	1	273	30.7477	6.62451
A8K2H4	cDNA FLJ78235 OS=Homo sapiens PE=2 SV=1 - [A8K2H4_HUMAN]	25.48	2.36	1	0	1	1	339	37.7688	6.30322
B3KUJ8	cDNA FLJ40065 fis, clone TESOP2000400, highly similar to CATHEPSIN B (EC 3.4.22.1) OS=Homo sapiens PE=2 SV=1 - [B3KUJ8_HUMAN]	25.48	2.9	1	0	1	1	276	30.1534	6.32861
B4DMY4	cDNA FLJ59133, highly similar to Cathepsin B (EC 3.4.22.1) OS=Homo sapiens PE=2 SV=1 - [B4DMY4_HUMAN]	25.48	3.27	1	0	1	1	245	26.8385	5.70654
P55010	Eukaryotic translation initiation factor 5 OS=Homo sapiens GN=EIF5 PE=1 SV=2 - [IF5_HUMAN]	24.22	9.05	1	0	2	9	431	49.1918	5.57959
H0YLZ1	Eukaryotic translation initiation factor 5 (Fragment) OS=Homo sapiens GN=EIF5 PE=1 SV=1 - [H0YLZ1_HUMAN]	24.22	26.71	1	0	2	9	146	16.4863	8.93896
H0YN40	Eukaryotic translation initiation factor 5 (Fragment) OS=Homo sapiens GN=EIF5 PE=1 SV=1 - [H0YN40_HUMAN]	24.22	19.5	1	0	2	9	200	22.3771	8.20654
Q6IBU0	EIF5 protein OS=Homo sapiens GN=EIF5 PE=2 SV=1 - [Q6IBU0_HUMAN]	24.22	9.05	1	0	2	9	431	49.1207	5.50342
Q32Q19	EIF5 protein (Fragment) OS=Homo sapiens GN=EIF5 PE=2 SV=1 - [Q32Q19_HUMAN]	24.22	23.93	1	0	2	9	163	18.4855	9.59814
Q05DF3	EIF5 protein (Fragment) OS=Homo sapiens GN=EIF5 PE=2 SV=1 - [Q05DF3_HUMAN]	24.22	23.49	1	0	2	9	166	18.7707	9.65674
F5H2R5	Rho GDP-dissociation inhibitor 2 (Fragment) OS=Homo sapiens GN=ARHGDIB PE=2 SV=1 - [F5H2R5_HUMAN]	24.21	19.32	1	0	1	2	88	9.78591	4.58936
F5H3P3	Rho GDP-dissociation inhibitor 2 (Fragment) OS=Homo sapiens GN=ARHGDIB PE=2 SV=1 - [F5H3P3_HUMAN]	24.21	10.69	1	0	1	2	159	17.9252	5.19873
F5H6Q0	Rho GDP-dissociation inhibitor 2 (Fragment) OS=Homo sapiens GN=ARHGDIB PE=2 SV=1 - [F5H6Q0_HUMAN]	24.21	15.18	1	0	1	2	112	12.5224	4.81787
H0YGX7	Rho GDP-dissociation inhibitor 2 (Fragment) OS=Homo sapiens GN=ARHGDIB PE=4 SV=1 - [H0YGX7_HUMAN]	24.21	8.72	1	0	1	2	195	22.3693	5.19873
P52566	Rho GDP-dissociation inhibitor 2 OS=Homo sapiens GN=ARHGDIB PE=1 SV=3 - [GDIR2_HUMAN]	24.21	8.46	1	0	1	2	201	22.9736	5.21143
B2R4F3	cDNA, FLJ92068, highly similar to Homo sapiens Rho GDP dissociation inhibitor (GDI) beta (ARHGDIB),mRNA OS=Homo sapiens PE=2 SV=1 - [B2R4F3_HUMAN]	24.21	8.46	1	0	1	2	201	22.9476	5.30029
O76081	Regulator of G-protein signaling 20 OS=Homo sapiens GN=RGS20 PE=1 SV=4 - [RGS20_HUMAN]	24.08	2.32	1	0	1	1	388	43.6638	6.91748
Q8TDG4	Helicase POLQ-like OS=Homo sapiens GN=HELQ PE=1 SV=2 - [HELQ_HUMAN]	23.66	2.63	1	0	2	5	1101	124.053	6.58057
E3W982	Helicase POLQ-like OS=Homo sapiens GN=HELQ PE=1 SV=1 - [E3W982_HUMAN]	23.66	4.91	1	0	1	3	489	54.4823	5.45264
P42684	Abelson tyrosine-protein kinase 2 OS=Homo sapiens GN=ABL2 PE=1 SV=1 - [ABL2_HUMAN]	23.03	2.62	1	0	2	2	1182	128.263	8.07471
H3BR06	Telomeric repeat-binding factor 2 (Fragment) OS=Homo sapiens GN=TERF2 PE=1 SV=1 - [H3BR06_HUMAN]	22.95	4.59	1	0	1	1	283	31.4835	8.85107
H3BTA7	Telomeric repeat-binding factor 2 (Fragment) OS=Homo sapiens GN=TERF2 PE=1 SV=1 - [H3BTA7_HUMAN]	22.95	6.31	1	0	1	1	206	22.8881	8.79248
J3KSZ6	Telomeric repeat-binding factor 2 (Fragment) OS=Homo sapiens GN=TERF2 PE=1 SV=1 - [J3KSZ6_HUMAN]	22.95	9.03	1	0	1	1	144	15.456	9.5835
Q15554	Telomeric repeat-binding factor 2 OS=Homo sapiens GN=TERF2 PE=1 SV=3 - [TERF2_HUMAN]	22.95	2.4	1	0	1	1	542	59.5566	9.34912
U3KQ35	Telomeric repeat-binding factor 2 (Fragment) OS=Homo sapiens GN=TERF2 PE=1 SV=1 - [U3KQ35_HUMAN]	22.95	5.33	1	0	1	1	244	26.7568	8.51416
M0R251	Far upstream element-binding protein 2 (Fragment) OS=Homo sapiens GN=KHSRP PE=1 SV=1 - [M0R251_HUMAN]	22.8	17.72	1	1	1	6	79	8.47188	5.021
Q6V0I7	Protocadherin Fat 4 OS=Homo sapiens GN=FAT4 PE=1 SV=2 - [FAT4_HUMAN]	22.24	1.71	1	0	2	2	4981	542.351	4.94482
B3KU84	cDNA FLJ39327 fis, clone OCBBF2015506, highly similar to Mus musculus FAT tumor suppressor homolog 4 (Drosophila) (Fat4), mRNA OS=Homo sapiens PE=2 SV=1 - [B3KU84_HUMAN]	22.24	8.12	1	0	2	2	1047	114.563	6.60986
B3KRB4	cDNA FLJ33973 fis, clone DFNES2001800, highly similar to Homo sapiens FAT tumor suppressor homolog 4 (Drosophila) (FAT4), mRNA OS=Homo sapiens PE=2 SV=1 - [B3KRB4_HUMAN]	22.24	2.32	1	0	1	1	518	56.4248	6.90283
P12273	Prolactin-inducible protein OS=Homo sapiens GN=PIP PE=1 SV=1 - [PIP_HUMAN]	22.23	13.7	1	3	3	31	146	16.5618	8.04541
Q6NUQ4	Transmembrane protein 214 OS=Homo sapiens GN=TMEM214 PE=1 SV=2 - [TM214_HUMAN]	22.13	2.18	1	0	1	4	689	77.1014	9.14404
B4DLT7	cDNA FLJ57745 OS=Homo sapiens PE=2 SV=1 - [B4DLT7_HUMAN]	22.13	9.38	1	0	1	4	160	17.5993	10.0669
B3LEU8	TMEM214 protein (Fragment) OS=Homo sapiens GN=TMEM214 PE=2 SV=1 - [B3LEU8_HUMAN]	22.13	2.23	1	0	1	4	673	75.3915	8.98291
B4DKI3	cDNA FLJ58194 OS=Homo sapiens PE=2 SV=1 - [B4DKI3_HUMAN]	22.13	4.57	1	0	1	4	328	36.2101	10.1841
Q8TEN0	FLJ00163 protein (Fragment) OS=Homo sapiens GN=FLJ00163 PE=2 SV=1 - [Q8TEN0_HUMAN]	21.98	1.54	1	0	1	1	521	56.2782	9.08545
A8MUU1	Putative fatty acid-binding protein 5-like protein 3 OS=Homo sapiens GN=FABP5P3 PE=5 SV=1 - [FB5L3_HUMAN]	21.94	10.89	1	0	1	2	101	11.2916	7.79639
Q8NF32	FLJ00370 protein (Fragment) OS=Homo sapiens GN=FLJ00370 PE=2 SV=1 - [Q8NF32_HUMAN]	21.76	5.23	1	0	1	5	153	15.924	7.50342
Q6ZTQ4	Cadherin-related family member 3 OS=Homo sapiens GN=CDHR3 PE=1 SV=1 - [CDHR3_HUMAN]	20.79	2.37	1	0	1	2	885	97.916	5.41455
E7EQG5	Cadherin-related family member 3 OS=Homo sapiens GN=CDHR3 PE=1 SV=1 - [E7EQG5_HUMAN]	20.79	2.63	1	0	1	2	797	88.7502	5.40186
B7Z8X2	cDNA FLJ54530, weakly similar to Cadherin-related tumor suppressor homolog OS=Homo sapiens PE=2 SV=1 - [B7Z8X2_HUMAN]	20.79	2.63	1	0	1	2	797	88.8102	5.40186
J3KRM6	ATP-dependent DNA helicase Q5 (Fragment) OS=Homo sapiens GN=RECQL5 PE=1 SV=1 - [J3KRM6_HUMAN]	20.36	11.02	1	0	1	2	118	13.3887	9.80322
J3KTQ2	ATP-dependent DNA helicase Q5 (Fragment) OS=Homo sapiens GN=RECQL5 PE=1 SV=1 - [J3KTQ2_HUMAN]	20.36	2.71	1	0	1	2	480	53.2021	8.66064
O94762	ATP-dependent DNA helicase Q5 OS=Homo sapiens GN=RECQL5 PE=1 SV=2 - [RECQ5_HUMAN]	20.36	1.31	1	0	1	2	991	108.79	8.55811
A0A024R8S8	RecQ protein-like 5, isoform CRA_e OS=Homo sapiens GN=RECQL5 PE=4 SV=1 - [A0A024R8S8_HUMAN]	20.36	3.17	1	0	1	2	410	45.6496	8.77783
A5YM55	RECQL5 protein OS=Homo sapiens GN=RECQL5 PE=2 SV=1 - [A5YM55_HUMAN]	20.36	1.31	1	0	1	2	991	108.764	8.55811
B7Z8Y7	cDNA FLJ61700, highly similar to ATP-dependent DNA helicase Q5 (EC 3.6.1.-) OS=Homo sapiens PE=2 SV=1 - [B7Z8Y7_HUMAN]	20.36	1.28	1	0	1	2	1018	111.389	8.77783
Q9BW80	RECQL5 protein (Fragment) OS=Homo sapiens GN=RECQL5 PE=2 SV=2 - [Q9BW80_HUMAN]	20.36	2.06	1	0	1	2	632	69.0624	8.44092
B3KQK2	cDNA FLJ90603 fis, clone PLACE1001500, highly similar to ATP-dependent DNA helicase Q5 (EC 3.6.1.-) OS=Homo sapiens PE=2 SV=1 - [B3KQK2_HUMAN]	20.36	2.99	1	0	1	2	435	48.479	9.02686
Q59FV9	PTK7 protein tyrosine kinase 7 isoform a variant (Fragment) OS=Homo sapiens PE=2 SV=1 - [Q59FV9_HUMAN]	20.34	1.42	1	0	1	29	773	84.3115	7.57666
Q5TCK5	Progestin and adipoQ receptor family member 6 (Fragment) OS=Homo sapiens GN=PAQR6 PE=4 SV=1 - [Q5TCK5_HUMAN]	20.29	4.96	1	0	1	1	363	38.2215	10.4185
Q6NXS1	Protein phosphatase inhibitor 2-like protein 3 OS=Homo sapiens GN=PPP1R2P3 PE=1 SV=1 - [IPP2M_HUMAN]	20.28	20	1	0	1	6	205	23.034	4.91943
Q92800	Histone-lysine N-methyltransferase EZH1 OS=Homo sapiens GN=EZH1 PE=1 SV=2 - [EZH1_HUMAN]	20.18	1.74	1	0	1	4	747	85.2156	7.72314
A0A0A0MSY9	Histone-lysine N-methyltransferase EZH1 OS=Homo sapiens GN=EZH1 PE=1 SV=1 - [A0A0A0MSY9_HUMAN]	20.18	1.76	1	0	1	4	738	84.222	7.57666
K7ERG0	NACHT, LRR and PYD domains-containing protein 7 OS=Homo sapiens GN=NLRP7 PE=1 SV=1 - [K7ERG0_HUMAN]	20.13	1.66	1	0	1	1	963	109.872	6.46826
Q8WX94	NACHT, LRR and PYD domains-containing protein 7 OS=Homo sapiens GN=NLRP7 PE=1 SV=1 - [NALP7_HUMAN]	20.13	1.63	1	0	1	1	980	111.735	6.22705
A0A0G2JNK1	NACHT, LRR and PYD domains-containing protein 7 OS=Homo sapiens GN=NLRP7 PE=1 SV=1 - [A0A0G2JNK1_HUMAN]	20.13	1.68	1	0	1	1	952	108.309	6.1001
A0A0G2JPH3	NACHT, LRR and PYD domains-containing protein 7 OS=Homo sapiens GN=NLRP7 PE=1 SV=1 - [A0A0G2JPH3_HUMAN]	20.13	1.59	1	0	1	1	1009	114.801	6.48096
A0A0G2JNK3	NACHT, LRR and PYD domains-containing protein 7 OS=Homo sapiens GN=NLRP7 PE=1 SV=1 - [A0A0G2JNK3_HUMAN]	20.13	1.54	1	0	1	1	1037	118.257	6.59521
Q32MH9	NLRP7 protein OS=Homo sapiens GN=NLRP7 PE=2 SV=1 - [Q32MH9_HUMAN]	20.13	1.66	1	0	1	1	963	109.93	6.53662
A0A0G2JMB6	NACHT, LRR and PYD domains-containing protein 7 OS=Homo sapiens GN=NLRP7 PE=1 SV=1 - [A0A0G2JMB6_HUMAN]	20.13	1.63	1	0	1	1	980	111.765	6.22705
B4DYY2	cDNA FLJ60981, highly similar to NACHT, LRR and PYD-containing protein 7 OS=Homo sapiens PE=2 SV=1 - [B4DYY2_HUMAN]	20.13	1.5	1	0	1	1	1065	121.662	6.88818
A0A0G2JM25	NACHT, LRR and PYD domains-containing protein 7 OS=Homo sapiens GN=NLRP7 PE=1 SV=1 - [A0A0G2JM25_HUMAN]	20.13	1.71	1	0	1	1	935	106.447	6.354
B4DQ44	cDNA FLJ51274, highly similar to NACHT, LRR and PYD-containing protein 7 OS=Homo sapiens PE=2 SV=1 - [B4DQ44_HUMAN]	20.13	2.38	1	0	1	1	672	76.914	6.23975
F8W7X0	Leucine-rich repeat-containing protein 37A3 OS=Homo sapiens GN=LRRC37A3 PE=4 SV=1 - [F8W7X0_HUMAN]	16.57	4.09	1	0	2	2	611	68.1478	8.70459
Q6ZU35	Uncharacterized protein KIAA1211 OS=Homo sapiens GN=KIAA1211 PE=1 SV=3 - [K1211_HUMAN]	15.37	3.24	1	0	2	4	1233	136.678	5.60498
F5H1N7	Uncharacterized protein KIAA1211 OS=Homo sapiens GN=KIAA1211 PE=1 SV=1 - [F5H1N7_HUMAN]	15.37	3.26	1	0	2	4	1226	136.304	5.88428
B7ZVZ4	KIAA1211 protein OS=Homo sapiens GN=KIAA1211 PE=2 SV=1 - [B7ZVZ4_HUMAN]	15.37	3.26	1	0	2	4	1226	136.386	5.88428
B7ZMH1	KIAA1211 protein OS=Homo sapiens GN=KIAA1211 PE=2 SV=1 - [B7ZMH1_HUMAN]	15.37	3.33	1	0	2	4	1202	133.561	5.63037
B2RWN6	KIAA1211 protein OS=Homo sapiens GN=KIAA1211 PE=2 SV=1 - [B2RWN6_HUMAN]	15.37	3.25	1	0	2	4	1232	137.084	5.88428
A0A024RD92	HCG39854, isoform CRA_a OS=Homo sapiens GN=hCG_39854 PE=4 SV=1 - [A0A024RD92_HUMAN]	15.37	5.71	1	0	2	4	701	75.3868	9.48096
P01621	Ig kappa chain V-III region NG9 (Fragment) OS=Homo sapiens PE=1 SV=1 - [KV303_HUMAN]	0	15	1	0	2	5	100	10.7223	6.52197
Q8WYP5	Protein ELYS OS=Homo sapiens GN=AHCTF1 PE=1 SV=3 - [ELYS_HUMAN]	0	0.4	1	0	1	1	2266	252.342	6.59521
P53396	ATP-citrate synthase OS=Homo sapiens GN=ACLY PE=1 SV=3 - [ACLY_HUMAN]	0	4.09	1	0	1	1	1101	120.762	7.32764
O75367	Core histone macro-H2A.1 OS=Homo sapiens GN=H2AFY PE=1 SV=4 - [H2AY_HUMAN]	0	1.61	1	0	1	1	372	39.5925	9.78857
Q02224	Centromere-associated protein E OS=Homo sapiens GN=CENPE PE=1 SV=2 - [CENPE_HUMAN]	0	0.3	1	0	1	1	2701	316.219	5.64307
P55060	Exportin-2 OS=Homo sapiens GN=CSE1L PE=1 SV=3 - [XPO2_HUMAN]	0	2.06	1	0	2	2	971	110.346	5.77002
Q03001	Dystonin OS=Homo sapiens GN=DST PE=1 SV=4 - [DYST_HUMAN]	0	0.34	1	0	1	1	7570	860.127	5.24951
Q9UPA5	Protein bassoon OS=Homo sapiens GN=BSN PE=2 SV=4 - [BSN_HUMAN]	0	0.59	1	0	2	2	3926	416.214	7.54736
Q9Y2E4	Disco-interacting protein 2 homolog C OS=Homo sapiens GN=DIP2C PE=1 SV=2 - [DIP2C_HUMAN]	0	0.64	1	0	1	1	1556	170.658	7.38623
Q9BXF3	Cat eye syndrome critical region protein 2 OS=Homo sapiens GN=CECR2 PE=1 SV=2 - [CECR2_HUMAN]	0	1.89	1	0	1	4	1484	164.109	6.97607
Q12873	Chromodomain-helicase-DNA-binding protein 3 OS=Homo sapiens GN=CHD3 PE=1 SV=3 - [CHD3_HUMAN]	0	0.25	1	0	1	2	2000	226.45	7.29834
Q9P2R6	Arginine-glutamic acid dipeptide repeats protein OS=Homo sapiens GN=RERE PE=1 SV=2 - [RERE_HUMAN]	0	1.53	1	0	1	1	1566	172.317	7.69385
A6QL64	Ankyrin repeat domain-containing protein 36A OS=Homo sapiens GN=ANKRD36 PE=2 SV=3 - [AN36A_HUMAN]	0	1.34	1	0	2	63	1941	217.331	8.66064
P31751	RAC-beta serine/threonine-protein kinase OS=Homo sapiens GN=AKT2 PE=1 SV=2 - [AKT2_HUMAN]	0	6.86	1	0	2	17	481	55.7331	6.3667
Q2VIQ3	Chromosome-associated kinesin KIF4B OS=Homo sapiens GN=KIF4B PE=2 SV=2 - [KIF4B_HUMAN]	0	2.59	1	0	1	1	1234	139.947	6.17627
A8MU10	Putative uncharacterized protein ENSP00000381562 OS=Homo sapiens PE=4 SV=1 - [YQ047_HUMAN]	0	6.19	1	0	1	5	97	10.2551	9.62744
B4DUC5	Uncharacterized protein OS=Homo sapiens GN=CSE1L PE=1 SV=1 - [B4DUC5_HUMAN]	0	2.65	1	0	2	2	754	85.4181	5.47803
E9PAM4	Uncharacterized protein OS=Homo sapiens PE=4 SV=1 - [E9PAM4_HUMAN]	0	1.34	1	0	1	5	449	51.1865	8.77783
F8VZR4	RNA-binding motif, single-stranded-interacting protein 2 OS=Homo sapiens GN=RBMS2 PE=1 SV=1 - [F8VZR4_HUMAN]	0	10	1	0	1	5	60	6.48028	8.55811
H0YGW5	Low-density lipoprotein receptor-related protein 6 (Fragment) OS=Homo sapiens GN=LRP6 PE=1 SV=1 - [H0YGW5_HUMAN]	0	1.49	1	0	2	5	1478	165.385	5.37646
H0YJ74	Bromodomain adjacent to zinc finger domain protein 1A (Fragment) OS=Homo sapiens GN=BAZ1A PE=1 SV=1 - [H0YJ74_HUMAN]	0	7.89	1	1	1	1	76	8.4325	9.99365
H3BRG5	StAR-related lipid transfer protein 13 (Fragment) OS=Homo sapiens GN=STARD13 PE=1 SV=7 - [H3BRG5_HUMAN]	0	10.71	1	0	3	6	607	67.1813	7.02002
H3BUW1	Pyruvate kinase PKM (Fragment) OS=Homo sapiens GN=PKM PE=1 SV=1 - [H3BUW1_HUMAN]	0	9.26	1	0	1	1	162	17.809	6.78564
J3KR69	Tetratricopeptide repeat domain 12, isoform CRA_d OS=Homo sapiens GN=TTC12 PE=1 SV=1 - [J3KR69_HUMAN]	0	2.25	1	0	1	1	711	79.4328	5.65576
M0QYA8	Inactive serine/threonine-protein kinase VRK3 OS=Homo sapiens GN=VRK3 PE=1 SV=1 - [M0QYA8_HUMAN]	0	7.88	1	0	1	1	406	45.1296	9.15869
M0R0P9	RAC-beta serine/threonine-protein kinase OS=Homo sapiens GN=AKT2 PE=1 SV=1 - [M0R0P9_HUMAN]	0	7.33	1	0	2	17	450	51.538	6.69775
P15260	Interferon gamma receptor 1 OS=Homo sapiens GN=IFNGR1 PE=1 SV=1 - [INGR1_HUMAN]	0	1.64	1	0	1	2	489	54.3701	4.90674
P29597	Non-receptor tyrosine-protein kinase TYK2 OS=Homo sapiens GN=TYK2 PE=1 SV=3 - [TYK2_HUMAN]	0	0.42	1	0	1	2	1187	133.565	7.15186
Q5JU00	T-complex-associated testis-expressed protein 1 OS=Homo sapiens GN=TCTE1 PE=2 SV=1 - [TCTE1_HUMAN]	0	1.4	1	0	1	8	501	55.5975	6.80029
Q9BTU6	Phosphatidylinositol 4-kinase type 2-alpha OS=Homo sapiens GN=PI4K2A PE=1 SV=1 - [P4K2A_HUMAN]	0	1.25	1	0	1	5	479	53.9886	8.29443
Q9H606	Proline-rich protein, Y-linked OS=Homo sapiens GN=PRORY PE=2 SV=1 - [PRORY_HUMAN]	0	4.95	1	0	1	7	182	19.9635	10.0962
Q9NPA5	Zinc finger protein 64 homolog, isoforms 1 and 2 OS=Homo sapiens GN=ZFP64 PE=1 SV=3 - [ZF64A_HUMAN]	0	1.62	1	0	1	1	681	74.5958	8.39697
Q9Y3M8	StAR-related lipid transfer protein 13 OS=Homo sapiens GN=STARD13 PE=1 SV=2 - [STA13_HUMAN]	0	6.74	1	0	4	7	1113	124.889	7.02002
C0JYZ2	Titin OS=Homo sapiens GN=TTN PE=4 SV=1 - [C0JYZ2_HUMAN]	0	0.71	1	0	17	30	33423	3711.4	6.52197
A0A075B6E9	Leucine-rich repeat-containing protein 7 OS=Homo sapiens GN=LRRC7 PE=1 SV=1 - [A0A075B6E9_HUMAN]	0	1.4	1	0	2	10	1495	167.885	6.55127
Q68CX6	Putative uncharacterized protein DKFZp686O13149 OS=Homo sapiens GN=DKFZp686O13149 PE=2 SV=1 - [Q68CX6_HUMAN]	0	2.52	1	0	1	2	2146	235.281	5.74463
F5GWP8	Keratin, type I cytoskeletal 17 OS=Homo sapiens GN=KRT17 PE=1 SV=2 - [F5GWP8_HUMAN]	0	2.01	1	1	1	2	349	40.2624	4.94482
B4DG79	cDNA FLJ55487, highly similar to RAC-beta serine/threonine-protein kinase (EC2.7.11.1) OS=Homo sapiens PE=2 SV=1 - [B4DG79_HUMAN]	0	7.88	1	0	2	17	419	48.4714	6.15088
Q9Y5S4	DNA polymerase OS=Homo sapiens GN=POLE1 PE=3 SV=1 - [Q9Y5S4_HUMAN]	0	1.09	1	0	1	2	2286	261.38	6.3667
Q0VGL9	Solute carrier organic anion transporter family member (Fragment) OS=Homo sapiens GN=SLCO1B3 PE=2 SV=1 - [Q0VGL9_HUMAN]	0	3.72	1	0	1	2	296	32.7882	9.59814
B4F4S3	Rhesus blood group, D antigen OS=Homo sapiens GN=RHD PE=4 SV=1 - [B4F4S3_HUMAN]	0	3.36	1	0	1	19	417	45.25	8.67529
A0A087X1A5	Double-stranded RNA-binding protein Staufen homolog 1 OS=Homo sapiens GN=STAU1 PE=1 SV=1 - [A0A087X1A5_HUMAN]	0	2.03	1	0	1	7	493	54.9116	9.67139
Q7Z7P1	CAMTA1 protein (Fragment) OS=Homo sapiens GN=CAMTA1 PE=2 SV=1 - [Q7Z7P1_HUMAN]	0	5.97	1	0	2	3	636	71.9789	9.23193
Q53SY7	Putative uncharacterized protein CAD (Fragment) OS=Homo sapiens GN=CAD PE=3 SV=1 - [Q53SY7_HUMAN]	0	2.28	1	0	1	1	2151	235.029	6.59521
A0A0A0MRI8	Obscurin (Fragment) OS=Homo sapiens GN=OBSCN PE=1 SV=1 - [A0A0A0MRI8_HUMAN]	0	3.15	1	0	1	1	858	94.633	6.29053
Q53GX8	Interferon gamma receptor 1 variant (Fragment) OS=Homo sapiens PE=2 SV=1 - [Q53GX8_HUMAN]	0	1.64	1	0	1	2	489	54.3691	4.93213
Q6ZPA7	CDNA FLJ26155 fis, clone ADG01203 OS=Homo sapiens PE=2 SV=1 - [Q6ZPA7_HUMAN]	0	6.4	1	0	1	4	125	13.8742	8.88037
B4DEP8	cDNA FLJ56960, highly similar to Homo sapiens phosphatidylinositol 4-kinase type II (PI4KII), mRNA OS=Homo sapiens PE=2 SV=1 - [B4DEP8_HUMAN]	0	1.34	1	0	1	5	449	51.1024	8.68994
B4DS32	cDNA FLJ56236, highly similar to Exportin-2 OS=Homo sapiens PE=2 SV=1 - [B4DS32_HUMAN]	0	3.51	1	0	2	2	569	64.3415	5.69385
Q9BY69	Interferon-gamma receptor OS=Homo sapiens PE=2 SV=1 - [Q9BY69_HUMAN]	0	1.64	1	0	1	2	489	54.3281	4.90674
B4DM31	cDNA FLJ54022, highly similar to Exportin-2 OS=Homo sapiens PE=2 SV=1 - [B4DM31_HUMAN]	0	2.62	1	0	2	2	762	85.9779	6.13818
B2R6Q9	cDNA, FLJ93067, highly similar to Homo sapiens interferon gamma receptor 1 (IFNGR1), mRNA OS=Homo sapiens PE=2 SV=1 - [B2R6Q9_HUMAN]	0	1.64	1	0	1	2	489	54.3421	4.90674
B4DLL6	cDNA FLJ54961, highly similar to Interferon-gamma receptor alpha chain OS=Homo sapiens PE=2 SV=1 - [B4DLL6_HUMAN]	0	1.74	1	0	1	2	461	51.5026	4.93213
Q53HK3	Eukaryotic translation initiation factor 2, subunit 3 gamma, 52kDa variant (Fragment) OS=Homo sapiens PE=2 SV=1 - [Q53HK3_HUMAN]	0	2.97	1	0	2	2	472	51.0502	8.39697
Q14936	Interferon-gamma receptor alpha chain OS=Homo sapiens PE=4 SV=1 - [Q14936_HUMAN]	0	1.65	1	0	1	2	484	53.7847	4.90674
Q14205	Dystrophin protein (Fragment) OS=Homo sapiens GN=dystrophin PE=4 SV=2 - [Q14205_HUMAN]	0	6.52	1	0	1	1	706	80.3932	6.59521
