# Supplementary material for: Agonists of Orally Expressed TRP Channels Stimulate Salivary Secretion and Modify the Salivary Proteome
Source: Mol Cell Proteomics. 2020 Nov 25;19(10):1664–76. doi: 10.1074/mcp.RA120.002174 (PMC8014997; doi:10.1074/mcp.RA120.002174)
Supplement: Supplementary file 1 [file mmc1.zip › 161586_0_supp_549271_qc14p5.xlsx]

## Sheet: Sheet1
Accession	Description	Score	Coverage	# Proteins	# Unique Peptides	# Peptides	# PSMs	# AAs	MW [kDa]	calc. pI
Q9HC84	Mucin-5B OS=Homo sapiens GN=MUC5B PE=1 SV=3 - [MUC5B_HUMAN]	10840.1	14.56	1	1	55	513	5762	595.96	6.63916
A7Y9J9	Mucin 5AC, oligomeric mucus/gel-forming OS=Homo sapiens GN=MUC5AC PE=4 SV=1 - [A7Y9J9_HUMAN]	10520.3	12.7	1	0	53	497	6207	648.387	6.75635
P01037	Cystatin-SN OS=Homo sapiens GN=CST1 PE=1 SV=3 - [CYTN_HUMAN]	9286.07	65.25	1	8	15	434	141	16.3773	7.21045
Q9UGM3	Deleted in malignant brain tumors 1 protein OS=Homo sapiens GN=DMBT1 PE=1 SV=2 - [DMBT1_HUMAN]	7659.58	29.8	1	6	12	210	2413	260.569	5.43994
P01036	Cystatin-S OS=Homo sapiens GN=CST4 PE=1 SV=3 - [CYTS_HUMAN]	7096.97	69.5	1	8	16	368	141	16.204	5.021
P04745	Alpha-amylase 1 OS=Homo sapiens GN=AMY1A PE=1 SV=2 - [AMY1_HUMAN]	6348.69	46.97	1	0	28	361	511	57.7309	6.93213
B7ZMD7	Alpha-amylase OS=Homo sapiens GN=AMY1A PE=2 SV=1 - [B7ZMD7_HUMAN]	6348.69	46.97	1	0	28	361	511	57.7169	6.93213
P19961	Alpha-amylase 2B OS=Homo sapiens GN=AMY2B PE=1 SV=1 - [AMY2B_HUMAN]	6345.75	42.66	1	0	27	359	511	57.673	7.09326
P04746	Pancreatic alpha-amylase OS=Homo sapiens GN=AMY2A PE=1 SV=2 - [AMYP_HUMAN]	6320.45	36.4	1	0	24	349	511	57.67	7.04932
Q53F26	Alpha-amylase (Fragment) OS=Homo sapiens PE=2 SV=1 - [Q53F26_HUMAN]	6320.45	36.4	1	0	24	349	511	57.684	7.04932
Q6NSB3	Alpha-amylase (Fragment) OS=Homo sapiens GN=AMY1A PE=2 SV=1 - [Q6NSB3_HUMAN]	6306.64	42.42	1	0	26	354	495	56.1745	8.55811
P02768	Serum albumin OS=Homo sapiens GN=ALB PE=1 SV=2 - [ALBU_HUMAN]	4577.38	52.71	1	0	31	272	609	69.3215	6.27783
B2RBS8	cDNA, FLJ95666, highly similar to Homo sapiens albumin (ALB), mRNA OS=Homo sapiens PE=2 SV=1 - [B2RBS8_HUMAN]	4577.38	52.71	1	0	31	272	609	69.3476	6.27783
A8K9P0	cDNA FLJ78413, highly similar to Homo sapiens albumin, mRNA OS=Homo sapiens PE=2 SV=1 - [A8K9P0_HUMAN]	4570.47	51.15	1	0	30	271	608	69.2224	6.27783
B4DPP6	cDNA FLJ54371, highly similar to Serum albumin OS=Homo sapiens PE=2 SV=1 - [B4DPP6_HUMAN]	4525.78	46.12	1	0	29	264	618	70.317	6.0874
F6KPG5	Albumin (Fragment) OS=Homo sapiens PE=2 SV=1 - [F6KPG5_HUMAN]	4079.85	50.26	1	0	30	255	585	66.488	6.03662
P09228	Cystatin-SA OS=Homo sapiens GN=CST2 PE=1 SV=1 - [CYTT_HUMAN]	4075.31	32.62	1	5	11	250	141	16.4342	4.93213
Q5T085	Alpha-amylase (Fragment) OS=Homo sapiens GN=AMY1B PE=3 SV=1 - [Q5T085_HUMAN]	4036.42	52.65	1	0	17	254	226	25.5544	7.31299
Q56G89	Serum albumin OS=Homo sapiens PE=2 SV=1 - [Q56G89_HUMAN]	4015.65	41.05	1	0	28	249	609	69.0393	6.20166
A0A024QYW2	Alpha-amylase (Fragment) OS=Homo sapiens GN=hCG_1992932 PE=3 SV=1 - [A0A024QYW2_HUMAN]	4011.13	37.5	1	0	15	250	248	28.2237	6.97607
A0A0C4DGB6	Serum albumin OS=Homo sapiens GN=ALB PE=1 SV=1 - [A0A0C4DGB6_HUMAN]	3935.82	51.16	1	0	29	222	604	69.1814	6.3667
B7WNR0	Serum albumin OS=Homo sapiens GN=ALB PE=2 SV=1 - [B7WNR0_HUMAN]	3823.79	58.7	1	0	29	224	494	56.1753	7.13721
C9JKR2	Albumin, isoform CRA_k OS=Homo sapiens GN=ALB PE=2 SV=1 - [C9JKR2_HUMAN]	3823.79	69.54	1	0	29	224	417	47.2567	6.354
D6RHD5	Serum albumin OS=Homo sapiens GN=ALB PE=2 SV=1 - [D6RHD5_HUMAN]	3816.88	61	1	0	28	223	459	52.0251	6.84424
H0YA55	Serum albumin (Fragment) OS=Homo sapiens GN=ALB PE=4 SV=1 - [H0YA55_HUMAN]	3816.88	61.67	1	0	28	223	454	51.5358	6.94678
H7BZQ8	Alpha-amylase (Fragment) OS=Homo sapiens GN=AMY2A PE=1 SV=1 - [H7BZQ8_HUMAN]	3375.65	37.8	1	0	13	231	209	23.5503	6.53662
B4DPR2	cDNA FLJ50830, highly similar to Serum albumin OS=Homo sapiens PE=2 SV=1 - [B4DPR2_HUMAN]	3326.11	50.29	1	0	28	207	523	59.5351	7.1665
A0A087WWT3	Serum albumin OS=Homo sapiens GN=ALB PE=1 SV=1 - [A0A087WWT3_HUMAN]	3069.26	56.06	1	0	20	170	396	45.1184	6.1001
B4E262	cDNA FLJ61058, highly similar to Deleted in malignant brain tumors 1 protein OS=Homo sapiens PE=2 SV=1 - [B4E262_HUMAN]	2580.54	22.82	1	0	6	80	390	41.0653	4.70361
P02788	Lactotransferrin OS=Homo sapiens GN=LTF PE=1 SV=6 - [TRFL_HUMAN]	2413.97	33.94	1	0	20	149	710	78.1319	8.11865
E7ER44	Kaliocin-1 OS=Homo sapiens GN=LTF PE=2 SV=1 - [E7ER44_HUMAN]	2413.97	34.04	1	0	20	149	708	77.9198	8.11865
B3VMW0	Lactoferrin OS=Homo sapiens PE=2 SV=1 - [B3VMW0_HUMAN]	2413.97	33.9	1	0	20	149	711	78.307	8.11865
Q5EK51	Lactoferrin OS=Homo sapiens PE=2 SV=1 - [Q5EK51_HUMAN]	2413.97	33.9	1	0	20	149	711	78.272	8.17725
P01833	Polymeric immunoglobulin receptor OS=Homo sapiens GN=PIGR PE=1 SV=4 - [PIGR_HUMAN]	2369.84	32.33	1	29	32	215	764	83.2317	5.74463
E7EQB2	Kaliocin-1 (Fragment) OS=Homo sapiens GN=LTF PE=2 SV=1 - [E7EQB2_HUMAN]	2348.89	32.47	1	0	19	142	696	76.5769	8.01611
B3KSL2	cDNA FLJ36533 fis, clone TRACH2004428, highly similar to Lactotransferrin (EC 3.4.21.-) (Fragment) OS=Homo sapiens PE=2 SV=1 - [B3KSL2_HUMAN]	2348.89	32.42	1	0	19	142	697	76.704	8.01611
P31025	Lipocalin-1 OS=Homo sapiens GN=LCN1 PE=1 SV=1 - [LCN1_HUMAN]	2292.74	29.55	1	4	7	116	176	19.2378	5.57959
Q2TUW9	Lactoferrin OS=Homo sapiens PE=2 SV=1 - [Q2TUW9_HUMAN]	2186.59	34.13	1	0	20	148	709	77.9307	8.11865
A8K494	cDNA FLJ78440, highly similar to Human lactoferrin OS=Homo sapiens PE=2 SV=1 - [A8K494_HUMAN]	2182.61	32.21	1	0	19	143	711	78.318	8.17725
W8QEY1	Lactoferrin OS=Homo sapiens PE=2 SV=1 - [W8QEY1_HUMAN]	2176.65	31.79	1	0	18	131	711	78.332	8.17725
B7ZAL5	cDNA, FLJ79229, highly similar to Lactotransferrin (EC 3.4.21.-) OS=Homo sapiens PE=2 SV=1 - [B7ZAL5_HUMAN]	2176.65	33.03	1	0	17	112	666	73.1232	7.78174
P01876	Ig alpha-1 chain C region OS=Homo sapiens GN=IGHA1 PE=1 SV=2 - [IGHA1_HUMAN]	2078.2	40.79	1	0	11	145	353	37.6306	6.50732
Q6MZW0	Putative uncharacterized protein DKFZp686J11235 (Fragment) OS=Homo sapiens GN=DKFZp686J11235 PE=1 SV=1 - [Q6MZW0_HUMAN]	2078.2	28.46	1	0	11	145	506	54.4249	6.771
Q96K68	cDNA FLJ14473 fis, clone MAMMA1001080, highly similar to Homo sapiens SNC73 protein (SNC73) mRNA OS=Homo sapiens PE=2 SV=1 - [Q96K68_HUMAN]	2078.2	29.15	1	0	11	145	494	53.0542	6.85889
Q9UP60	SNC73 protein OS=Homo sapiens GN=SNC73 PE=2 SV=1 - [Q9UP60_HUMAN]	2078.2	37.5	1	0	11	145	384	40.9211	6.15088
Q8NCL6	cDNA FLJ90170 fis, clone MAMMA1000370, highly similar to Ig alpha-1 chain C region OS=Homo sapiens PE=2 SV=1 - [Q8NCL6_HUMAN]	2078.2	29.21	1	0	11	145	493	53.1903	6.52197
B2MV14	Truncated lactoferrin OS=Homo sapiens GN=LTF PE=3 SV=1 - [B2MV14_HUMAN]	1756.44	30.43	1	0	14	111	585	64.1928	8.07471
Q9NYE4	Cervical mucin MUC5B (Fragment) OS=Homo sapiens PE=2 SV=1 - [Q9NYE4_HUMAN]	1704.35	7.12	1	0	3	58	716	71.1516	7.35693
B4E1L4	cDNA FLJ59081, highly similar to Mucin-5B OS=Homo sapiens PE=2 SV=1 - [B4E1L4_HUMAN]	1681.5	14.97	1	0	10	81	668	71.6337	5.63037
Q5T084	Alpha-amylase 1 (Fragment) OS=Homo sapiens GN=AMY1A PE=4 SV=1 - [Q5T084_HUMAN]	1675.32	71.43	1	0	11	145	105	12.4131	8.19189
P60709	Actin, cytoplasmic 1 OS=Homo sapiens GN=ACTB PE=1 SV=1 - [ACTB_HUMAN]	1664.52	19.73	1	0	7	93	375	41.7097	5.47803
P63261	Actin, cytoplasmic 2 OS=Homo sapiens GN=ACTG1 PE=1 SV=1 - [ACTG_HUMAN]	1664.52	19.73	1	0	7	93	375	41.7658	5.47803
Q8WVW5	Putative uncharacterized protein (Fragment) OS=Homo sapiens PE=2 SV=1 - [Q8WVW5_HUMAN]	1664.52	20.39	1	0	7	93	363	40.4772	6.13818
Q53G99	Beta actin variant (Fragment) OS=Homo sapiens PE=2 SV=1 - [Q53G99_HUMAN]	1664.52	19.73	1	0	7	93	375	41.7378	5.59229
Q53G76	Beta actin variant (Fragment) OS=Homo sapiens PE=2 SV=1 - [Q53G76_HUMAN]	1664.52	19.73	1	0	7	93	375	41.6937	5.47803
Q53GK6	Beta actin variant (Fragment) OS=Homo sapiens PE=2 SV=1 - [Q53GK6_HUMAN]	1664.52	19.73	1	0	7	93	375	41.6957	5.47803
B4DVQ0	cDNA FLJ58286, highly similar to Actin, cytoplasmic 2 OS=Homo sapiens PE=2 SV=1 - [B4DVQ0_HUMAN]	1664.52	22.22	1	0	7	93	333	37.3246	5.70654
B4E335	cDNA FLJ52842, highly similar to Actin, cytoplasmic 1 OS=Homo sapiens PE=2 SV=1 - [B4E335_HUMAN]	1664.52	21.08	1	0	7	93	351	39.2005	5.59229
B4E3A4	cDNA FLJ57283, highly similar to Actin, cytoplasmic 2 OS=Homo sapiens PE=2 SV=1 - [B4E3A4_HUMAN]	1664.52	20.79	1	0	7	93	356	39.7737	5.37646
B4DW52	cDNA FLJ55253, highly similar to Actin, cytoplasmic 1 OS=Homo sapiens PE=2 SV=1 - [B4DW52_HUMAN]	1664.52	21.33	1	0	7	93	347	38.6082	5.35107
Q6ZW64	cDNA FLJ41552 fis, clone COLON2004478, highly similar to Protein Tro alpha1 H,myeloma OS=Homo sapiens PE=2 SV=1 - [Q6ZW64_HUMAN]	1650.49	29.15	1	0	10	123	494	53.2872	6.52197
Q6N092	Putative uncharacterized protein DKFZp686K18196 (Fragment) OS=Homo sapiens GN=DKFZp686K18196 PE=2 SV=1 - [Q6N092_HUMAN]	1650.49	27.75	1	0	10	123	519	56.3879	6.93213
Q96DK0	CDNA FLJ25298 fis, clone STM07683, highly similar to Protein Tro alpha1 H,myeloma OS=Homo sapiens PE=2 SV=1 - [Q96DK0_HUMAN]	1650.49	29.03	1	0	10	123	496	53.4982	6.65381
Q6N090	Putative uncharacterized protein DKFZp686G21220 (Fragment) OS=Homo sapiens GN=DKFZp686G21220 PE=2 SV=1 - [Q6N090_HUMAN]	1636.62	23.91	1	0	9	126	506	54.354	6.59521
F8W148	Carbonic anhydrase 6 (Fragment) OS=Homo sapiens GN=CA6 PE=1 SV=1 - [F8W148_HUMAN]	1581.6	17.11	1	1	4	75	187	21.0494	6.80029
Q8WY24	SNC66 protein OS=Homo sapiens PE=1 SV=1 - [Q8WY24_HUMAN]	1563.53	27.16	1	0	9	109	497	53.6314	6.66846
P62736	Actin, aortic smooth muscle OS=Homo sapiens GN=ACTA2 PE=1 SV=1 - [ACTA_HUMAN]	1524.97	14.85	1	0	6	78	377	41.9818	5.38916
P68032	Actin, alpha cardiac muscle 1 OS=Homo sapiens GN=ACTC1 PE=1 SV=1 - [ACTC_HUMAN]	1524.97	14.85	1	0	6	78	377	41.9919	5.38916
P63267	Actin, gamma-enteric smooth muscle OS=Homo sapiens GN=ACTG2 PE=1 SV=1 - [ACTH_HUMAN]	1524.97	14.89	1	0	6	78	376	41.8498	5.47803
P68133	Actin, alpha skeletal muscle OS=Homo sapiens GN=ACTA1 PE=1 SV=1 - [ACTS_HUMAN]	1524.97	14.85	1	0	6	78	377	42.0239	5.38916
A8K3K1	cDNA FLJ78096, highly similar to Homo sapiens actin, alpha, cardiac muscle (ACTC), mRNA OS=Homo sapiens PE=2 SV=1 - [A8K3K1_HUMAN]	1524.97	14.59	1	0	5	68	377	42.0199	5.38916
Q13707	ACTA2 protein (Fragment) OS=Homo sapiens GN=ACTA2 PE=3 SV=1 - [Q13707_HUMAN]	1524.97	14.55	1	0	4	62	330	36.7832	5.35107
B3KUD3	cDNA FLJ39583 fis, clone SKMUS2004897, highly similar to ACTIN, ALPHA SKELETAL MUSCLE OS=Homo sapiens PE=2 SV=1 - [B3KUD3_HUMAN]	1524.97	16.37	1	0	6	78	342	37.7999	5.73193
B7Z6P1	cDNA FLJ53662, highly similar to Actin, alpha skeletal muscle OS=Homo sapiens PE=2 SV=1 - [B7Z6P1_HUMAN]	1524.97	16.33	1	0	6	78	343	38.5541	5.37646
Q6S8J3	POTE ankyrin domain family member E OS=Homo sapiens GN=POTEE PE=1 SV=3 - [POTEE_HUMAN]	1523.53	5.02	1	0	4	60	1075	121.286	6.20166
A5A3E0	POTE ankyrin domain family member F OS=Homo sapiens GN=POTEF PE=1 SV=2 - [POTEF_HUMAN]	1523.53	5.02	1	0	4	60	1075	121.367	6.20166
B3KW67	cDNA FLJ42347 fis, clone UTERU2003399, highly similar to Actin, gamma-enteric smooth muscle OS=Homo sapiens PE=2 SV=1 - [B3KW67_HUMAN]	1523.53	15.69	1	0	6	76	376	41.7898	5.47803
P23280	Carbonic anhydrase 6 OS=Homo sapiens GN=CA6 PE=1 SV=3 - [CAH6_HUMAN]	1455.43	10.39	1	0	5	80	308	35.3446	7.02002
B4DUH8	cDNA FLJ60163, highly similar to Carbonic anhydrase 6 (EC 4.2.1.1) OS=Homo sapiens PE=2 SV=1 - [B4DUH8_HUMAN]	1455.43	10.26	1	0	5	80	312	35.7667	7.02002
B4E1V0	cDNA FLJ54839, highly similar to Lactotransferrin (EC 3.4.21.-) OS=Homo sapiens PE=2 SV=1 - [B4E1V0_HUMAN]	1424.7	43.67	1	0	10	73	300	33.0041	7.63525
Q5VSP4	Putative lipocalin 1-like protein 1 OS=Homo sapiens GN=LCN1P1 PE=5 SV=1 - [LC1L1_HUMAN]	1344.68	12.96	1	0	3	48	162	17.907	4.99561
Q6P5S8	IGK@ protein OS=Homo sapiens GN=IGK@ PE=1 SV=1 - [Q6P5S8_HUMAN]	1304.22	39.41	1	0	8	57	236	25.7568	6.32861
P01766	Ig heavy chain V-III region BRO OS=Homo sapiens PE=1 SV=1 - [HV305_HUMAN]	1279.19	15.83	1	0	1	42	120	13.2184	6.56592
P01777	Ig heavy chain V-III region TEI OS=Homo sapiens PE=1 SV=1 - [HV316_HUMAN]	1279.19	15.97	1	0	1	42	119	12.7944	8.49951
A0A0B4J2B5	Protein IGHV3OR16-9 (Fragment) OS=Homo sapiens GN=IGHV3OR16-9 PE=1 SV=1 - [A0A0B4J2B5_HUMAN]	1279.19	19.39	1	0	1	42	98	10.6502	8.45557
Q9UL91	Myosin-reactive immunoglobulin heavy chain variable region (Fragment) OS=Homo sapiens PE=2 SV=1 - [Q9UL91_HUMAN]	1279.19	16.1	1	0	1	42	118	12.8353	5.36377
Q0ZCH9	Immunglobulin heavy chain variable region (Fragment) OS=Homo sapiens PE=4 SV=1 - [Q0ZCH9_HUMAN]	1279.19	15.7	1	0	1	42	121	13.4275	8.45557
S4R460	Protein IGHV3OR16-9 OS=Homo sapiens GN=IGHV3OR16-9 PE=1 SV=2 - [S4R460_HUMAN]	1279.19	19.79	1	0	1	42	96	10.423	7.97217
A0A068LKR4	Ig heavy chain variable region (Fragment) OS=Homo sapiens PE=2 SV=1 - [A0A068LKR4_HUMAN]	1279.19	16.1	1	0	1	42	118	12.8212	6.01123
A0A087WW89	Protein IGHV3-72 OS=Homo sapiens GN=IGHV3-72 PE=1 SV=1 - [A0A087WW89_HUMAN]	1279.19	18.81	1	0	1	42	101	11.1604	7.97217
Q9UL72	Myosin-reactive immunoglobulin heavy chain variable region (Fragment) OS=Homo sapiens PE=2 SV=1 - [Q9UL72_HUMAN]	1279.19	16.1	1	0	1	42	118	12.8642	6.58057
Q9UL88	Myosin-reactive immunoglobulin heavy chain variable region (Fragment) OS=Homo sapiens PE=2 SV=1 - [Q9UL88_HUMAN]	1266.63	14.5	1	1	1	43	131	14.1332	9.62744
P01834	Ig kappa chain C region OS=Homo sapiens GN=IGKC PE=1 SV=1 - [IGKC_HUMAN]	1230.39	73.58	1	0	6	47	106	11.6017	5.87158
Q8TCD0	Uncharacterized protein OS=Homo sapiens PE=1 SV=1 - [Q8TCD0_HUMAN]	1230.39	32.64	1	0	6	47	239	26.218	8.06006
Q0KKI6	Immunoblobulin light chain (Fragment) OS=Homo sapiens PE=1 SV=1 - [Q0KKI6_HUMAN]	1230.39	35.62	1	0	6	47	219	24.015	8.06006
Q6PJF2	IGK@ protein OS=Homo sapiens GN=IGK@ PE=1 SV=1 - [Q6PJF2_HUMAN]	1230.39	35.74	1	0	7	49	235	25.5047	6.55127
Q7Z3Y4	Uncharacterized protein OS=Homo sapiens PE=1 SV=1 - [Q7Z3Y4_HUMAN]	1230.39	33.05	1	0	6	47	236	25.6857	7.59131
Q6GMX0	Uncharacterized protein OS=Homo sapiens PE=1 SV=1 - [Q6GMX0_HUMAN]	1230.39	33.05	1	0	6	47	236	25.7908	7.97217
Q6PIL8	IGK@ protein OS=Homo sapiens GN=IGK@ PE=1 SV=1 - [Q6PIL8_HUMAN]	1230.39	35.59	1	0	7	49	236	25.8179	6.55127
Q5EFE6	Anti-RhD monoclonal T125 kappa light chain OS=Homo sapiens PE=2 SV=1 - [Q5EFE6_HUMAN]	1230.39	33.33	1	0	6	47	234	25.6817	8.42627
V9HW34	Epididymis luminal protein 213 OS=Homo sapiens GN=HEL-213 PE=2 SV=1 - [V9HW34_HUMAN]	1230.39	33.19	1	0	6	47	235	25.6299	6.55127
A0A087WZW8	Ig kappa chain C region OS=Homo sapiens GN=IGKC PE=4 SV=2 - [A0A087WZW8_HUMAN]	1230.39	65.55	1	0	6	47	119	12.9885	7.23975
A0A087X1V9	Ig kappa chain C region OS=Homo sapiens GN=IGKC PE=1 SV=3 - [A0A087X1V9_HUMAN]	1230.39	32.64	1	0	6	47	239	26.0791	7.29834
B4DUI8	cDNA FLJ52761, highly similar to Actin, aortic smooth muscle OS=Homo sapiens PE=2 SV=1 - [B4DUI8_HUMAN]	1152.99	10.54	1	0	4	60	332	37.3387	5.5542
B3KWQ3	cDNA FLJ43573 fis, clone RECTM2001691, highly similar to Actin, cytoplasmic 2 OS=Homo sapiens PE=2 SV=1 - [B3KWQ3_HUMAN]	1152.99	13.83	1	0	4	60	253	28.193	5.33838
A4UCT3	Beta-actin (Fragment) OS=Homo sapiens PE=2 SV=1 - [A4UCT3_HUMAN]	1152.99	26.52	1	0	4	60	132	14.7273	5.12256
B7ZAP6	cDNA, FLJ79260, highly similar to Actin, cytoplasmic 2 OS=Homo sapiens PE=2 SV=1 - [B7ZAP6_HUMAN]	1152.99	11.9	1	0	4	60	294	33.0795	5.64307
A5GZ75	Beta-actin (Fragment) OS=Homo sapiens PE=2 SV=1 - [A5GZ75_HUMAN]	1152.99	23.18	1	0	4	60	151	16.8474	5.57959
B3KPP5	cDNA FLJ32030 fis, clone NTONG2000040, highly similar to Actin, alpha cardiac OS=Homo sapiens PE=2 SV=1 - [B3KPP5_HUMAN]	1152.99	18.82	1	0	4	60	186	20.9305	5.65576
F1BXA6	Beta-actin (Fragment) OS=Homo sapiens PE=2 SV=1 - [F1BXA6_HUMAN]	1152.99	32.11	1	0	4	60	109	12.1881	6.04932
Q96FU6	ACTG1 protein (Fragment) OS=Homo sapiens GN=ACTG1 PE=2 SV=2 - [Q96FU6_HUMAN]	1152.99	21.21	1	0	4	60	165	18.4391	5.35107
Q6PJ43	ACTG1 protein (Fragment) OS=Homo sapiens GN=ACTG1 PE=2 SV=1 - [Q6PJ43_HUMAN]	1152.99	13.31	1	0	4	60	263	29.3927	5.69385
Q96DE1	Putative uncharacterized protein (Fragment) OS=Homo sapiens PE=2 SV=1 - [Q96DE1_HUMAN]	1152.99	22.01	1	0	4	60	159	17.7127	5.30029
Q562R1	Beta-actin-like protein 2 OS=Homo sapiens GN=ACTBL2 PE=1 SV=2 - [ACTBL_HUMAN]	1152.23	11.17	1	0	4	68	376	41.976	5.59229
Q9BYX7	Putative beta-actin-like protein 3 OS=Homo sapiens GN=POTEKP PE=5 SV=1 - [ACTBM_HUMAN]	1151.57	4.27	1	0	1	41	375	41.9888	6.32861
G8FSY7	Beta actin (Fragment) OS=Homo sapiens GN=ACTB PE=2 SV=1 - [G8FSY7_HUMAN]	1151.57	6.96	1	0	1	41	230	25.7078	6.39209
V9HVZ7	Epididymis luminal protein 176 OS=Homo sapiens GN=HEL-176 PE=2 SV=1 - [V9HVZ7_HUMAN]	1151.57	10.76	1	0	3	57	223	25.0195	5.65576
K4EQ44	Beta actin (Fragment) OS=Homo sapiens PE=4 SV=1 - [K4EQ44_HUMAN]	1151.57	16.49	1	0	1	41	97	11.0445	4.88135
K4ENJ5	Beta actin (Fragment) OS=Homo sapiens PE=4 SV=1 - [K4ENJ5_HUMAN]	1151.57	16.49	1	0	1	41	97	11.0145	4.99561
P01877	Ig alpha-2 chain C region OS=Homo sapiens GN=IGHA2 PE=1 SV=3 - [IGHA2_HUMAN]	1090.33	36.76	1	0	7	91	340	36.503	6.1001
Q6MZV6	Putative uncharacterized protein DKFZp686L19235 OS=Homo sapiens GN=DKFZp686L19235 PE=2 SV=1 - [Q6MZV6_HUMAN]	1090.33	26.1	1	0	7	91	479	51.6065	5.77002
A0A0G2JMB2	Ig alpha-2 chain C region (Fragment) OS=Homo sapiens GN=IGHA2 PE=1 SV=1 - [A0A0G2JMB2_HUMAN]	1090.33	36.76	1	0	7	91	340	36.4851	6.1001
Q7Z374	Putative uncharacterized protein DKFZp686C02218 (Fragment) OS=Homo sapiens GN=DKFZp686C02218 PE=2 SV=1 - [Q7Z374_HUMAN]	1090.33	25.41	1	0	7	91	492	53.7418	7.04932
Q7Z379	Putative uncharacterized protein DKFZp686K04218 (Fragment) OS=Homo sapiens GN=DKFZp686K04218 PE=2 SV=1 - [Q7Z379_HUMAN]	1090.33	26.15	1	0	7	91	478	51.5877	6.52197
Q6P089	IGH@ protein OS=Homo sapiens GN=IGH@ PE=2 SV=1 - [Q6P089_HUMAN]	1090.33	26.04	1	0	7	91	480	51.9646	6.31592
Q9NPP6	Immunoglobulin heavy chain variant (Fragment) OS=Homo sapiens PE=2 SV=1 - [Q9NPP6_HUMAN]	1090.33	30.05	1	0	7	91	416	44.758	6.12549
Q6ZVX0	cDNA FLJ41981 fis, clone SMINT2011888, highly similar to Protein Tro alpha1 H,myeloma OS=Homo sapiens PE=2 SV=1 - [Q6ZVX0_HUMAN]	1090.33	28.75	1	0	8	92	487	52.841	5.92236
Q6N041	Putative uncharacterized protein DKFZp686O16217 (Fragment) OS=Homo sapiens GN=DKFZp686O16217 PE=2 SV=1 - [Q6N041_HUMAN]	1051.6	20.08	1	0	6	89	498	54.0905	7.18115
Q6N091	Putative uncharacterized protein DKFZp686C02220 (Fragment) OS=Homo sapiens GN=DKFZp686C02220 PE=2 SV=1 - [Q6N091_HUMAN]	1051.6	20	1	0	6	89	500	54.1255	6.34131
A0A075B6N7	Ig alpha-2 chain C region (Fragment) OS=Homo sapiens GN=IGHA2 PE=1 SV=1 - [A0A075B6N7_HUMAN]	1051.6	29.41	1	0	6	89	340	36.568	6.26514
P01591	Immunoglobulin J chain OS=Homo sapiens GN=IGJ PE=1 SV=4 - [IGJ_HUMAN]	881.729	44.65	1	1	8	58	159	18.087	5.23682
P01034	Cystatin-C OS=Homo sapiens GN=CST3 PE=1 SV=1 - [CYTC_HUMAN]	816.322	39.04	1	5	6	37	146	15.7891	8.74854
C9J2Z5	Alpha-amylase 2B (Fragment) OS=Homo sapiens GN=AMY2B PE=4 SV=1 - [C9J2Z5_HUMAN]	800.821	72.92	1	0	9	95	96	11.4096	7.88428
D6RD17	Immunoglobulin J chain (Fragment) OS=Homo sapiens GN=JCHAIN PE=1 SV=7 - [D6RD17_HUMAN]	795.947	36.08	1	0	7	48	158	18.1101	5.60498
C9JWK7	Alpha-amylase 2B (Fragment) OS=Homo sapiens GN=AMY2B PE=4 SV=1 - [C9JWK7_HUMAN]	785.105	67.44	1	0	7	86	86	10.2051	8.32373
S6AWF4	IgG L chain OS=Homo sapiens PE=2 SV=1 - [S6AWF4_HUMAN]	785.054	28.89	1	0	6	39	180	19.83	7.09326
H7C013	Serum albumin (Fragment) OS=Homo sapiens GN=ALB PE=2 SV=1 - [H7C013_HUMAN]	783.067	20.81	1	0	3	49	197	22.844	6.34131
A2KBC6	Anti-FactorVIII scFv (Fragment) OS=Homo sapiens PE=2 SV=1 - [A2KBC6_HUMAN]	767.796	14.29	1	0	3	34	238	24.9542	8.41162
A2KBC8	Anti-TeTox scFv (Fragment) OS=Homo sapiens PE=2 SV=1 - [A2KBC8_HUMAN]	767.796	14.29	1	0	3	34	238	25.1404	7.7085
A2KBC7	Anti-IFN-G scFv (Fragment) OS=Homo sapiens PE=2 SV=1 - [A2KBC7_HUMAN]	767.796	14.29	1	0	3	34	238	24.9872	7.72314
A2KBB9	Anti-(ED-B) scFV (Fragment) OS=Homo sapiens PE=2 SV=1 - [A2KBB9_HUMAN]	767.796	14.29	1	0	3	34	238	25.1293	8.11865
A2KBC3	Anti-(ED-B) scFV (Fragment) OS=Homo sapiens PE=2 SV=1 - [A2KBC3_HUMAN]	767.796	14.29	1	0	3	34	238	25.1452	7.7085
A2KBC0	Anti-(ED-B) scFV (Fragment) OS=Homo sapiens PE=2 SV=1 - [A2KBC0_HUMAN]	767.796	14.29	1	0	3	34	238	25.1893	8.11865
A2KBC2	Anti-(ED-B) scFV (Fragment) OS=Homo sapiens PE=2 SV=1 - [A2KBC2_HUMAN]	767.796	14.29	1	0	3	34	238	25.1773	7.7085
A2KBC5	Anti-HCS scFv (Fragment) OS=Homo sapiens PE=2 SV=1 - [A2KBC5_HUMAN]	767.796	14.29	1	0	3	34	238	25.2073	8.04541
A2KBC4	Anti-TN-C scFv (Fragment) OS=Homo sapiens PE=2 SV=1 - [A2KBC4_HUMAN]	767.796	14.29	1	0	3	34	238	25.1483	8.41162
S6AWD3	IgG L chain OS=Homo sapiens PE=2 SV=1 - [S6AWD3_HUMAN]	762.467	20.22	1	0	4	34	183	19.9291	8.90967
S6C4R6	IgG L chain OS=Homo sapiens PE=2 SV=1 - [S6C4R6_HUMAN]	762.467	20.11	1	0	4	34	184	20.3021	6.59521
S6AWE3	IgG L chain OS=Homo sapiens PE=2 SV=1 - [S6AWE3_HUMAN]	762.467	20	1	0	4	34	185	19.9319	7.73779
S6B294	IgG L chain OS=Homo sapiens PE=2 SV=1 - [S6B294_HUMAN]	762.467	20	1	0	4	34	185	20.0972	8.71924
S6BGE9	IgG L chain OS=Homo sapiens PE=2 SV=1 - [S6BGE9_HUMAN]	762.467	20.22	1	0	4	34	183	19.9151	8.89502
Q569I7	Uncharacterized protein OS=Homo sapiens PE=2 SV=1 - [Q569I7_HUMAN]	762.467	19.58	1	0	4	34	189	20.6554	5.2749
S6AWD6	IgG L chain OS=Homo sapiens PE=2 SV=1 - [S6AWD6_HUMAN]	762.467	20.79	1	0	4	34	178	19.4378	8.45557
S6B2C3	IgG L chain OS=Homo sapiens PE=2 SV=1 - [S6B2C3_HUMAN]	762.467	20	1	0	4	34	185	20.0972	8.77783
S6B2A1	IgG L chain OS=Homo sapiens PE=2 SV=1 - [S6B2A1_HUMAN]	762.467	20.11	1	0	4	34	184	20.3602	5.51611
A0A0U1RRF4	Protein IGKV1-8 OS=Homo sapiens GN=IGKV1-8 PE=4 SV=1 - [A0A0U1RRF4_HUMAN]	762.467	20.22	1	0	4	34	183	19.9541	8.54346
A0A087WWV8	Protein IGKV1-12 OS=Homo sapiens GN=IGKV1-12 PE=4 SV=2 - [A0A087WWV8_HUMAN]	762.467	20	1	0	4	34	185	20.055	8.06006
P61626	Lysozyme C OS=Homo sapiens GN=LYZ PE=1 SV=1 - [LYSC_HUMAN]	715.691	19.59	1	1	4	31	148	16.5263	9.15869
F8VV32	Lysozyme C OS=Homo sapiens GN=LYZ PE=2 SV=1 - [F8VV32_HUMAN]	704.073	20.19	1	0	3	26	104	11.4807	9.0708
A0A0B4J259	Lysozyme OS=Homo sapiens GN=LYZ PE=1 SV=1 - [A0A0B4J259_HUMAN]	704.073	15.33	1	0	3	26	137	15.3187	8.68994
P01857	Ig gamma-1 chain C region OS=Homo sapiens GN=IGHG1 PE=1 SV=1 - [IGHG1_HUMAN]	702.625	15.76	1	0	5	39	330	36.0832	8.19189
A0A087WYC5	Ig gamma-1 chain C region OS=Homo sapiens GN=IGHG1 PE=1 SV=1 - [A0A087WYC5_HUMAN]	702.625	10.95	1	0	5	39	475	52.3929	8.20654
A0A0A0MS08	Ig gamma-1 chain C region (Fragment) OS=Homo sapiens GN=IGHG1 PE=1 SV=1 - [A0A0A0MS08_HUMAN]	702.625	13.03	1	0	5	39	399	43.8841	6.96143
A0A087X079	Ig gamma-1 chain C region OS=Homo sapiens GN=IGHG1 PE=1 SV=1 - [A0A087X079_HUMAN]	702.625	10.99	1	0	5	39	473	51.8798	8.07471
A0A087WV47	Ig gamma-1 chain C region OS=Homo sapiens GN=IGHG1 PE=1 SV=1 - [A0A087WV47_HUMAN]	702.625	11.16	1	0	5	39	466	51.1215	7.54736
A0A087X1C7	Ig gamma-1 chain C region OS=Homo sapiens GN=IGHG1 PE=1 SV=1 - [A0A087X1C7_HUMAN]	702.625	11.26	1	0	5	39	462	50.4565	8.44092
A8K008	cDNA FLJ78387 OS=Homo sapiens PE=1 SV=1 - [A8K008_HUMAN]	702.625	11.02	1	0	5	39	472	51.5637	8.1626
Q6N089	Putative uncharacterized protein DKFZp686P15220 OS=Homo sapiens GN=DKFZp686P15220 PE=1 SV=1 - [Q6N089_HUMAN]	702.625	11.02	1	0	5	39	472	51.6918	7.92822
S6B291	IgG H chain OS=Homo sapiens PE=1 SV=1 - [S6B291_HUMAN]	702.625	11.16	1	0	5	39	466	50.8383	7.76709
Q6PYX1	Hepatitis B virus receptor binding protein (Fragment) OS=Homo sapiens PE=1 SV=1 - [Q6PYX1_HUMAN]	702.625	14.94	1	0	5	39	348	38.138	8.03076
Q6N095	Putative uncharacterized protein DKFZp686K03196 OS=Homo sapiens GN=DKFZp686K03196 PE=1 SV=1 - [Q6N095_HUMAN]	702.625	10.95	1	0	5	39	475	52.3271	8.57275
A0A0G2JNK4	Ig gamma-1 chain C region OS=Homo sapiens GN=IGHG1 PE=1 SV=1 - [A0A0G2JNK4_HUMAN]	702.625	11.21	1	0	5	39	464	50.8834	7.91357
Q6GMX6	IGH@ protein OS=Homo sapiens GN=IGH@ PE=1 SV=1 - [Q6GMX6_HUMAN]	702.625	11.18	1	0	5	39	465	51.0507	8.68994
Q5EFE5	Anti-RhD monoclonal T125 gamma1 heavy chain OS=Homo sapiens PE=2 SV=1 - [Q5EFE5_HUMAN]	702.625	10.95	1	0	5	39	475	52.3293	8.35303
V9HW68	Epididymis luminal protein 214 OS=Homo sapiens GN=HEL-214 PE=2 SV=1 - [V9HW68_HUMAN]	702.625	11.06	1	0	5	39	470	51.6828	7.75244
Q7Z351	Putative uncharacterized protein DKFZp686N02209 OS=Homo sapiens GN=DKFZp686N02209 PE=2 SV=1 - [Q7Z351_HUMAN]	702.625	10.79	1	0	5	39	482	52.8186	8.48486
Q6MZQ6	Putative uncharacterized protein DKFZp686G11190 OS=Homo sapiens GN=DKFZp686G11190 PE=2 SV=1 - [Q6MZQ6_HUMAN]	702.625	10.95	1	0	5	39	475	52.01	8.06006
Q6N094	Putative uncharacterized protein DKFZp686O01196 OS=Homo sapiens GN=DKFZp686O01196 PE=2 SV=1 - [Q6N094_HUMAN]	702.625	10.83	1	0	5	39	480	52.5794	8.17725
Q6N097	Putative uncharacterized protein DKFZp686H20196 OS=Homo sapiens GN=DKFZp686H20196 PE=2 SV=1 - [Q6N097_HUMAN]	702.625	10.81	1	0	5	39	481	52.7255	8.48486
Q6N096	Putative uncharacterized protein DKFZp686I15196 OS=Homo sapiens GN=DKFZp686I15196 PE=2 SV=1 - [Q6N096_HUMAN]	702.625	11.16	1	0	5	39	466	50.8945	8.06006
Q6MZV7	Putative uncharacterized protein DKFZp686C11235 OS=Homo sapiens GN=DKFZp686C11235 PE=2 SV=1 - [Q6MZV7_HUMAN]	702.625	10.99	1	0	5	39	473	52.0879	7.57666
P59665	Neutrophil defensin 1 OS=Homo sapiens GN=DEFA1 PE=1 SV=1 - [DEF1_HUMAN]	696.744	26.6	1	0	5	104	94	10.1942	6.99072
P59666	Neutrophil defensin 3 OS=Homo sapiens GN=DEFA3 PE=1 SV=1 - [DEF3_HUMAN]	696.744	26.6	1	0	5	104	94	10.2382	5.98584
P01765	Ig heavy chain V-III region TIL OS=Homo sapiens PE=1 SV=1 - [HV304_HUMAN]	696.357	16.52	1	0	1	24	115	12.3481	9.12939
P01774	Ig heavy chain V-III region POM OS=Homo sapiens PE=1 SV=1 - [HV313_HUMAN]	696.357	15.97	1	0	1	24	119	12.9453	7.98682
P01776	Ig heavy chain V-III region WAS OS=Homo sapiens PE=1 SV=1 - [HV315_HUMAN]	696.357	16.24	1	0	1	24	117	13.0824	7.98682
P01779	Ig heavy chain V-III region TUR OS=Homo sapiens PE=1 SV=1 - [HV318_HUMAN]	696.357	16.38	1	0	1	24	116	12.4233	9.72998
A2KUC3	UGa8H (Fragment) OS=Homo sapiens GN=IGHV PE=4 SV=1 - [A2KUC3_HUMAN]	696.357	15.7	1	0	1	24	121	13.0513	7.94287
A2KBC1	Anti-(ED-B) scFV (Fragment) OS=Homo sapiens PE=2 SV=2 - [A2KBC1_HUMAN]	696.357	10.59	1	0	2	26	236	25.1213	8.11865
P02814	Submaxillary gland androgen-regulated protein 3B OS=Homo sapiens GN=SMR3B PE=1 SV=2 - [SMR3B_HUMAN]	622.912	65.82	1	1	3	235	79	8.18226	9.56885
Q19KS2	Lactoferrin (Fragment) OS=Homo sapiens PE=2 SV=1 - [Q19KS2_HUMAN]	581.727	27.48	1	0	8	53	353	39.118	9.02686
C6KXN3	Lambda light chain of human immunoglobulin surface antigen-related protein (Fragment) OS=Homo sapiens GN=IgLC-rG PE=1 SV=1 - [C6KXN3_HUMAN]	563.336	26.29	1	0	6	39	232	24.7261	5.5415
A2NUT2	Lambda-chain (AA -20 to 215) OS=Homo sapiens PE=1 SV=1 - [A2NUT2_HUMAN]	563.336	25.96	1	0	6	39	235	24.6391	7.62061
Q6IPQ0	IGL@ protein OS=Homo sapiens GN=IGL@ PE=2 SV=1 - [Q6IPQ0_HUMAN]	563.336	25.85	1	0	6	39	236	24.8081	6.75635
Q8N5F4	IGL@ protein OS=Homo sapiens GN=IGL@ PE=1 SV=1 - [Q8N5F4_HUMAN]	563.336	26.18	1	0	6	39	233	24.9452	5.33838
Q6PJG0	Uncharacterized protein OS=Homo sapiens PE=1 SV=1 - [Q6PJG0_HUMAN]	563.336	25.96	1	0	6	39	235	24.6171	7.29834
Q8N355	IGL@ protein OS=Homo sapiens GN=IGL@ PE=1 SV=1 - [Q8N355_HUMAN]	563.336	26.07	1	0	6	39	234	24.7772	6.3667
Q6GMX4	IGL@ protein OS=Homo sapiens GN=IGL@ PE=1 SV=1 - [Q6GMX4_HUMAN]	563.336	25.85	1	0	6	39	236	24.7941	6.88818
Q6GMW3	IGL@ protein OS=Homo sapiens GN=IGL@ PE=1 SV=1 - [Q6GMW3_HUMAN]	563.336	26.07	1	0	6	39	234	24.6382	6.3667
Q6PIQ7	IGL@ protein OS=Homo sapiens GN=IGL@ PE=1 SV=1 - [Q6PIQ7_HUMAN]	563.336	25.85	1	0	6	39	236	25.0053	7.97217
P01620	Ig kappa chain V-III region SIE OS=Homo sapiens PE=1 SV=1 - [KV302_HUMAN]	555.607	30.28	1	0	3	27	109	11.7678	8.48486
P01623	Ig kappa chain V-III region WOL OS=Homo sapiens PE=1 SV=1 - [KV305_HUMAN]	555.607	30.28	1	0	3	27	109	11.7389	8.90967
Q9UL78	Myosin-reactive immunoglobulin light chain variable region (Fragment) OS=Homo sapiens PE=2 SV=1 - [Q9UL78_HUMAN]	555.607	30.28	1	0	3	27	109	11.6388	8.29443
A2NB46	Cold agglutinin FS-2 L-chain (Fragment) OS=Homo sapiens PE=2 SV=1 - [A2NB46_HUMAN]	555.607	30.28	1	0	3	27	109	11.881	9.01221
G3GAU4	Anti-H1N1 influenza HA kappa chain variable region (Fragment) OS=Homo sapiens PE=2 SV=1 - [G3GAU4_HUMAN]	555.607	30.84	1	0	3	27	107	11.5987	7.95752
E7EVS6	Actin, cytoplasmic 1 (Fragment) OS=Homo sapiens GN=ACTB PE=2 SV=1 - [E7EVS6_HUMAN]	536.292	23.78	1	0	3	33	164	17.9638	5.50342
G5E9R0	Actin, cytoplasmic 1 OS=Homo sapiens GN=ACTB PE=3 SV=1 - [G5E9R0_HUMAN]	536.292	31.2	1	0	3	33	125	13.8498	5.49072
I3L1U9	Actin, cytoplasmic 2, N-terminally processed (Fragment) OS=Homo sapiens GN=ACTG1 PE=2 SV=1 - [I3L1U9_HUMAN]	536.292	18.22	1	0	3	33	214	23.83	5.43994
I3L3R2	Actin, cytoplasmic 2, N-terminally processed (Fragment) OS=Homo sapiens GN=ACTG1 PE=2 SV=1 - [I3L3R2_HUMAN]	536.292	23.78	1	0	3	33	164	18.0199	5.50342
I3L4N8	Actin, cytoplasmic 2, N-terminally processed (Fragment) OS=Homo sapiens GN=ACTG1 PE=2 SV=1 - [I3L4N8_HUMAN]	536.292	16.12	1	0	3	33	242	26.9174	5.0083
J3KT65	Actin, cytoplasmic 2, N-terminally processed OS=Homo sapiens GN=ACTG1 PE=2 SV=1 - [J3KT65_HUMAN]	536.292	19.7	1	0	3	33	198	21.7898	7.38623
K7EM38	Actin, cytoplasmic 2, N-terminally processed (Fragment) OS=Homo sapiens GN=ACTG1 PE=2 SV=1 - [K7EM38_HUMAN]	536.292	29.32	1	0	3	33	133	14.5132	5.2749
A1E282	Beta-actin (Fragment) OS=Homo sapiens PE=2 SV=1 - [A1E282_HUMAN]	536.292	32.23	1	0	3	33	121	13.5306	6.37939
A0A075B6H6	Ig kappa chain C region (Fragment) OS=Homo sapiens GN=IGKC PE=1 SV=1 - [A0A075B6H6_HUMAN]	521.614	56.07	1	0	4	15	107	11.7117	5.87158
A0A0A0MS07	Ig gamma-1 chain C region (Fragment) OS=Homo sapiens GN=IGHG1 PE=1 SV=1 - [A0A0A0MS07_HUMAN]	520.928	12.88	1	0	4	33	295	31.963	8.03076
S6AWD9	IgG H chain OS=Homo sapiens PE=2 SV=1 - [S6AWD9_HUMAN]	514.216	12.86	1	0	3	20	311	33.2815	7.85498
S6BGE5	IgG H chain OS=Homo sapiens PE=2 SV=1 - [S6BGE5_HUMAN]	514.216	12.66	1	0	3	20	316	34.0368	7.03467
P28325	Cystatin-D OS=Homo sapiens GN=CST5 PE=1 SV=1 - [CYTD_HUMAN]	510.854	32.39	1	3	4	32	142	16.0699	7.1665
P01619	Ig kappa chain V-III region B6 OS=Homo sapiens PE=1 SV=1 - [KV301_HUMAN]	483.135	16.67	1	1	2	44	108	11.6278	9.24658
P01622	Ig kappa chain V-III region Ti OS=Homo sapiens PE=1 SV=1 - [KV304_HUMAN]	483.065	22.02	1	0	2	19	109	11.7809	8.49951
P04206	Ig kappa chain V-III region GOL OS=Homo sapiens PE=1 SV=1 - [KV307_HUMAN]	483.065	22.02	1	0	2	19	109	11.823	9.24658
P25311	Zinc-alpha-2-glycoprotein OS=Homo sapiens GN=AZGP1 PE=1 SV=2 - [ZA2G_HUMAN]	445.9	28.19	1	2	10	81	298	34.2371	6.04932
P01860	Ig gamma-3 chain C region OS=Homo sapiens GN=IGHG3 PE=1 SV=2 - [IGHG3_HUMAN]	409.813	8.75	1	0	6	52	377	41.2604	7.89893
A0A087WXL8	Ig gamma-3 chain C region OS=Homo sapiens GN=IGHG3 PE=1 SV=1 - [A0A087WXL8_HUMAN]	409.813	6.38	1	0	6	52	517	56.8529	8.25049
A0A075B6N8	Ig gamma-3 chain C region (Fragment) OS=Homo sapiens GN=IGHG3 PE=1 SV=1 - [A0A075B6N8_HUMAN]	409.813	8.75	1	0	6	52	377	41.2993	7.89893
A0A087WVW2	Ig gamma-3 chain C region OS=Homo sapiens GN=IGHG3 PE=1 SV=1 - [A0A087WVW2_HUMAN]	409.813	6.33	1	0	6	52	521	57.1194	8.104
Q6N030	Putative uncharacterized protein DKFZp686I15212 OS=Homo sapiens GN=DKFZp686I15212 PE=1 SV=1 - [Q6N030_HUMAN]	409.813	6.37	1	0	6	52	518	56.983	8.04541
Q5EBM2	Uncharacterized protein OS=Homo sapiens PE=1 SV=1 - [Q5EBM2_HUMAN]	409.813	6.36	1	0	6	52	519	56.7768	6.85889
Q8NF17	FLJ00385 protein (Fragment) OS=Homo sapiens GN=FLJ00385 PE=1 SV=1 - [Q8NF17_HUMAN]	409.813	6.48	1	0	6	52	509	56.0749	7.59131
Q86TT2	Full-length cDNA clone CS0DI019YF20 of Placenta of Homo sapiens (human) (Fragment) OS=Homo sapiens PE=2 SV=1 - [Q86TT2_HUMAN]	409.813	9.32	1	0	6	52	354	39.1003	7.6499
Q7Z7J6	Actin alpha 1 skeletal muscle protein OS=Homo sapiens GN=ACTA1 PE=2 SV=1 - [Q7Z7J6_HUMAN]	396.547	15.75	1	0	5	37	254	28.133	6.07471
A6NL76	Actin, alpha skeletal muscle OS=Homo sapiens GN=ACTA1 PE=1 SV=3 - [A6NL76_HUMAN]	396.547	15.75	1	0	5	37	254	28.147	6.07471
P0CG38	POTE ankyrin domain family member I OS=Homo sapiens GN=POTEI PE=3 SV=1 - [POTEI_HUMAN]	395.393	1.95	1	0	2	18	1075	121.205	6.21436
B8ZZJ2	Actin, gamma-enteric smooth muscle OS=Homo sapiens GN=ACTG2 PE=2 SV=1 - [B8ZZJ2_HUMAN]	395.393	17.65	1	0	2	18	119	12.9601	5.40186
C9JFL5	Actin, gamma-enteric smooth muscle (Fragment) OS=Homo sapiens GN=ACTG2 PE=2 SV=1 - [C9JFL5_HUMAN]	395.393	14.48	1	0	2	18	145	16.2609	6.26514
C9JTX5	Actin, cytoplasmic 1 (Fragment) OS=Homo sapiens GN=ACTB PE=2 SV=1 - [C9JTX5_HUMAN]	395.393	26.25	1	0	2	18	80	8.52817	5.35107
C9JUM1	Actin, cytoplasmic 1 (Fragment) OS=Homo sapiens GN=ACTB PE=2 SV=1 - [C9JUM1_HUMAN]	395.393	21.21	1	0	2	18	99	10.9723	5.74463
C9JZR7	Actin, cytoplasmic 1 (Fragment) OS=Homo sapiens GN=ACTB PE=2 SV=1 - [C9JZR7_HUMAN]	395.393	20.39	1	0	2	18	103	11.3865	5.42725
F6QUT6	Actin, aortic smooth muscle (Fragment) OS=Homo sapiens GN=ACTA2 PE=2 SV=1 - [F6QUT6_HUMAN]	395.393	13.91	1	0	2	18	151	16.7482	5.50342
F8WB63	Actin, gamma-enteric smooth muscle OS=Homo sapiens GN=ACTG2 PE=2 SV=1 - [F8WB63_HUMAN]	395.393	20	1	0	2	18	105	11.3955	5.89697
F8WCH0	Actin, gamma-enteric smooth muscle OS=Homo sapiens GN=ACTG2 PE=2 SV=1 - [F8WCH0_HUMAN]	395.393	40.38	1	0	2	18	52	5.56671	6.49365
B7Z6I1	cDNA FLJ52755, highly similar to Actin, aortic smooth muscle OS=Homo sapiens PE=2 SV=1 - [B7Z6I1_HUMAN]	395.393	13.64	1	0	2	18	154	17.0514	6.01123
S6B2B0	IgG L chain OS=Homo sapiens PE=2 SV=1 - [S6B2B0_HUMAN]	383.263	17.51	1	0	3	29	217	23.1024	8.52881
S6BAN6	IgG L chain OS=Homo sapiens PE=2 SV=1 - [S6BAN6_HUMAN]	383.263	17.59	1	0	3	29	216	22.9053	8.30908
S6C4S2	IgG L chain OS=Homo sapiens PE=2 SV=1 - [S6C4S2_HUMAN]	383.263	17.51	1	0	3	29	217	22.8464	8.07471
S6BGD6	IgG L chain OS=Homo sapiens PE=1 SV=1 - [S6BGD6_HUMAN]	378.86	25.96	1	0	6	23	235	24.8081	7.23975
Q567P1	IGL@ protein OS=Homo sapiens GN=IGL@ PE=2 SV=1 - [Q567P1_HUMAN]	378.86	25.96	1	0	6	23	235	24.7841	7.29834
Q6GMX3	IGL@ protein OS=Homo sapiens GN=IGL@ PE=2 SV=1 - [Q6GMX3_HUMAN]	378.86	25.85	1	0	6	23	236	24.6851	6.88818
Q6IN99	IGL@ protein OS=Homo sapiens GN=IGL@ PE=2 SV=1 - [Q6IN99_HUMAN]	378.86	25.96	1	0	6	23	235	24.8722	6.7417
Q8NEJ1	Uncharacterized protein OS=Homo sapiens PE=2 SV=1 - [Q8NEJ1_HUMAN]	378.86	25.85	1	0	6	23	236	25.0083	7.69385
Q6GMV8	Uncharacterized protein OS=Homo sapiens PE=2 SV=1 - [Q6GMV8_HUMAN]	378.86	26.07	1	0	6	23	234	24.8943	6.66846
P01625	Ig kappa chain V-IV region Len OS=Homo sapiens PE=1 SV=2 - [KV402_HUMAN]	374.27	15.79	1	1	1	12	114	12.6322	7.92822
Q8IX02	Lactoferrin (Fragment) OS=Homo sapiens PE=4 SV=1 - [Q8IX02_HUMAN]	358.423	26.5	1	0	6	44	234	25.6551	9.24658
C9JEV0	Zinc-alpha-2-glycoprotein OS=Homo sapiens GN=AZGP1 PE=3 SV=1 - [C9JEV0_HUMAN]	353.825	22.91	1	0	8	75	227	26.3372	5.73193
B9A064	Immunoglobulin lambda-like polypeptide 5 OS=Homo sapiens GN=IGLL5 PE=2 SV=2 - [IGLL5_HUMAN]	349.994	21.5	1	0	5	26	214	23.0486	8.83643
Q96E61	Uncharacterized protein OS=Homo sapiens PE=2 SV=1 - [Q96E61_HUMAN]	349.994	19.49	1	0	5	26	236	24.6971	7.29834
Q6GMW6	Uncharacterized protein OS=Homo sapiens PE=2 SV=1 - [Q6GMW6_HUMAN]	349.994	19.57	1	0	5	26	235	24.7882	7.69385
A0A5E4	Uncharacterized protein OS=Homo sapiens PE=2 SV=1 - [A0A5E4_HUMAN]	349.994	25.96	1	0	6	27	235	24.7312	5.93506
A0A0B4J231	Immunoglobulin lambda-like polypeptide 5 OS=Homo sapiens GN=IGLL5 PE=1 SV=1 - [A0A0B4J231_HUMAN]	349.994	21.4	1	0	5	26	215	23.1357	8.83643
Q6PIK1	IGL@ protein OS=Homo sapiens GN=IGL@ PE=1 SV=1 - [Q6PIK1_HUMAN]	349.994	19.57	1	0	5	26	235	24.8421	7.7085
Q6P5S3	Uncharacterized protein OS=Homo sapiens PE=2 SV=1 - [Q6P5S3_HUMAN]	349.994	19.49	1	0	5	26	236	24.9123	7.25439
Q6GMW4	IGL@ protein OS=Homo sapiens GN=IGL@ PE=2 SV=1 - [Q6GMW4_HUMAN]	349.994	19.74	1	0	5	26	233	24.8393	6.7417
Q6GMV7	Uncharacterized protein OS=Homo sapiens PE=2 SV=1 - [Q6GMV7_HUMAN]	349.994	19.49	1	0	5	26	236	24.9343	6.88818
Q6NS95	IGL@ protein OS=Homo sapiens GN=IGL@ PE=2 SV=1 - [Q6NS95_HUMAN]	349.994	19.66	1	0	5	26	234	25.1324	6.66846
Q9UBG3	Cornulin OS=Homo sapiens GN=CRNN PE=1 SV=1 - [CRNN_HUMAN]	338.911	14.14	1	0	6	15	495	53.5016	6.1001
A8K5I6	cDNA FLJ78643, highly similar to Homo sapiens cornulin (CRNN), mRNA OS=Homo sapiens PE=2 SV=1 - [A8K5I6_HUMAN]	338.911	14.14	1	0	6	15	495	53.5296	6.1001
P29401	Transketolase OS=Homo sapiens GN=TKT PE=1 SV=3 - [TKT_HUMAN]	337.584	4.01	1	0	2	23	623	67.8347	7.66455
B4E022	Transketolase OS=Homo sapiens GN=TKT PE=2 SV=1 - [B4E022_HUMAN]	337.584	4.34	1	0	2	23	576	62.8393	7.51807
E9PFF2	Transketolase OS=Homo sapiens GN=TKT PE=2 SV=1 - [E9PFF2_HUMAN]	337.584	5.69	1	0	1	15	334	36.4263	7.76709
Q53EM5	Transketolase (Fragment) OS=Homo sapiens PE=2 SV=1 - [Q53EM5_HUMAN]	337.584	4.01	1	0	2	23	623	67.8628	7.81104
A0A0K0K1H9	Epididymis secretory protein Li 48 (Fragment) OS=Homo sapiens GN=HEL-S-48 PE=2 SV=1 - [A0A0K0K1H9_HUMAN]	337.584	6.33	1	0	2	23	395	42.8694	8.52881
B3KSI4	Transketolase OS=Homo sapiens PE=2 SV=1 - [B3KSI4_HUMAN]	337.584	4.63	1	0	2	23	540	58.9443	7.66455
B3KPZ8	cDNA FLJ32530 fis, clone SMINT2000185, highly similar to TRANSKETOLASE (EC 2.2.1.1) OS=Homo sapiens PE=2 SV=1 - [B3KPZ8_HUMAN]	337.584	6.98	1	0	2	23	358	38.8632	7.72314
B4DVU1	cDNA FLJ53217, highly similar to Transketolase (EC 2.2.1.1) OS=Homo sapiens PE=2 SV=1 - [B4DVU1_HUMAN]	337.584	5.88	1	0	2	23	425	46.361	7.69385
A0A0B4J1R6	Transketolase OS=Homo sapiens GN=TKT PE=1 SV=1 - [A0A0B4J1R6_HUMAN]	337.584	5.47	1	0	2	23	457	49.8789	7.91357
P0CG04	Ig lambda-1 chain C regions OS=Homo sapiens GN=IGLC1 PE=1 SV=1 - [LAC1_HUMAN]	336.873	35.85	1	0	4	16	106	11.3406	7.86963
P0CG05	Ig lambda-2 chain C regions OS=Homo sapiens GN=IGLC2 PE=1 SV=1 - [LAC2_HUMAN]	336.873	50	1	0	5	17	106	11.2865	7.23975
P0CG06	Ig lambda-3 chain C regions OS=Homo sapiens GN=IGLC3 PE=1 SV=1 - [LAC3_HUMAN]	336.873	50	1	0	5	17	106	11.2305	7.23975
A0M8Q9	C1 segment protein (Fragment) OS=Homo sapiens GN=C1 segment PE=4 SV=1 - [A0M8Q9_HUMAN]	336.873	36.19	1	0	4	16	105	11.2836	7.86963
A0A075B6K8	Ig lambda-1 chain C regions (Fragment) OS=Homo sapiens GN=IGLC1 PE=4 SV=1 - [A0A075B6K8_HUMAN]	336.873	35.85	1	0	4	16	106	11.3936	7.86963
Q5CZ94	Putative uncharacterized protein DKFZp781M0386 OS=Homo sapiens GN=DKFZp781M0386 PE=2 SV=1 - [Q5CZ94_HUMAN]	336.873	16.24	1	0	4	16	234	24.9863	7.26904
Q6P2J1	Uncharacterized protein OS=Homo sapiens PE=2 SV=1 - [Q6P2J1_HUMAN]	336.873	16.17	1	0	4	16	235	24.9543	6.97607
Q6DHW4	Uncharacterized protein OS=Homo sapiens PE=2 SV=1 - [Q6DHW4_HUMAN]	336.873	16.03	1	0	4	16	237	25.0924	7.98682
A0A075B6L0	Ig lambda-3 chain C regions (Fragment) OS=Homo sapiens GN=IGLC3 PE=1 SV=2 - [A0A075B6L0_HUMAN]	336.873	50	1	0	5	17	106	11.3115	7.23975
A0A075B6K9	Ig lambda-2 chain C regions (Fragment) OS=Homo sapiens GN=IGLC2 PE=4 SV=1 - [A0A075B6K9_HUMAN]	336.873	50	1	0	5	17	106	11.3395	7.23975
Q8TCJ5	Putative uncharacterized protein DKFZp667J0810 (Fragment) OS=Homo sapiens GN=DKFZp667J0810 PE=2 SV=1 - [Q8TCJ5_HUMAN]	336.873	50	1	0	5	17	106	11.2585	7.23975
Q6PJR7	Beta-2-microglobulin OS=Homo sapiens GN=IGL@ PE=1 SV=1 - [Q6PJR7_HUMAN]	336.873	38.13	1	0	5	17	139	14.6691	6.72705
Q7Z2U7	Uncharacterized protein OS=Homo sapiens PE=2 SV=1 - [Q7Z2U7_HUMAN]	336.873	22.65	1	0	5	17	234	24.9993	6.37939
P15515	Histatin-1 OS=Homo sapiens GN=HTN1 PE=1 SV=2 - [HIS1_HUMAN]	336.549	54.39	1	2	5	72	57	6.95838	9.12939
S6C4Q7	IgG H chain OS=Homo sapiens PE=2 SV=1 - [S6C4Q7_HUMAN]	333.55	8.67	1	0	2	14	300	32.4	7.03467
S6BAM6	IgG H chain OS=Homo sapiens PE=2 SV=1 - [S6BAM6_HUMAN]	333.55	8.15	1	0	2	14	319	34.3179	7.84033
S6BAN1	IgG H chain OS=Homo sapiens PE=2 SV=1 - [S6BAN1_HUMAN]	333.55	8.18	1	0	2	14	318	33.7159	8.03076
S6BGE0	IgG H chain OS=Homo sapiens PE=2 SV=1 - [S6BGE0_HUMAN]	333.55	8.67	1	0	2	14	300	32.1611	7.85498
P06870	Kallikrein-1 OS=Homo sapiens GN=KLK1 PE=1 SV=2 - [KLK1_HUMAN]	315.49	10.31	1	0	2	13	262	28.8709	4.83057
Q6T776	Kallikrein 1 isoform 3 preproprotein OS=Homo sapiens GN=KLK1 PE=2 SV=1 - [Q6T776_HUMAN]	315.49	15.7	1	0	2	13	172	19.2262	4.79248
B7Z1F7	cDNA FLJ53859, highly similar to Kallikrein-1 (EC 3.4.21.35) OS=Homo sapiens PE=2 SV=1 - [B7Z1F7_HUMAN]	315.49	16.88	1	0	2	13	160	17.4004	4.53857
P00558	Phosphoglycerate kinase 1 OS=Homo sapiens GN=PGK1 PE=1 SV=3 - [PGK1_HUMAN]	297.905	5.28	1	0	2	17	417	44.5861	8.104
B4DHM5	Phosphoglycerate kinase OS=Homo sapiens PE=2 SV=1 - [B4DHM5_HUMAN]	297.905	9.09	1	0	2	17	242	25.6602	5.78271
B4E1H9	Phosphoglycerate kinase OS=Homo sapiens PE=2 SV=1 - [B4E1H9_HUMAN]	297.905	6.73	1	0	2	17	327	35.0231	8.32373
B4DHB3	Phosphoglycerate kinase OS=Homo sapiens PE=2 SV=1 - [B4DHB3_HUMAN]	297.905	7.83	1	0	2	17	281	29.9725	8.27979
B4DWQ3	Phosphoglycerate kinase OS=Homo sapiens PE=2 SV=1 - [B4DWQ3_HUMAN]	297.905	6.83	1	0	1	14	161	17.0388	5.60498
Q8TAX7	Mucin-7 OS=Homo sapiens GN=MUC7 PE=1 SV=2 - [MUC7_HUMAN]	279.633	10.34	1	3	4	22	377	39.1347	8.77783
P02787	Serotransferrin OS=Homo sapiens GN=TF PE=1 SV=3 - [TRFE_HUMAN]	278.626	11.6	1	0	7	17	698	77.0136	7.12256
A0A0K0K1H8	Epididymis secretory sperm binding protein Li 71p OS=Homo sapiens GN=HEL-S-71p PE=2 SV=1 - [A0A0K0K1H8_HUMAN]	278.626	11.6	1	0	7	17	698	77.0296	7.21045
B4E1B2	cDNA FLJ53691, highly similar to Serotransferrin OS=Homo sapiens PE=2 SV=1 - [B4E1B2_HUMAN]	278.626	11.95	1	0	7	17	678	74.7834	7.12256
Q53H26	Transferrin variant (Fragment) OS=Homo sapiens PE=2 SV=1 - [Q53H26_HUMAN]	278.626	11.6	1	0	7	17	698	77.0296	7.03467
Q06AH7	Transferrin OS=Homo sapiens GN=TF PE=2 SV=1 - [Q06AH7_HUMAN]	278.626	11.6	1	0	7	17	698	76.9096	7.21045
C9JCF5	Kaliocin-1 (Fragment) OS=Homo sapiens GN=LTF PE=2 SV=1 - [C9JCF5_HUMAN]	273.314	19.23	1	0	4	38	182	20.3307	9.94971
B4E1L2	cDNA FLJ59602, highly similar to Lactotransferrin (EC 3.4.21.-) OS=Homo sapiens PE=2 SV=1 - [B4E1L2_HUMAN]	273.314	23.18	1	0	4	38	151	16.5177	9.93506
Q6MZX9	Putative uncharacterized protein DKFZp686M08189 OS=Homo sapiens GN=DKFZp686M08189 PE=2 SV=1 - [Q6MZX9_HUMAN]	266.083	19.67	1	0	6	27	483	52.2018	5.2876
P0CF74	Ig lambda-6 chain C region OS=Homo sapiens GN=IGLC6 PE=4 SV=1 - [LAC6_HUMAN]	254.69	28.3	1	0	2	9	106	11.2695	7.23975
A0N5G5	Rheumatoid factor D5 light chain (Fragment) OS=Homo sapiens GN=V<kappa>3 PE=2 SV=1 - [A0N5G5_HUMAN]	254.27	22.88	1	0	2	14	118	12.7585	8.96826
A0N5G3	Rheumatoid factor G9 light chain (Fragment) OS=Homo sapiens GN=V<lambda>3 PE=2 SV=1 - [A0N5G3_HUMAN]	249.419	6.61	1	0	1	22	121	12.8893	6.52197
Q96JD0	Amyloid lambda 6 light chain variable region SAR (Fragment) OS=Homo sapiens PE=2 SV=1 - [Q96JD0_HUMAN]	249.419	6.9	1	0	1	22	116	12.2869	5.0083
P04264	Keratin, type II cytoskeletal 1 OS=Homo sapiens GN=KRT1 PE=1 SV=6 - [K2C1_HUMAN]	247.497	10.71	1	0	5	36	644	65.999	8.11865
H6VRG0	Keratin 1 OS=Homo sapiens GN=KRT1 PE=3 SV=1 - [H6VRG0_HUMAN]	247.497	10.71	1	0	5	36	644	65.9299	7.79639
H6VRG1	Keratin 1 OS=Homo sapiens GN=KRT1 PE=3 SV=1 - [H6VRG1_HUMAN]	247.497	10.7	1	0	5	36	645	66.086	8.11865
H6VRG3	Keratin 1 OS=Homo sapiens GN=KRT1 PE=3 SV=1 - [H6VRG3_HUMAN]	247.497	10.71	1	0	5	36	644	66.071	7.79639
H6VRF8	Keratin 1 OS=Homo sapiens GN=KRT1 PE=3 SV=1 - [H6VRF8_HUMAN]	247.497	10.71	1	0	5	36	644	66.013	8.11865
H6VRG2	Keratin 1 OS=Homo sapiens GN=KRT1 PE=3 SV=1 - [H6VRG2_HUMAN]	247.497	10.71	1	0	5	36	644	66.026	8.11865
B1N7B8	Cryocrystalglobulin CC1 kappa light chain variable region (Fragment) OS=Homo sapiens PE=2 SV=1 - [B1N7B8_HUMAN]	232.81	22.43	1	0	2	13	107	11.7889	7.98682
P07477	Trypsin-1 OS=Homo sapiens GN=PRSS1 PE=1 SV=1 - [TRY1_HUMAN]	221.251	7.29	1	0	2	11	247	26.5411	6.50732
E7EQ64	Trypsin-1 OS=Homo sapiens GN=PRSS1 PE=2 SV=1 - [E7EQ64_HUMAN]	221.251	6.9	1	0	2	11	261	28.1049	7.25439
H0Y8D1	Trypsin-1 (Fragment) OS=Homo sapiens GN=PRSS1 PE=2 SV=1 - [H0Y8D1_HUMAN]	221.251	7.04	1	0	1	10	142	15.4118	7.26904
A6XGL3	Protease serine 1 OS=Homo sapiens GN=PRSS1 PE=1 SV=1 - [A6XGL3_HUMAN]	221.251	7.59	1	0	2	11	237	25.3825	7.54736
A1A508	PRSS3 protein OS=Homo sapiens GN=PRSS3 PE=2 SV=1 - [A1A508_HUMAN]	221.251	7.29	1	0	2	11	247	26.4701	7.21045
Q53ZX7	Protease serine 1 (Fragment) OS=Homo sapiens GN=PRSS1 PE=3 SV=1 - [Q53ZX7_HUMAN]	221.251	11.9	1	0	1	10	84	9.1088	9.05615
Q53ZX8	Protease serine 1 (Fragment) OS=Homo sapiens GN=PRSS1 PE=3 SV=1 - [Q53ZX8_HUMAN]	221.251	11.9	1	0	1	10	84	9.14285	9.46631
A0A087WW55	Trypsin-1 OS=Homo sapiens GN=PRSS1 PE=1 SV=1 - [A0A087WW55_HUMAN]	221.251	4.05	1	0	1	10	247	26.605	5.85889
Q86W19	Protease serine 1 (Fragment) OS=Homo sapiens GN=PRSS1 PE=3 SV=1 - [Q86W19_HUMAN]	221.251	11.9	1	0	1	10	84	9.23391	9.46631
Q53ZX9	Protease serine 1 (Fragment) OS=Homo sapiens GN=PRSS1 PE=3 SV=1 - [Q53ZX9_HUMAN]	221.251	11.9	1	0	1	10	84	9.1088	9.05615
Q86W18	Protease serine 1 (Fragment) OS=Homo sapiens GN=PRSS1 PE=3 SV=1 - [Q86W18_HUMAN]	221.251	11.9	1	0	1	10	84	9.14784	9.56885
Q45KI0	Trypsin I (Fragment) OS=Homo sapiens GN=PRSS1 PE=3 SV=1 - [Q45KI0_HUMAN]	221.251	11.9	1	0	1	10	84	9.16193	9.99365
Q86W20	Protease serine 1 (Fragment) OS=Homo sapiens GN=PRSS1 PE=3 SV=1 - [Q86W20_HUMAN]	221.251	11.9	1	0	1	10	84	9.16094	10.272
Q86W17	Protease serine 1 (Fragment) OS=Homo sapiens GN=PRSS1 PE=3 SV=1 - [Q86W17_HUMAN]	221.251	11.9	1	0	1	10	84	9.19386	9.83252
Q5FWF9	IGL@ protein OS=Homo sapiens GN=IGL@ PE=1 SV=1 - [Q5FWF9_HUMAN]	217.315	13.36	1	0	4	20	232	24.7792	5.59229
P02812	Basic salivary proline-rich protein 2 OS=Homo sapiens GN=PRB2 PE=1 SV=3 - [PRB2_HUMAN]	211.997	60.58	1	1	5	23	416	40.7748	11.6343
H6VRF9	Keratin 1 OS=Homo sapiens GN=KRT1 PE=3 SV=1 - [H6VRF9_HUMAN]	211.75	9.32	1	0	4	34	644	66.029	7.79639
C9JB55	Serotransferrin (Fragment) OS=Homo sapiens GN=TF PE=2 SV=1 - [C9JB55_HUMAN]	203.16	30.26	1	0	3	11	76	8.08406	4.71631
F8WCI6	Serotransferrin OS=Homo sapiens GN=TF PE=2 SV=1 - [F8WCI6_HUMAN]	203.16	19.17	1	0	3	11	120	12.7803	5.19873
F8WEK9	Serotransferrin OS=Homo sapiens GN=TF PE=2 SV=1 - [F8WEK9_HUMAN]	203.16	20	1	0	3	11	115	12.4992	8.6167
B4DEX9	cDNA FLJ56687, highly similar to Serotransferrin OS=Homo sapiens PE=2 SV=1 - [B4DEX9_HUMAN]	203.16	10.85	1	0	3	11	212	22.7362	7.66455
S6BGF9	IgG L chain OS=Homo sapiens PE=2 SV=1 - [S6BGF9_HUMAN]	199.16	17.84	1	0	3	13	213	22.7283	8.00146
S6C4R7	IgG L chain OS=Homo sapiens PE=2 SV=1 - [S6C4R7_HUMAN]	199.16	10.85	1	0	2	12	212	22.4992	8.23584
S6AWE6	IgG L chain OS=Homo sapiens PE=2 SV=1 - [S6AWE6_HUMAN]	199.16	17.67	1	0	3	13	215	22.8914	8.42627
S6B286	IgG L chain OS=Homo sapiens PE=2 SV=1 - [S6B286_HUMAN]	199.16	17.67	1	0	3	13	215	22.8574	8.44092
P15516	Histatin-3 OS=Homo sapiens GN=HTN3 PE=1 SV=2 - [HIS3_HUMAN]	185.341	50.98	1	2	6	57	51	6.14509	10.0962
X6RAH8	Histatin-3 OS=Homo sapiens GN=HTN3 PE=4 SV=1 - [X6RAH8_HUMAN]	185.341	24.39	1	0	2	11	41	4.79837	9.31982
P04080	Cystatin-B OS=Homo sapiens GN=CSTB PE=1 SV=2 - [CYTB_HUMAN]	177.667	21.43	1	3	3	19	98	11.1326	7.56201
P0CG39	POTE ankyrin domain family member J OS=Homo sapiens GN=POTEJ PE=3 SV=1 - [POTEJ_HUMAN]	175.283	0.96	1	0	1	6	1038	117.315	5.97314
L0R5C4	Alternative protein POTEM OS=Homo sapiens GN=POTEM PE=3 SV=1 - [L0R5C4_HUMAN]	175.283	5.38	1	0	2	7	446	50.3049	5.51611
S6BAP8	IgG L chain OS=Homo sapiens PE=2 SV=1 - [S6BAP8_HUMAN]	171.184	17.51	1	0	3	17	217	22.8373	7.98682
Q562Z7	Actin-like protein (Fragment) OS=Homo sapiens GN=ACT PE=3 SV=1 - [Q562Z7_HUMAN]	169.466	17.48	1	0	1	15	103	11.5299	6.354
Q562L5	Actin-like protein (Fragment) OS=Homo sapiens GN=ACT PE=3 SV=1 - [Q562L5_HUMAN]	169.466	17.48	1	0	1	15	103	11.5179	6.354
Q562P0	Actin-like protein (Fragment) OS=Homo sapiens GN=ACT PE=3 SV=1 - [Q562P0_HUMAN]	169.466	17.48	1	0	1	15	103	11.4789	5.65576
Q562U2	Actin-like protein (Fragment) OS=Homo sapiens GN=ACT PE=3 SV=1 - [Q562U2_HUMAN]	169.466	17.48	1	0	1	15	103	11.4768	6.02393
Q562Z4	Actin-like protein (Fragment) OS=Homo sapiens GN=ACT PE=3 SV=1 - [Q562Z4_HUMAN]	169.466	17.48	1	0	1	15	103	11.548	7.57666
Q562Y6	Actin-like protein (Fragment) OS=Homo sapiens GN=ACT PE=3 SV=1 - [Q562Y6_HUMAN]	169.466	17.48	1	0	1	15	103	11.5139	6.354
Q562L9	Actin-like protein (Fragment) OS=Homo sapiens GN=ACT PE=3 SV=1 - [Q562L9_HUMAN]	169.466	17.48	1	0	1	15	103	11.5489	6.52197
Q562V5	Actin-like protein (Fragment) OS=Homo sapiens GN=ACT PE=3 SV=1 - [Q562V5_HUMAN]	169.466	17.48	1	0	1	15	103	11.4238	6.354
Q562X9	Actin-like protein (Fragment) OS=Homo sapiens GN=ACT PE=3 SV=1 - [Q562X9_HUMAN]	169.466	17.48	1	0	1	15	103	11.5139	6.354
Q562N6	Actin-like protein (Fragment) OS=Homo sapiens GN=ACT PE=3 SV=1 - [Q562N6_HUMAN]	169.466	17.48	1	0	1	15	103	11.5129	6.354
Q562L6	Actin-like protein (Fragment) OS=Homo sapiens GN=ACT PE=3 SV=1 - [Q562L6_HUMAN]	169.466	17.48	1	0	1	15	103	11.5369	6.02393
Q562N8	Actin-like protein (Fragment) OS=Homo sapiens GN=ACT PE=3 SV=1 - [Q562N8_HUMAN]	169.466	17.48	1	0	1	15	103	11.4709	6.02393
Q562S0	Actin-like protein (Fragment) OS=Homo sapiens GN=ACT PE=3 SV=1 - [Q562S0_HUMAN]	169.466	17.48	1	0	1	15	103	11.5109	6.23975
Q562N0	Actin-like protein (Fragment) OS=Homo sapiens GN=ACT PE=3 SV=1 - [Q562N0_HUMAN]	169.466	17.48	1	0	1	15	103	11.4579	6.68311
Q562R8	Actin-like protein (Fragment) OS=Homo sapiens GN=ACT PE=3 SV=1 - [Q562R8_HUMAN]	169.466	17.48	1	0	1	15	103	11.529	7.04932
Q562P9	Actin-like protein (Fragment) OS=Homo sapiens GN=ACT PE=3 SV=1 - [Q562P9_HUMAN]	169.466	17.48	1	0	1	15	103	11.4689	6.23975
Q562N4	Actin-like protein (Fragment) OS=Homo sapiens GN=ACT PE=3 SV=1 - [Q562N4_HUMAN]	169.466	17.48	1	0	1	15	103	11.804	5.37646
A0M8Q6	Ig lambda-7 chain C region OS=Homo sapiens GN=IGLC7 PE=1 SV=2 - [LAC7_HUMAN]	155.94	14.15	1	0	1	6	106	11.2956	8.27979
S6BAR0	IgG L chain OS=Homo sapiens PE=2 SV=1 - [S6BAR0_HUMAN]	155.94	13.89	1	0	2	7	216	23.1073	7.69385
A0A075B6L1	Ig lambda-7 chain C region (Fragment) OS=Homo sapiens GN=IGLC7 PE=1 SV=2 - [A0A075B6L1_HUMAN]	155.94	14.15	1	0	1	6	106	11.2996	8.29443
Q8TDL5	BPI fold-containing family B member 1 OS=Homo sapiens GN=BPIFB1 PE=1 SV=1 - [BPIB1_HUMAN]	151.353	5.37	1	0	2	7	484	52.4085	7.2251
B2R7Z6	cDNA, FLJ93674 OS=Homo sapiens PE=2 SV=1 - [B2R7Z6_HUMAN]	151.353	5.37	1	0	2	7	484	52.4775	7.54736
P62937	Peptidyl-prolyl cis-trans isomerase A OS=Homo sapiens GN=PPIA PE=1 SV=2 - [PPIA_HUMAN]	149.014	33.94	1	0	4	16	165	18.0009	7.81104
A8K486	Peptidyl-prolyl cis-trans isomerase OS=Homo sapiens PE=2 SV=1 - [A8K486_HUMAN]	149.014	33.94	1	0	4	16	165	18.0018	6.90283
Q92766	Ras-responsive element-binding protein 1 OS=Homo sapiens GN=RREB1 PE=1 SV=3 - [RREB1_HUMAN]	146.458	0.77	1	1	1	22	1687	181.306	6.97607
P03973	Antileukoproteinase OS=Homo sapiens GN=SLPI PE=1 SV=2 - [SLPI_HUMAN]	132.356	40.91	1	5	7	19	132	14.3159	8.74854
P05164	Myeloperoxidase OS=Homo sapiens GN=MPO PE=1 SV=1 - [PERM_HUMAN]	128.31	2.68	1	1	1	4	745	83.8148	8.96826
F5H386	Lactoperoxidase OS=Homo sapiens GN=LPO PE=4 SV=1 - [F5H386_HUMAN]	127.603	5.51	1	0	4	19	653	73.9093	8.14795
B4E1M1	cDNA FLJ60391, highly similar to Lactoperoxidase (EC 1.11.1.7) OS=Homo sapiens PE=2 SV=1 - [B4E1M1_HUMAN]	127.603	5.51	1	0	4	19	653	73.8793	8.14795
P22079	Lactoperoxidase OS=Homo sapiens GN=LPO PE=1 SV=2 - [PERL_HUMAN]	127.533	5.9	1	1	5	25	712	80.2369	8.6167
B4DM82	Peptidyl-prolyl cis-trans isomerase OS=Homo sapiens PE=2 SV=1 - [B4DM82_HUMAN]	124.908	31.78	1	0	3	13	129	14.076	8.47021
H7BZJ8	Zinc-alpha-2-glycoprotein (Fragment) OS=Homo sapiens GN=AZGP1 PE=4 SV=1 - [H7BZJ8_HUMAN]	124.16	22.35	1	1	3	37	85	9.70191	9.70068
P12273	Prolactin-inducible protein OS=Homo sapiens GN=PIP PE=1 SV=1 - [PIP_HUMAN]	123.187	14.38	1	3	4	45	146	16.5618	8.04541
Q96DR5	BPI fold-containing family A member 2 OS=Homo sapiens GN=BPIFA2 PE=1 SV=2 - [BPIA2_HUMAN]	119.169	2.81	1	0	1	23	249	26.9947	5.59229
A8K739	cDNA FLJ77339 OS=Homo sapiens PE=2 SV=1 - [A8K739_HUMAN]	119.169	2.81	1	0	1	23	249	26.9957	5.26221
P01859	Ig gamma-2 chain C region OS=Homo sapiens GN=IGHG2 PE=1 SV=2 - [IGHG2_HUMAN]	114.758	7.67	1	0	4	21	326	35.8778	7.59131
Q6N093	Putative uncharacterized protein DKFZp686I04196 (Fragment) OS=Homo sapiens GN=DKFZp686I04196 PE=2 SV=1 - [Q6N093_HUMAN]	114.758	6	1	0	4	21	417	46.0316	7.59131
Q6MZU6	Putative uncharacterized protein DKFZp686C15213 OS=Homo sapiens GN=DKFZp686C15213 PE=2 SV=1 - [Q6MZU6_HUMAN]	114.758	5.39	1	0	4	21	464	51.0662	7.7085
P01871	Ig mu chain C region OS=Homo sapiens GN=IGHM PE=1 SV=3 - [IGHM_HUMAN]	113.93	4.2	1	0	2	11	452	49.2755	6.771
A0A087WYJ9	Ig mu chain C region OS=Homo sapiens GN=IGHM PE=1 SV=1 - [A0A087WYJ9_HUMAN]	113.93	3.17	1	0	2	11	599	65.6596	6.94678
A0A087X2C0	Ig mu chain C region OS=Homo sapiens GN=IGHM PE=1 SV=1 - [A0A087X2C0_HUMAN]	113.93	3.23	1	0	2	11	588	64.0658	7.13721
A0A075B6N9	Ig mu chain C region (Fragment) OS=Homo sapiens GN=IGHM PE=1 SV=2 - [A0A075B6N9_HUMAN]	113.93	4.19	1	0	2	11	453	49.4086	6.771
Q86TT1	Full-length cDNA clone CS0DD006YL02 of Neuroblastoma of Homo sapiens (human) OS=Homo sapiens PE=2 SV=1 - [Q86TT1_HUMAN]	113.93	5.07	1	0	2	11	375	41.2465	6.78564
P18510	Interleukin-1 receptor antagonist protein OS=Homo sapiens GN=IL1RN PE=1 SV=1 - [IL1RA_HUMAN]	111.819	6.78	1	0	2	12	177	20.042	6.18896
A0A024R528	Interleukin 1 receptor antagonist, isoform CRA_a OS=Homo sapiens GN=IL1RN PE=3 SV=1 - [A0A024R528_HUMAN]	111.819	8.39	1	0	2	12	143	16.1319	4.88135
P04220	Ig mu heavy chain disease protein OS=Homo sapiens PE=1 SV=1 - [MUCB_HUMAN]	111.793	2.81	1	0	1	3	391	43.0303	5.23682
A0JLQ0	AZGP1 protein (Fragment) OS=Homo sapiens GN=AZGP1 PE=2 SV=1 - [A0JLQ0_HUMAN]	105.73	15.72	1	0	3	41	159	18.6955	8.96826
P18135	Ig kappa chain V-III region HAH OS=Homo sapiens PE=2 SV=1 - [KV312_HUMAN]	103.02	11.63	1	0	2	10	129	14.0641	7.95752
P18136	Ig kappa chain V-III region HIC OS=Homo sapiens PE=2 SV=2 - [KV313_HUMAN]	103.02	11.63	1	0	2	10	129	14.0801	6.59521
A0A0B4J1Z6	Protein IGKV3-20 (Fragment) OS=Homo sapiens GN=IGKV3-20 PE=4 SV=1 - [A0A0B4J1Z6_HUMAN]	103.02	12.93	1	0	2	10	116	12.5493	4.95752
A2IPI3	HRV Fab N28-VL (Fragment) OS=Homo sapiens PE=2 SV=1 - [A2IPI3_HUMAN]	103.02	13.16	1	0	2	10	114	12.2751	7.95752
A2NXP9	K light chain variable region (Fragment) OS=Homo sapiens PE=2 SV=1 - [A2NXP9_HUMAN]	103.02	13.64	1	0	2	10	110	12.0019	6.59521
A2IPI5	HRV Fab 026-VL (Fragment) OS=Homo sapiens PE=2 SV=1 - [A2IPI5_HUMAN]	103.02	7.96	1	0	1	8	113	11.9869	7.95752
A2IPI2	HRV Fab N27-VL (Fragment) OS=Homo sapiens PE=2 SV=1 - [A2IPI2_HUMAN]	103.02	13.04	1	0	2	10	115	12.4092	8.88037
Q96DA0	Zymogen granule protein 16 homolog B OS=Homo sapiens GN=ZG16B PE=1 SV=3 - [ZG16B_HUMAN]	102.091	8.17	1	0	2	9	208	22.7246	7.38623
A0A0C4DGN4	Uncharacterized protein OS=Homo sapiens GN=ZG16B PE=1 SV=1 - [A0A0C4DGN4_HUMAN]	102.091	9.55	1	0	2	9	178	19.588	5.94775
C3PTT6	Pancreatic adenocarcinoma upregulated factor OS=Homo sapiens GN=PAUF PE=1 SV=1 - [C3PTT6_HUMAN]	102.091	8.67	1	0	2	9	196	21.553	7.38623
J3QSD8	Lactoperoxidase (Fragment) OS=Homo sapiens GN=LPO PE=1 SV=1 - [J3QSD8_HUMAN]	100.592	13.01	1	0	2	13	123	13.5049	9.31982
C9J5S7	Peptidyl-prolyl cis-trans isomerase OS=Homo sapiens GN=PPIA PE=2 SV=1 - [C9J5S7_HUMAN]	97.29	37.19	1	0	3	7	121	13.1994	6.771
F8WE65	Peptidyl-prolyl cis-trans isomerase OS=Homo sapiens GN=PPIA PE=2 SV=1 - [F8WE65_HUMAN]	97.29	37.5	1	0	3	7	120	13.0133	6.771
B2RE56	Peptidyl-prolyl cis-trans isomerase OS=Homo sapiens PE=2 SV=1 - [B2RE56_HUMAN]	97.29	27.27	1	0	3	7	165	17.9969	7.81104
Q68CN4	Putative uncharacterized protein DKFZp686E23209 OS=Homo sapiens GN=DKFZp686E23209 PE=1 SV=2 - [Q68CN4_HUMAN]	96.72	3.83	1	0	3	15	470	51.5035	7.56201
B4DHZ6	Transferrin, isoform CRA_c OS=Homo sapiens GN=TF PE=2 SV=1 - [B4DHZ6_HUMAN]	95.68	13.68	1	0	4	6	424	47.357	7.04932
B4DI57	cDNA FLJ54111, highly similar to Serotransferrin OS=Homo sapiens PE=2 SV=1 - [B4DI57_HUMAN]	95.68	10.16	1	0	4	6	571	63.3958	7.21045
O60814	Histone H2B type 1-K OS=Homo sapiens GN=HIST1H2BK PE=1 SV=3 - [H2B1K_HUMAN]	95.3129	11.9	1	0	2	6	126	13.8816	10.3159
B4DR52	Histone H2B OS=Homo sapiens GN=HIST2H2BF PE=2 SV=1 - [B4DR52_HUMAN]	95.3129	9.04	1	0	2	6	166	18.0297	10.3159
P06899	Histone H2B type 1-J OS=Homo sapiens GN=HIST1H2BJ PE=1 SV=3 - [H2B1J_HUMAN]	95.3129	11.9	1	0	2	6	126	13.8956	10.3159
P23527	Histone H2B type 1-O OS=Homo sapiens GN=HIST1H2BO PE=1 SV=3 - [H2B1O_HUMAN]	95.3129	11.9	1	0	2	6	126	13.8976	10.3159
P33778	Histone H2B type 1-B OS=Homo sapiens GN=HIST1H2BB PE=1 SV=2 - [H2B1B_HUMAN]	95.3129	11.9	1	0	2	6	126	13.9416	10.3159
P57053	Histone H2B type F-S OS=Homo sapiens GN=H2BFS PE=1 SV=2 - [H2BFS_HUMAN]	95.3129	11.9	1	0	2	6	126	13.9356	10.3745
P58876	Histone H2B type 1-D OS=Homo sapiens GN=HIST1H2BD PE=1 SV=2 - [H2B1D_HUMAN]	95.3129	11.9	1	0	2	6	126	13.9276	10.3159
P62807	Histone H2B type 1-C/E/F/G/I OS=Homo sapiens GN=HIST1H2BC PE=1 SV=4 - [H2B1C_HUMAN]	95.3129	11.9	1	0	2	6	126	13.8976	10.3159
Q16778	Histone H2B type 2-E OS=Homo sapiens GN=HIST2H2BE PE=1 SV=3 - [H2B2E_HUMAN]	95.3129	11.9	1	0	2	6	126	13.9116	10.3159
Q5QNW6	Histone H2B type 2-F OS=Homo sapiens GN=HIST2H2BF PE=1 SV=3 - [H2B2F_HUMAN]	95.3129	11.9	1	0	2	6	126	13.9116	10.3159
Q8N257	Histone H2B type 3-B OS=Homo sapiens GN=HIST3H2BB PE=1 SV=3 - [H2B3B_HUMAN]	95.3129	11.9	1	0	2	6	126	13.8995	10.3159
Q93079	Histone H2B type 1-H OS=Homo sapiens GN=HIST1H2BH PE=1 SV=3 - [H2B1H_HUMAN]	95.3129	11.9	1	0	2	6	126	13.8835	10.3159
Q99877	Histone H2B type 1-N OS=Homo sapiens GN=HIST1H2BN PE=1 SV=3 - [H2B1N_HUMAN]	95.3129	11.9	1	0	2	6	126	13.9136	10.3159
Q99879	Histone H2B type 1-M OS=Homo sapiens GN=HIST1H2BM PE=1 SV=3 - [H2B1M_HUMAN]	95.3129	7.14	1	0	1	5	126	13.9806	10.3159
Q99880	Histone H2B type 1-L OS=Homo sapiens GN=HIST1H2BL PE=1 SV=3 - [H2B1L_HUMAN]	95.3129	11.9	1	0	2	6	126	13.9436	10.3159
U3KQK0	Histone H2B OS=Homo sapiens GN=HIST1H2BN PE=3 SV=1 - [U3KQK0_HUMAN]	95.3129	9.04	1	0	2	6	166	18.7923	10.5356
Q96A08	Histone H2B type 1-A OS=Homo sapiens GN=HIST1H2BA PE=1 SV=3 - [H2B1A_HUMAN]	95.3129	7.09	1	0	1	5	127	14.1587	10.3159
A8K9J7	Histone H2B OS=Homo sapiens PE=2 SV=1 - [A8K9J7_HUMAN]	95.3129	11.9	1	0	2	6	126	13.9876	10.3159
I6L9F7	Histone H2B (Fragment) OS=Homo sapiens GN=HIST1H2BM PE=2 SV=1 - [I6L9F7_HUMAN]	95.3129	6.52	1	0	1	5	138	15.1471	10.2427
Q0D2M2	HIST1H2BC protein OS=Homo sapiens GN=HIST1H2BC PE=2 SV=1 - [Q0D2M2_HUMAN]	95.3129	11.9	1	0	2	6	126	13.8255	10.3892
L0R4T3	Histone H2B OS=Homo sapiens GN=ABCF2 PE=3 SV=1 - [L0R4T3_HUMAN]	95.3129	13.43	1	0	1	5	67	7.30176	8.88037
I3L1H9	Uncharacterized protein (Fragment) OS=Homo sapiens GN=ZG16B PE=1 SV=1 - [I3L1H9_HUMAN]	94.9067	13.04	1	0	1	3	69	7.47488	9.31982
I3L3X0	Uncharacterized protein (Fragment) OS=Homo sapiens GN=ZG16B PE=1 SV=1 - [I3L3X0_HUMAN]	94.9067	9.47	1	0	1	3	95	10.3373	8.51416
D6RHJ6	Immunoglobulin J chain (Fragment) OS=Homo sapiens GN=IGJ PE=1 SV=1 - [D6RHJ6_HUMAN]	90.79	26.75	1	0	6	24	157	17.6679	6.31592
Q02818	Nucleobindin-1 OS=Homo sapiens GN=NUCB1 PE=1 SV=4 - [NUCB1_HUMAN]	84.32	4.56	1	0	2	41	461	53.8463	5.24951
A8K7Q1	cDNA FLJ77770, highly similar to Homo sapiens nucleobindin 1 (NUCB1), mRNA OS=Homo sapiens PE=2 SV=1 - [A8K7Q1_HUMAN]	84.32	4.56	1	0	2	41	461	53.8503	5.24951
Q53GX6	Nucleobindin 1 variant (Fragment) OS=Homo sapiens PE=2 SV=1 - [Q53GX6_HUMAN]	84.32	3.04	1	0	1	4	461	53.8743	5.24951
B4DZX0	cDNA FLJ52898, highly similar to Nucleobindin-1 OS=Homo sapiens PE=2 SV=1 - [B4DZX0_HUMAN]	84.32	4.76	1	0	2	41	441	51.5892	5.31299
B3KUR6	cDNA FLJ40471 fis, clone TESTI2042508, highly similar to Nucleobindin-1 OS=Homo sapiens PE=2 SV=1 - [B3KUR6_HUMAN]	84.32	11.29	1	0	1	4	124	14.1902	5.5542
Q96BA4	NUCB1 protein OS=Homo sapiens PE=1 SV=1 - [Q96BA4_HUMAN]	84.32	7.95	1	0	1	4	176	20.4562	5.10986
P01717	Ig lambda chain V-IV region Hil OS=Homo sapiens PE=1 SV=1 - [LV403_HUMAN]	79.05	17.76	1	0	1	8	107	11.5096	6.50732
A2MYD4	V2-7 protein (Fragment) OS=Homo sapiens GN=V2-7 PE=4 SV=1 - [A2MYD4_HUMAN]	79.05	19.79	1	0	1	8	96	10.3459	5.0083
Q5NV90	V2-17 protein (Fragment) OS=Homo sapiens GN=V2-17 PE=1 SV=1 - [Q5NV90_HUMAN]	79.05	19.59	1	0	1	8	97	10.3989	4.58936
C9JA05	Immunoglobulin J chain (Fragment) OS=Homo sapiens GN=IGJ PE=1 SV=1 - [C9JA05_HUMAN]	74.46	45.71	1	0	5	22	70	8.16241	8.55811
P02810	Salivary acidic proline-rich phosphoprotein 1/2 OS=Homo sapiens GN=PRH1 PE=1 SV=2 - [PRPC_HUMAN]	70.37	72.29	1	0	2	28	166	17.0063	4.84326
A0A087WV42	Salivary acidic proline-rich phosphoprotein 1/2 OS=Homo sapiens GN=PRH1 PE=4 SV=1 - [A0A087WV42_HUMAN]	70.37	23.53	1	0	1	27	187	19.1223	5.14795
A0A087WYT0	Salivary acidic proline-rich phosphoprotein 1/2 OS=Homo sapiens GN=PRH1 PE=4 SV=1 - [A0A087WYT0_HUMAN]	70.37	25.14	1	0	1	27	175	17.8407	6.27783
A0A087WYF5	Salivary acidic proline-rich phosphoprotein 1/2 (Fragment) OS=Homo sapiens GN=PRH1 PE=4 SV=1 - [A0A087WYF5_HUMAN]	70.37	31.43	1	0	1	27	140	13.9928	11.4585
A0A0A0MT31	Proline-rich protein 4 OS=Homo sapiens GN=PRH1 PE=4 SV=1 - [A0A0A0MT31_HUMAN]	70.37	72.29	1	0	2	28	166	17.0053	4.95752
A0A024RAQ4	Proline-rich protein HaeIII subfamily 1, isoform CRA_b OS=Homo sapiens GN=PRH1 PE=4 SV=1 - [A0A024RAQ4_HUMAN]	70.37	49.18	1	0	2	28	244	25.7766	6.37939
A0A087WZY1	Uncharacterized protein OS=Homo sapiens PE=4 SV=1 - [A0A087WZY1_HUMAN]	70.37	16.6	1	0	1	27	265	27.8937	6.68311
A0A024RAR0	Proline-rich protein HaeIII subfamily 1, isoform CRA_a OS=Homo sapiens GN=PRH1 PE=4 SV=1 - [A0A024RAR0_HUMAN]	70.37	72.29	1	0	2	28	166	17.0053	4.95752
P01714	Ig lambda chain V-III region SH OS=Homo sapiens PE=1 SV=1 - [LV301_HUMAN]	69.54	16.67	1	1	1	2	108	11.3856	6.52197
P80748	Ig lambda chain V-III region LOI OS=Homo sapiens PE=1 SV=1 - [LV302_HUMAN]	67.62	7.21	1	0	1	6	111	11.9278	5.08447
A0A0C4DH25	Protein IGKV3D-20 (Fragment) OS=Homo sapiens GN=IGKV3D-20 PE=1 SV=1 - [A0A0C4DH25_HUMAN]	65.4233	7.76	1	1	1	3	116	12.5072	4.58936
Q8N4G4	CA6 protein OS=Homo sapiens GN=CA6 PE=1 SV=1 - [Q8N4G4_HUMAN]	64.5133	10.06	1	0	4	37	179	19.6595	6.26514
P06733	Alpha-enolase OS=Homo sapiens GN=ENO1 PE=1 SV=2 - [ENOA_HUMAN]	64.08	9.68	1	0	3	4	434	47.1393	7.38623
B7Z2X4	cDNA FLJ53327, highly similar to Gelsolin OS=Homo sapiens PE=2 SV=1 - [B7Z2X4_HUMAN]	63.51	2.27	1	0	2	10	705	77.7411	5.69385
B7Z992	cDNA FLJ53698, highly similar to Gelsolin OS=Homo sapiens PE=2 SV=1 - [B7Z992_HUMAN]	63.51	2.24	1	0	2	10	715	78.7827	6.11279
Q9UL85	Myosin-reactive immunoglobulin kappa chain variable region (Fragment) OS=Homo sapiens PE=2 SV=1 - [Q9UL85_HUMAN]	62.2153	24.77	1	0	2	7	109	11.7539	8.51416
E5RIZ5	Peptidyl-prolyl cis-trans isomerase A OS=Homo sapiens GN=PPIA PE=2 SV=1 - [E5RIZ5_HUMAN]	61.9033	31.03	1	0	1	3	58	6.17396	6.49365
Q504X8	SMR3B protein OS=Homo sapiens GN=SMR3B PE=2 SV=1 - [Q504X8_HUMAN]	59.4078	29.25	1	0	1	16	106	11.9976	8.49951
P05109	Protein S100-A8 OS=Homo sapiens GN=S100A8 PE=1 SV=1 - [S10A8_HUMAN]	58.74	11.83	1	1	1	3	93	10.8276	7.03467
Q01469	Fatty acid-binding protein, epidermal OS=Homo sapiens GN=FABP5 PE=1 SV=3 - [FABP5_HUMAN]	56.3533	15.56	1	0	1	3	135	15.1546	7.00537
I6L8B7	Fatty acid-binding protein, epidermal OS=Homo sapiens GN=FABP5 PE=1 SV=1 - [I6L8B7_HUMAN]	56.3533	40.59	1	0	2	4	101	11.2495	6.07471
Q9H3M1	Airway lactoperoxidase (Fragment) OS=Homo sapiens PE=2 SV=1 - [Q9H3M1_HUMAN]	55.03	6.74	1	0	1	2	193	22.4633	8.98291
O95789	Zinc finger MYM-type protein 6 OS=Homo sapiens GN=ZMYM6 PE=2 SV=2 - [ZMYM6_HUMAN]	54.82	0.68	1	0	1	37	1325	147.992	8.22119
Q7L9K1	cDNA FLJ10065 fis, clone HEMBA1001455 OS=Homo sapiens PE=2 SV=1 - [Q7L9K1_HUMAN]	54.82	1.48	1	0	1	37	607	69.4814	6.49365
A4Z946	Transposase-like protein (Fragment) OS=Homo sapiens PE=4 SV=1 - [A4Z946_HUMAN]	54.82	1.48	1	0	1	37	609	69.6916	6.49365
Q71V99	Peptidyl-prolyl cis-trans isomerase OS=Homo sapiens PE=2 SV=1 - [Q71V99_HUMAN]	54.3867	16.46	1	0	2	4	164	17.9599	7.89893
H0YMA2	Tropomodulin-2 (Fragment) OS=Homo sapiens GN=TMOD2 PE=1 SV=1 - [H0YMA2_HUMAN]	54.26	34.55	1	0	2	9	110	12.3826	9.40771
Q9UBC9	Small proline-rich protein 3 OS=Homo sapiens GN=SPRR3 PE=1 SV=2 - [SPRR3_HUMAN]	53.94	8.88	1	0	1	3	169	18.1422	8.57275
B1AN48	Small proline-rich protein 3 (Fragment) OS=Homo sapiens GN=SPRR3 PE=1 SV=7 - [B1AN48_HUMAN]	53.94	9.43	1	0	1	3	159	17.0476	8.08936
Q6P5S2	Protein LEG1 homolog OS=Homo sapiens GN=LEG1 PE=1 SV=2 - [LEG1H_HUMAN]	53.6814	7.88	1	3	4	57	330	37.9016	6.15088
Q93043	MG1 (Fragment) OS=Homo sapiens GN=MG1 PE=2 SV=1 - [Q93043_HUMAN]	51.67	8.16	1	0	1	1	196	21.3372	4.77979
P01605	Ig kappa chain V-I region Lay OS=Homo sapiens PE=1 SV=1 - [KV113_HUMAN]	50.3996	8.33	1	0	1	4	108	11.8268	7.95752
P01624	Ig kappa chain V-III region POM OS=Homo sapiens PE=1 SV=1 - [KV306_HUMAN]	50.3996	13.76	1	0	2	6	109	11.9149	8.93896
P04207	Ig kappa chain V-III region CLL OS=Homo sapiens PE=1 SV=2 - [KV308_HUMAN]	50.3996	11.63	1	0	2	6	129	14.2662	8.51416
P04434	Ig kappa chain V-III region VH (Fragment) OS=Homo sapiens PE=4 SV=1 - [KV310_HUMAN]	50.3996	7.76	1	0	1	4	116	12.7494	5.93506
A0A0C4DH55	Protein IGKV3D-7 (Fragment) OS=Homo sapiens GN=IGKV3D-7 PE=4 SV=4 - [A0A0C4DH55_HUMAN]	50.3996	12.5	1	0	2	6	120	13.2365	5.93506
A0A075B6H7	Protein IGKV3-7 (Fragment) OS=Homo sapiens GN=IGKV3-7 PE=4 SV=1 - [A0A075B6H7_HUMAN]	50.3996	7.76	1	0	1	4	116	12.7754	5.24951
A0A0B4J1T9	Protein IGKV3-15 (Fragment) OS=Homo sapiens GN=IGKV3-15 PE=4 SV=1 - [A0A0B4J1T9_HUMAN]	50.3996	13.04	1	0	2	6	115	12.4882	5.18604
A0A0G2JMV0	Protein IGKV3D-7 OS=Homo sapiens GN=IGKV3D-7 PE=4 SV=1 - [A0A0G2JMV0_HUMAN]	50.3996	13.51	1	0	2	6	111	12.0791	5.18604
A0A0C4DH90	Protein IGKV3OR2-268 (Fragment) OS=Homo sapiens GN=IGKV3OR2-268 PE=4 SV=4 - [A0A0C4DH90_HUMAN]	50.3996	12.82	1	0	2	6	117	12.6753	4.89404
P01861	Ig gamma-4 chain C region OS=Homo sapiens GN=IGHG4 PE=1 SV=1 - [IGHG4_HUMAN]	48.3	2.14	1	0	1	6	327	35.9179	7.35693
S6B2A6	IgG H chain OS=Homo sapiens PE=2 SV=1 - [S6B2A6_HUMAN]	48.3	2.33	1	0	1	6	300	32.1469	7.25439
Q6MZX7	Putative uncharacterized protein DKFZp686M24218 OS=Homo sapiens GN=DKFZp686M24218 PE=2 SV=1 - [Q6MZX7_HUMAN]	48.3	1.47	1	0	1	6	476	52.3871	7.76709
P54108	Cysteine-rich secretory protein 3 OS=Homo sapiens GN=CRISP3 PE=1 SV=1 - [CRIS3_HUMAN]	47.74	18.37	1	0	6	16	245	27.612	7.79639
J3KPA1	Cysteine-rich secretory protein 3 OS=Homo sapiens GN=CRISP3 PE=1 SV=1 - [J3KPA1_HUMAN]	47.74	16.3	1	0	6	16	276	30.9546	7.60596
B4E1S8	cDNA FLJ59147, highly similar to Cysteine-rich secretory protein 3 OS=Homo sapiens PE=2 SV=1 - [B4E1S8_HUMAN]	47.74	22.58	1	0	5	13	155	17.3367	6.66846
F5H2R5	Rho GDP-dissociation inhibitor 2 (Fragment) OS=Homo sapiens GN=ARHGDIB PE=2 SV=1 - [F5H2R5_HUMAN]	47.36	43.18	1	0	2	2	88	9.78591	4.58936
F5H3P3	Rho GDP-dissociation inhibitor 2 (Fragment) OS=Homo sapiens GN=ARHGDIB PE=2 SV=1 - [F5H3P3_HUMAN]	47.36	28.3	1	0	3	3	159	17.9252	5.19873
F5H6Q0	Rho GDP-dissociation inhibitor 2 (Fragment) OS=Homo sapiens GN=ARHGDIB PE=2 SV=1 - [F5H6Q0_HUMAN]	47.36	40.18	1	0	3	3	112	12.5224	4.81787
H0YGX7	Rho GDP-dissociation inhibitor 2 (Fragment) OS=Homo sapiens GN=ARHGDIB PE=4 SV=1 - [H0YGX7_HUMAN]	47.36	23.08	1	0	3	3	195	22.3693	5.19873
P52566	Rho GDP-dissociation inhibitor 2 OS=Homo sapiens GN=ARHGDIB PE=1 SV=3 - [GDIR2_HUMAN]	47.36	22.39	1	0	3	3	201	22.9736	5.21143
B2R4F3	cDNA, FLJ92068, highly similar to Homo sapiens Rho GDP dissociation inhibitor (GDI) beta (ARHGDIB),mRNA OS=Homo sapiens PE=2 SV=1 - [B2R4F3_HUMAN]	47.36	22.39	1	0	3	3	201	22.9476	5.30029
P09493	Tropomyosin alpha-1 chain OS=Homo sapiens GN=TPM1 PE=1 SV=2 - [TPM1_HUMAN]	47.09	4.93	1	0	1	5	284	32.6887	4.7417
P07951	Tropomyosin beta chain OS=Homo sapiens GN=TPM2 PE=1 SV=1 - [TPM2_HUMAN]	47.09	4.93	1	0	1	5	284	32.8306	4.70361
P67936	Tropomyosin alpha-4 chain OS=Homo sapiens GN=TPM4 PE=1 SV=3 - [TPM4_HUMAN]	47.09	5.65	1	0	1	5	248	28.5045	4.69092
J3KN67	Tropomyosin alpha-3 chain OS=Homo sapiens GN=TPM3 PE=2 SV=1 - [J3KN67_HUMAN]	47.09	8.77	1	0	2	6	285	33.2018	4.76709
P06753	Tropomyosin alpha-3 chain OS=Homo sapiens GN=TPM3 PE=1 SV=2 - [TPM3_HUMAN]	47.09	4.91	1	0	1	5	285	32.9298	4.71631
P06753-2	Isoform 2 of Tropomyosin alpha-3 chain OS=Homo sapiens GN=TPM3 - [TPM3_HUMAN]	47.09	10.08	1	0	2	6	248	29.0147	4.77979
P06753-5	Isoform 5 of Tropomyosin alpha-3 chain OS=Homo sapiens GN=TPM3 - [TPM3_HUMAN]	47.09	10.08	1	0	2	6	248	28.8527	4.75439
P09493-3	Isoform 3 of Tropomyosin alpha-1 chain OS=Homo sapiens GN=TPM1 - [TPM1_HUMAN]	47.09	4.93	1	0	1	5	284	32.8558	4.77979
K7ENT6	Tropomyosin alpha-4 chain (Fragment) OS=Homo sapiens GN=TPM4 PE=2 SV=1 - [K7ENT6_HUMAN]	47.09	7.82	1	0	1	5	179	20.6084	4.61475
K7EP68	Tropomyosin alpha-4 chain (Fragment) OS=Homo sapiens GN=TPM4 PE=2 SV=1 - [K7EP68_HUMAN]	47.09	10.14	1	0	1	5	138	15.839	4.99561
K7ERG3	Tropomyosin alpha-4 chain (Fragment) OS=Homo sapiens GN=TPM4 PE=2 SV=1 - [K7ERG3_HUMAN]	47.09	17.06	1	0	2	7	170	19.2948	4.79248
B7Z596	Tropomyosin alpha-1 chain OS=Homo sapiens GN=TPM1 PE=2 SV=1 - [B7Z596_HUMAN]	47.09	5.09	1	0	1	5	275	31.7333	4.89404
F5H7S3	Tropomyosin alpha-1 chain OS=Homo sapiens GN=TPM1 PE=2 SV=2 - [F5H7S3_HUMAN]	47.09	5.71	1	0	1	5	245	28.5076	4.77979
H0YK48	Tropomyosin alpha-1 chain OS=Homo sapiens GN=TPM1 PE=2 SV=1 - [H0YK48_HUMAN]	47.09	5.65	1	0	1	5	248	28.5625	4.76709
H0YKX5	Tropomyosin alpha-1 chain (Fragment) OS=Homo sapiens GN=TPM1 PE=2 SV=1 - [H0YKX5_HUMAN]	47.09	9.86	1	0	1	5	142	16.3553	4.7417
H0YL52	Tropomyosin alpha-1 chain (Fragment) OS=Homo sapiens GN=TPM1 PE=3 SV=1 - [H0YL52_HUMAN]	47.09	5.28	1	0	1	5	265	30.4724	4.69092
H0YNC7	Tropomyosin alpha-1 chain (Fragment) OS=Homo sapiens GN=TPM1 PE=3 SV=1 - [H0YNC7_HUMAN]	47.09	6.28	1	0	1	5	223	25.5649	4.64014
H7BYY1	Tropomyosin 1 (Alpha), isoform CRA_m OS=Homo sapiens GN=TPM1 PE=2 SV=1 - [H7BYY1_HUMAN]	47.09	5.65	1	0	1	5	248	28.7296	4.81787
P07951-2	Isoform 2 of Tropomyosin beta chain OS=Homo sapiens GN=TPM2 - [TPM2_HUMAN]	47.09	4.93	1	0	1	5	284	32.9696	4.66553
P09493-10	Isoform 10 of Tropomyosin alpha-1 chain OS=Homo sapiens GN=TPM1 - [TPM1_HUMAN]	47.09	4.93	1	0	1	5	284	32.8457	4.76709
P09493-5	Isoform 5 of Tropomyosin alpha-1 chain OS=Homo sapiens GN=TPM1 - [TPM1_HUMAN]	47.09	5.71	1	0	1	5	245	28.3685	4.76709
P09493-7	Isoform 7 of Tropomyosin alpha-1 chain OS=Homo sapiens GN=TPM1 - [TPM1_HUMAN]	47.09	4.93	1	0	1	5	284	32.6576	4.7417
Q5TCU3	Tropomyosin beta chain OS=Homo sapiens GN=TPM2 PE=2 SV=1 - [Q5TCU3_HUMAN]	47.09	4.93	1	0	1	5	284	32.7946	4.67822
Q5TCU8	Tropomyosin beta chain OS=Homo sapiens GN=TPM2 PE=2 SV=1 - [Q5TCU8_HUMAN]	47.09	4.35	1	0	1	5	322	36.7245	4.77979
Q6ZN40	Tropomyosin 1 (Alpha), isoform CRA_f OS=Homo sapiens GN=TPM1 PE=2 SV=1 - [Q6ZN40_HUMAN]	47.09	4.29	1	0	1	5	326	37.4301	4.71631
D6R904	Tropomyosin alpha-3 chain OS=Homo sapiens GN=TPM3 PE=2 SV=1 - [D6R904_HUMAN]	47.09	14.74	1	0	1	5	95	11.0107	4.79248
H0YKP3	Tropomyosin alpha-1 chain OS=Homo sapiens GN=TPM1 PE=2 SV=1 - [H0YKP3_HUMAN]	47.09	8.92	1	0	1	5	157	17.8932	5.09717
H0YL80	Tropomyosin alpha-1 chain (Fragment) OS=Homo sapiens GN=TPM1 PE=2 SV=1 - [H0YL80_HUMAN]	47.09	20.59	1	0	1	5	68	8.00908	4.81787
Q15657	Tropomyosin isoform OS=Homo sapiens PE=2 SV=1 - [Q15657_HUMAN]	47.09	13.58	1	0	2	6	243	28.4026	4.93213
Q8TCG4	TPMsk1 (Fragment) OS=Homo sapiens GN=TPM1 PE=2 SV=1 - [Q8TCG4_HUMAN]	47.09	6.9	1	0	1	5	203	23.7401	4.75439
Q1ZYL5	Tropomyosin 1 alpha variant 6 OS=Homo sapiens PE=2 SV=1 - [Q1ZYL5_HUMAN]	47.09	5.71	1	0	1	5	245	28.4916	4.77979
B7Z722	Tropomyosin 1 (Alpha), isoform CRA_i OS=Homo sapiens GN=TPM1 PE=2 SV=1 - [B7Z722_HUMAN]	47.09	5.65	1	0	1	5	248	28.5905	4.79248
Q5HYB6	Epididymis luminal protein 189 OS=Homo sapiens GN=DKFZp686J1372 PE=1 SV=1 - [Q5HYB6_HUMAN]	47.09	10.78	1	0	2	6	232	27.1588	4.7417
Q59GR8	TPM1 protein variant (Fragment) OS=Homo sapiens PE=2 SV=1 - [Q59GR8_HUMAN]	47.09	4.62	1	0	1	5	303	34.3817	5.40186
A7XZE4	Beta tropomyosin isoform OS=Homo sapiens GN=TPM2b PE=2 SV=1 - [A7XZE4_HUMAN]	47.09	4.93	1	0	1	5	284	33.0056	4.69092
M1VPF4	Tyrosine-protein kinase receptor OS=Homo sapiens GN=TPM3-ROS1 PE=2 SV=1 - [M1VPF4_HUMAN]	47.09	3.59	1	0	2	6	725	82.3675	4.97021
B4DGC2	cDNA FLJ56690, highly similar to Tropomyosin beta chain OS=Homo sapiens PE=2 SV=1 - [B4DGC2_HUMAN]	47.09	7.45	1	0	1	5	188	21.82	4.81787
A0A087WWU8	Tropomyosin alpha-3 chain OS=Homo sapiens GN=TPM3 PE=1 SV=1 - [A0A087WWU8_HUMAN]	47.09	11.01	1	0	2	6	227	26.4044	4.77979
B2RDE1	cDNA, FLJ96568, highly similar to Homo sapiens tropomyosin 3 (TPM3), mRNA OS=Homo sapiens PE=2 SV=1 - [B2RDE1_HUMAN]	47.09	10.08	1	0	2	6	248	28.9997	4.75439
B4DTK3	cDNA FLJ57891, highly similar to Tropomyosin beta chain OS=Homo sapiens PE=2 SV=1 - [B4DTK3_HUMAN]	47.09	8.86	1	0	1	5	158	17.822	4.80518
C9IZA2	cDNA FLJ26372 fis, clone HRT06233 OS=Homo sapiens PE=2 SV=2 - [C9IZA2_HUMAN]	47.09	6.45	1	0	1	5	217	24.8687	4.729
B4DVY2	cDNA FLJ54184, highly similar to Tropomyosin alpha-4 chain OS=Homo sapiens PE=2 SV=1 - [B4DVY2_HUMAN]	47.09	6.11	1	0	1	5	229	26.2054	4.66553
B4DTB1	cDNA FLJ52936, weakly similar to Tropomyosin alpha-4 chain OS=Homo sapiens PE=2 SV=1 - [B4DTB1_HUMAN]	47.09	9.09	1	0	1	5	154	17.6241	4.75439
A0A0S2Z4G6	Tropomyosin 1 (Alpha), isoform CRA_o (Fragment) OS=Homo sapiens GN=TPM1 PE=2 SV=1 - [A0A0S2Z4G6_HUMAN]	47.09	4.93	1	0	1	5	284	32.7066	4.7417
A0A0S2Z4G8	Tropomyosin 3 isoform 2 OS=Homo sapiens GN=TPM3 PE=2 SV=1 - [A0A0S2Z4G8_HUMAN]	47.09	5.65	1	0	1	5	248	28.7427	4.71631
A0A0C4DH31	Protein IGHV1-18 (Fragment) OS=Homo sapiens GN=IGHV1-18 PE=1 SV=1 - [A0A0C4DH31_HUMAN]	46.26	11.97	1	1	1	1	117	12.8122	8.83643
Q9BXW9	Fanconi anemia group D2 protein OS=Homo sapiens GN=FANCD2 PE=1 SV=2 - [FACD2_HUMAN]	45.24	0.69	1	0	1	6	1451	164.025	5.88428
P26038	Moesin OS=Homo sapiens GN=MSN PE=1 SV=3 - [MOES_HUMAN]	45.06	3.47	1	0	2	7	577	67.7778	6.40479
B7Z4C7	cDNA FLJ57321, moderately similar to Moesin OS=Homo sapiens PE=2 SV=1 - [B7Z4C7_HUMAN]	45.06	3.92	1	0	1	6	204	23.8988	6.20166
P06396	Gelsolin OS=Homo sapiens GN=GSN PE=1 SV=1 - [GELS_HUMAN]	44.77	0.9	1	0	1	8	782	85.6442	6.27783
A0A0A0MS51	Gelsolin OS=Homo sapiens GN=GSN PE=1 SV=1 - [A0A0A0MS51_HUMAN]	44.77	0.94	1	0	1	8	748	82.4743	5.63037
A0A0A0MT01	Gelsolin OS=Homo sapiens GN=GSN PE=1 SV=1 - [A0A0A0MT01_HUMAN]	44.77	0.91	1	0	1	8	767	84.6925	5.8335
B7Z4U6	cDNA FLJ55803, highly similar to Gelsolin OS=Homo sapiens PE=2 SV=1 - [B7Z4U6_HUMAN]	44.77	1.02	1	0	1	8	689	75.7049	5.80811
B7Z9A0	cDNA FLJ56212, highly similar to Gelsolin OS=Homo sapiens PE=2 SV=1 - [B7Z9A0_HUMAN]	44.77	0.93	1	0	1	8	755	83.0517	5.84619
B3KS49	cDNA FLJ35478 fis, clone SMINT2007796, highly similar to Gelsolin OS=Homo sapiens PE=2 SV=1 - [B3KS49_HUMAN]	44.77	1.44	1	0	1	8	485	52.3103	5.49072
B7Z6N2	cDNA FLJ56154, highly similar to Gelsolin OS=Homo sapiens PE=2 SV=1 - [B7Z6N2_HUMAN]	44.77	0.91	1	0	1	8	767	84.7135	5.8335
P04433	Ig kappa chain V-III region VG (Fragment) OS=Homo sapiens PE=1 SV=1 - [KV309_HUMAN]	43.96	13.04	1	0	2	5	115	12.5673	4.95752
A0A087WUS2	Protein IGKV3D-11 OS=Homo sapiens GN=IGKV3D-11 PE=4 SV=1 - [A0A087WUS2_HUMAN]	43.96	13.89	1	0	2	5	108	11.795	5.24951
A0A0A0MRZ8	Protein IGKV3D-11 (Fragment) OS=Homo sapiens GN=IGKV3D-11 PE=4 SV=5 - [A0A0A0MRZ8_HUMAN]	43.96	12.93	1	0	2	5	116	12.7144	5.2876
J3KRM6	ATP-dependent DNA helicase Q5 (Fragment) OS=Homo sapiens GN=RECQL5 PE=1 SV=1 - [J3KRM6_HUMAN]	43.5867	21.19	1	0	3	13	118	13.3887	9.80322
J3KTQ2	ATP-dependent DNA helicase Q5 (Fragment) OS=Homo sapiens GN=RECQL5 PE=1 SV=1 - [J3KTQ2_HUMAN]	43.5867	2.71	1	0	2	9	480	53.2021	8.66064
O94762	ATP-dependent DNA helicase Q5 OS=Homo sapiens GN=RECQL5 PE=1 SV=2 - [RECQ5_HUMAN]	43.5867	1.31	1	0	2	9	991	108.79	8.55811
A0A024R8S8	RecQ protein-like 5, isoform CRA_e OS=Homo sapiens GN=RECQL5 PE=4 SV=1 - [A0A024R8S8_HUMAN]	43.5867	3.17	1	0	2	9	410	45.6496	8.77783
A5YM55	RECQL5 protein OS=Homo sapiens GN=RECQL5 PE=2 SV=1 - [A5YM55_HUMAN]	43.5867	1.31	1	0	2	9	991	108.764	8.55811
B7Z8Y7	cDNA FLJ61700, highly similar to ATP-dependent DNA helicase Q5 (EC 3.6.1.-) OS=Homo sapiens PE=2 SV=1 - [B7Z8Y7_HUMAN]	43.5867	1.28	1	0	2	9	1018	111.389	8.77783
Q9BW80	RECQL5 protein (Fragment) OS=Homo sapiens GN=RECQL5 PE=2 SV=2 - [Q9BW80_HUMAN]	43.5867	2.06	1	0	2	9	632	69.0624	8.44092
B3KQK2	cDNA FLJ90603 fis, clone PLACE1001500, highly similar to ATP-dependent DNA helicase Q5 (EC 3.6.1.-) OS=Homo sapiens PE=2 SV=1 - [B3KQK2_HUMAN]	43.5867	2.99	1	0	2	9	435	48.479	9.02686
P13929	Beta-enolase OS=Homo sapiens GN=ENO3 PE=1 SV=5 - [ENOB_HUMAN]	42.78	3.46	1	0	1	1	434	46.9573	7.7085
E2DRY6	Enolase OS=Homo sapiens PE=2 SV=1 - [E2DRY6_HUMAN]	42.78	6.8	1	0	2	3	338	36.5317	6.56592
A4QMW8	Enolase (Fragment) OS=Homo sapiens GN=ENO1 PE=2 SV=1 - [A4QMW8_HUMAN]	42.78	17.04	1	0	2	3	135	14.5265	9.0415
D3DTL4	Enolase OS=Homo sapiens GN=ENO3 PE=3 SV=1 - [D3DTL4_HUMAN]	42.78	4.4	1	0	1	1	341	36.8249	6.78564
Q9NPL4	Enolase (Fragment) OS=Homo sapiens PE=2 SV=1 - [Q9NPL4_HUMAN]	42.78	9.74	1	0	1	1	154	16.9267	8.32373
K7EM90	Enolase (Fragment) OS=Homo sapiens GN=ENO1 PE=2 SV=1 - [K7EM90_HUMAN]	42.3	9.74	1	0	1	1	195	21.007	8.88037
J3KT11	Lactoperoxidase (Fragment) OS=Homo sapiens GN=LPO PE=1 SV=1 - [J3KT11_HUMAN]	42.03	9.47	1	0	1	1	95	10.2922	8.51416
Q7Z2Y6	Putative uncharacterized protein DKFZp686G24255 (Fragment) OS=Homo sapiens GN=DKFZp686G24255 PE=2 SV=1 - [Q7Z2Y6_HUMAN]	42.03	9.47	1	0	1	1	95	10.2762	8.51416
B4DUH9	cDNA FLJ50228, highly similar to Lactoperoxidase (EC 1.11.1.7) OS=Homo sapiens PE=2 SV=1 - [B4DUH9_HUMAN]	42.03	4.95	1	0	1	1	182	19.8969	5.17334
P31946	14-3-3 protein beta/alpha OS=Homo sapiens GN=YWHAB PE=1 SV=3 - [1433B_HUMAN]	41.63	3.25	1	0	1	1	246	28.0648	4.83057
Q04917	14-3-3 protein eta OS=Homo sapiens GN=YWHAH PE=1 SV=4 - [1433F_HUMAN]	41.63	3.25	1	0	1	1	246	28.201	4.84326
P61981	14-3-3 protein gamma OS=Homo sapiens GN=YWHAG PE=1 SV=2 - [1433G_HUMAN]	41.63	3.24	1	0	1	1	247	28.2849	4.89404
P31947	14-3-3 protein sigma OS=Homo sapiens GN=SFN PE=1 SV=1 - [1433S_HUMAN]	41.63	3.23	1	0	1	1	248	27.7567	4.7417
P27348	14-3-3 protein theta OS=Homo sapiens GN=YWHAQ PE=1 SV=1 - [1433T_HUMAN]	41.63	3.27	1	0	1	1	245	27.7468	4.77979
Q4VY19	14-3-3 protein beta/alpha (Fragment) OS=Homo sapiens GN=YWHAB PE=2 SV=1 - [Q4VY19_HUMAN]	41.63	8	1	0	1	1	100	11.5418	5.60498
Q4VY20	14-3-3 protein beta/alpha (Fragment) OS=Homo sapiens GN=YWHAB PE=2 SV=1 - [Q4VY20_HUMAN]	41.63	10.81	1	0	1	1	74	8.42323	7.25439
A2IDB2	14-3-3 protein eta (Fragment) OS=Homo sapiens GN=YWHAH PE=1 SV=1 - [A2IDB2_HUMAN]	41.63	4.94	1	0	1	1	162	18.6636	7.28369
E9PG15	14-3-3 protein theta (Fragment) OS=Homo sapiens GN=YWHAQ PE=1 SV=1 - [E9PG15_HUMAN]	41.63	5.37	1	0	1	1	149	17.0376	5.78271
B5BU24	14-3-3 protein beta/alpha OS=Homo sapiens GN=YWHAB PE=2 SV=1 - [B5BU24_HUMAN]	41.63	3.25	1	0	1	1	246	28.0948	4.83057
A0A0J9YWE8	14-3-3 protein beta/alpha OS=Homo sapiens GN=YWHAB PE=1 SV=1 - [A0A0J9YWE8_HUMAN]	41.63	5.37	1	0	1	1	149	17.3987	8.14795
A0A0J9YWZ2	14-3-3 protein beta/alpha (Fragment) OS=Homo sapiens GN=YWHAB PE=1 SV=1 - [A0A0J9YWZ2_HUMAN]	41.63	9.88	1	0	1	1	81	9.44982	8.1626
B3KNB4	cDNA FLJ14168 fis, clone NT2RP2001440, highly similar to 14-3-3 protein gamma OS=Homo sapiens PE=2 SV=1 - [B3KNB4_HUMAN]	41.63	3.24	1	0	1	1	247	28.2249	4.89404
B2R6N6	cDNA, FLJ93036, highly similar to Homo sapiens tyrosine 3-monooxygenase/tryptophan 5-monooxygenaseactivation protein, eta polypeptide (YWHAH), mRNA OS=Homo sapiens PE=2 SV=1 - [B2R6N6_HUMAN]	41.63	3.25	1	0	1	1	246	28.103	4.93213
B4DHC4	cDNA FLJ51843, highly similar to 14-3-3 protein gamma OS=Homo sapiens PE=2 SV=1 - [B4DHC4_HUMAN]	41.63	3.56	1	0	1	1	225	25.6406	4.91943
Q59EQ2	Tyrosine 3-monooxygenase/tryptophan 5-monooxygenase activation protein, beta polypeptide variant (Fragment) OS=Homo sapiens PE=2 SV=1 - [Q59EQ2_HUMAN]	41.63	4.23	1	0	1	1	189	22.164	8.1626
Q53RR5	Putative uncharacterized protein YWHAQ (Fragment) OS=Homo sapiens GN=YWHAQ PE=4 SV=1 - [Q53RR5_HUMAN]	41.63	8.16	1	0	1	1	98	11.1918	6.69775
B4DE78	cDNA FLJ52141, highly similar to 14-3-3 protein gamma OS=Homo sapiens PE=2 SV=1 - [B4DE78_HUMAN]	41.63	3.86	1	0	1	1	207	23.4876	4.81787
B4DMT8	cDNA FLJ52118, highly similar to 14-3-3 protein theta OS=Homo sapiens PE=2 SV=1 - [B4DMT8_HUMAN]	41.63	3.81	1	0	1	1	210	23.8219	4.88135
Q5T0I0	Gelsolin (Fragment) OS=Homo sapiens GN=GSN PE=2 SV=1 - [Q5T0I0_HUMAN]	41.04	3.46	1	0	1	2	260	28.9357	7.89893
E5RGN4	Coiled-coil-helix-coiled-coil-helix domain-containing protein 10, mitochondrial OS=Homo sapiens GN=CHCHD10 PE=4 SV=1 - [E5RGN4_HUMAN]	41.0367	10.1	1	0	1	4	99	10.2321	11.3999
S6C4Q9	IgG L chain OS=Homo sapiens PE=2 SV=1 - [S6C4Q9_HUMAN]	40.8043	3.69	1	0	1	10	217	22.8433	6.75635
P15311	Ezrin OS=Homo sapiens GN=EZR PE=1 SV=4 - [EZRI_HUMAN]	40.59	1.37	1	0	1	2	586	69.3697	6.26514
B1AKD8	Rootletin (Fragment) OS=Homo sapiens GN=CROCC PE=4 SV=2 - [B1AKD8_HUMAN]	40.59	1.98	1	0	3	10	1311	149.086	5.37646
Q5TZA2	Rootletin OS=Homo sapiens GN=CROCC PE=1 SV=1 - [CROCC_HUMAN]	40.59	1.29	1	0	3	10	2017	228.388	5.50342
Q6NUR7	Ezrin OS=Homo sapiens GN=EZR PE=2 SV=1 - [Q6NUR7_HUMAN]	40.59	1.37	1	0	1	2	586	69.1986	6.26514
B2R6J2	cDNA, FLJ92973, highly similar to Homo sapiens villin 2 (ezrin) (VIL2), mRNA OS=Homo sapiens PE=2 SV=1 - [B2R6J2_HUMAN]	40.59	1.37	1	0	1	2	586	69.3577	6.26514
E7EQR4	Ezrin OS=Homo sapiens GN=EZR PE=1 SV=3 - [E7EQR4_HUMAN]	40.59	1.37	1	0	1	2	586	69.3287	6.16357
B7Z437	cDNA FLJ53435, highly similar to Ezrin OS=Homo sapiens PE=2 SV=1 - [B7Z437_HUMAN]	40.59	1.86	1	0	1	2	429	51.2353	6.0874
B7Z5V2	cDNA FLJ54141, highly similar to Ezrin OS=Homo sapiens PE=2 SV=1 - [B7Z5V2_HUMAN]	40.59	1.44	1	0	1	2	554	65.5286	5.90967
V9HW42	Epididymis secretory protein Li 105 OS=Homo sapiens GN=HEL-S-105 PE=2 SV=1 - [V9HW42_HUMAN]	40.59	1.37	1	0	1	2	586	69.3557	6.26514
A1L0S9	CROCC protein (Fragment) OS=Homo sapiens GN=CROCC PE=2 SV=1 - [A1L0S9_HUMAN]	40.59	1.33	1	0	2	5	1132	129.447	5.32568
A1L0S8	CROCC protein (Fragment) OS=Homo sapiens GN=CROCC PE=2 SV=1 - [A1L0S8_HUMAN]	40.59	1.33	1	0	2	5	1132	129.388	5.31299
B7Z9R6	cDNA, FLJ78930, highly similar to Ezrin OS=Homo sapiens PE=2 SV=1 - [B7Z9R6_HUMAN]	40.59	4.15	1	0	1	2	193	22.4544	5.16064
P06702	Protein S100-A9 OS=Homo sapiens GN=S100A9 PE=1 SV=1 - [S10A9_HUMAN]	39.86	18.42	1	1	1	2	114	13.2335	6.12549
H0YBU4	Protein-L-isoaspartate O-methyltransferase domain-containing protein 1 (Fragment) OS=Homo sapiens GN=PCMTD1 PE=1 SV=1 - [H0YBU4_HUMAN]	38.6967	10.77	1	0	1	16	130	14.4912	5.26221
G3V1M9	Basic salivary proline-rich protein 1 OS=Homo sapiens GN=PRB1 PE=1 SV=2 - [G3V1M9_HUMAN]	38.0033	30.3	1	1	2	6	330	32.4376	11.2095
T1S9D5	MUC5AC (Fragment) OS=Homo sapiens GN=MUC5AC PE=4 SV=1 - [T1S9D5_HUMAN]	37.46	0.42	1	0	1	1	5060	521.304	7.10791
P98088	Mucin-5AC OS=Homo sapiens GN=MUC5AC PE=1 SV=4 - [MUC5A_HUMAN]	37.46	0.37	1	0	1	1	5654	585.199	7.02002
O75372	Gastric mucin (Fragment) OS=Homo sapiens GN=MUC5AC PE=2 SV=1 - [O75372_HUMAN]	37.46	1.53	1	0	1	1	1373	147.69	6.90283
Q9UL83	Myosin-reactive immunoglobulin light chain variable region (Fragment) OS=Homo sapiens PE=2 SV=1 - [Q9UL83_HUMAN]	37.22	22.22	1	0	2	5	108	11.8268	8.67529
Q9UN86	Ras GTPase-activating protein-binding protein 2 OS=Homo sapiens GN=G3BP2 PE=1 SV=2 - [G3BP2_HUMAN]	37.16	3.73	1	0	2	17	482	54.0878	5.5542
Q9UN86-2	Isoform B of Ras GTPase-activating protein-binding protein 2 OS=Homo sapiens GN=G3BP2 - [G3BP2_HUMAN]	37.16	4.01	1	0	2	17	449	50.7861	5.37646
P07858	Cathepsin B OS=Homo sapiens GN=CTSB PE=1 SV=3 - [CATB_HUMAN]	36.04	2.36	1	0	1	1	339	37.7968	6.30322
R4GMQ5	Cathepsin B (Fragment) OS=Homo sapiens GN=CTSB PE=1 SV=1 - [R4GMQ5_HUMAN]	36.04	10.53	1	0	1	1	76	8.54709	5.23682
B4DL49	cDNA FLJ58073, moderately similar to Cathepsin B (EC 3.4.22.1) OS=Homo sapiens PE=2 SV=1 - [B4DL49_HUMAN]	36.04	2.93	1	0	1	1	273	30.7477	6.62451
A8K2H4	cDNA FLJ78235 OS=Homo sapiens PE=2 SV=1 - [A8K2H4_HUMAN]	36.04	2.36	1	0	1	1	339	37.7688	6.30322
B3KUJ8	cDNA FLJ40065 fis, clone TESOP2000400, highly similar to CATHEPSIN B (EC 3.4.22.1) OS=Homo sapiens PE=2 SV=1 - [B3KUJ8_HUMAN]	36.04	2.9	1	0	1	1	276	30.1534	6.32861
B4DMY4	cDNA FLJ59133, highly similar to Cathepsin B (EC 3.4.22.1) OS=Homo sapiens PE=2 SV=1 - [B4DMY4_HUMAN]	36.04	3.27	1	0	1	1	245	26.8385	5.70654
P00739	Haptoglobin-related protein OS=Homo sapiens GN=HPR PE=1 SV=2 - [HPTR_HUMAN]	35.29	2.3	1	0	1	1	348	39.0047	7.09326
P00738	Haptoglobin OS=Homo sapiens GN=HP PE=1 SV=1 - [HPT_HUMAN]	35.29	1.97	1	0	1	1	406	45.1766	6.58057
J3QR68	Haptoglobin (Fragment) OS=Homo sapiens GN=HP PE=3 SV=1 - [J3QR68_HUMAN]	35.29	1.98	1	0	1	1	404	45.0115	6.58057
H0Y300	Haptoglobin OS=Homo sapiens GN=HP PE=1 SV=4 - [H0Y300_HUMAN]	35.29	1.81	1	0	1	1	442	49.0744	6.63916
A0A0C4DGL8	Haptoglobin OS=Homo sapiens GN=HP PE=1 SV=1 - [A0A0C4DGL8_HUMAN]	35.29	2.31	1	0	1	1	347	38.4273	6.7417
A0A087WU08	Haptoglobin OS=Homo sapiens GN=HP PE=1 SV=1 - [A0A087WU08_HUMAN]	35.29	2.85	1	0	1	1	281	31.3879	8.29443
Q6NSB4	HP protein OS=Homo sapiens GN=HP PE=2 SV=1 - [Q6NSB4_HUMAN]	35.29	2.85	1	0	1	1	281	31.3619	8.29443
A0A0A0MRD9	Haptoglobin-related protein OS=Homo sapiens GN=HPR PE=1 SV=1 - [A0A0A0MRD9_HUMAN]	35.29	2.85	1	0	1	1	281	31.4789	7.97217
P80303	Nucleobindin-2 OS=Homo sapiens GN=NUCB2 PE=1 SV=2 - [NUCB2_HUMAN]	34.68	3.81	1	0	2	38	420	50.1643	5.12256
A0A087WSV8	Nucleobindin 2, isoform CRA_b OS=Homo sapiens GN=NUCB2 PE=1 SV=1 - [A0A087WSV8_HUMAN]	34.68	3.81	1	0	2	38	420	50.1964	5.12256
V9HW75	Epididymis secretory protein Li 109 OS=Homo sapiens GN=HEL-S-109 PE=1 SV=1 - [V9HW75_HUMAN]	34.68	3.81	1	0	2	38	420	50.1914	5.12256
E9PKG6	Nucleobindin-2 OS=Homo sapiens GN=NUCB2 PE=1 SV=2 - [E9PKG6_HUMAN]	34.68	4.73	1	0	2	38	338	40.3433	5.17334
H0YD18	Nucleobindin-2 (Fragment) OS=Homo sapiens GN=NUCB2 PE=1 SV=2 - [H0YD18_HUMAN]	34.68	12.33	1	0	1	1	73	8.63734	5.03369
Q96PU4	E3 ubiquitin-protein ligase UHRF2 OS=Homo sapiens GN=UHRF2 PE=1 SV=1 - [UHRF2_HUMAN]	34.13	1.5	1	0	1	2	802	89.9279	8.20654
Q6UWG9	HSAL5836 OS=Homo sapiens GN=UNQ5836 PE=2 SV=1 - [Q6UWG9_HUMAN]	33.4167	13.48	1	0	1	5	89	9.68216	11.4731
B4DIP4	cDNA FLJ58724, highly similar to Eukaryotic translation initiation factor2-alpha kinase 1 (EC 2.7.11.1) OS=Homo sapiens PE=2 SV=1 - [B4DIP4_HUMAN]	33.1967	2.43	1	0	2	6	577	65.2392	6.34131
Q9BQI3	Eukaryotic translation initiation factor 2-alpha kinase 1 OS=Homo sapiens GN=EIF2AK1 PE=1 SV=2 - [E2AK1_HUMAN]	33.1967	2.22	1	0	2	6	630	71.0622	5.98584
Q9BWT7	Caspase recruitment domain-containing protein 10 OS=Homo sapiens GN=CARD10 PE=2 SV=2 - [CAR10_HUMAN]	33.11	1.26	1	0	3	17	1032	115.859	5.94775
Q17RA1	Caspase recruitment domain family, member 10 OS=Homo sapiens GN=CARD10 PE=1 SV=1 - [Q17RA1_HUMAN]	33.11	1.26	1	0	3	17	1030	115.602	5.94775
H3BV77	Polycystin-1 (Fragment) OS=Homo sapiens GN=PKD1 PE=1 SV=1 - [H3BV77_HUMAN]	32.08	1.32	1	0	1	13	607	67.1853	7.44482
M0R251	Far upstream element-binding protein 2 (Fragment) OS=Homo sapiens GN=KHSRP PE=1 SV=1 - [M0R251_HUMAN]	31.84	17.72	1	1	1	4	79	8.47188	5.021
H3BQL3	UPF0547 protein C16orf87 (Fragment) OS=Homo sapiens GN=C16orf87 PE=1 SV=1 - [H3BQL3_HUMAN]	31.63	13.04	1	0	2	12	161	17.7824	10.7407
A0AV58	Striatin, calmodulin binding protein 3 OS=Homo sapiens GN=STRN3 PE=2 SV=1 - [A0AV58_HUMAN]	31.39	0.84	1	0	1	18	713	77.6695	5.26221
P04406	Glyceraldehyde-3-phosphate dehydrogenase OS=Homo sapiens GN=GAPDH PE=1 SV=3 - [G3P_HUMAN]	30.41	7.76	1	0	2	2	335	36.0304	8.45557
E7EUT5	Glyceraldehyde-3-phosphate dehydrogenase OS=Homo sapiens GN=GAPDH PE=2 SV=1 - [E7EUT5_HUMAN]	30.41	10	1	0	2	2	260	27.8531	6.94678
A4UCT1	Glyceraldehyde-3-phosphate dehydrogenase (Fragment) OS=Homo sapiens PE=2 SV=1 - [A4UCT1_HUMAN]	30.41	15.66	1	0	2	2	166	17.292	8.60205
Q0QET7	Glyceraldehyde-3-phosphate dehydrogenase (Fragment) OS=Homo sapiens GN=GAPDH PE=2 SV=1 - [Q0QET7_HUMAN]	30.41	11.3	1	0	2	2	230	24.6047	8.51416
Q5ZEY3	Glyceraldehyde-3-phosphate dehydrogenase (Fragment) OS=Homo sapiens GN=GAPD PE=2 SV=1 - [Q5ZEY3_HUMAN]	30.41	17.44	1	0	1	1	86	9.19504	9.71533
Q2TSD0	Glyceraldehyde-3-phosphate dehydrogenase OS=Homo sapiens PE=2 SV=1 - [Q2TSD0_HUMAN]	30.41	7.76	1	0	2	2	335	36.0264	8.45557
H0Y2M6	Chloride channel 7, isoform CRA_c OS=Homo sapiens GN=CLCN7 PE=1 SV=1 - [H0Y2M6_HUMAN]	30.3167	4	1	0	2	8	901	97.1692	8.26514
H3BNG8	H(+)/Cl(-) exchange transporter 7 (Fragment) OS=Homo sapiens GN=CLCN7 PE=1 SV=7 - [H3BNG8_HUMAN]	30.3167	10.08	1	0	1	7	119	13.5129	5.10986
I3L470	H(+)/Cl(-) exchange transporter 7 (Fragment) OS=Homo sapiens GN=CLCN7 PE=1 SV=1 - [I3L470_HUMAN]	30.3167	16.67	1	0	2	8	216	23.5627	7.02002
P51798	H(+)/Cl(-) exchange transporter 7 OS=Homo sapiens GN=CLCN7 PE=1 SV=2 - [CLCN7_HUMAN]	30.3167	4.47	1	0	2	8	805	88.6224	8.42627
Q96RY8	Chloride channel protein OS=Homo sapiens GN=CLCN7 PE=3 SV=1 - [Q96RY8_HUMAN]	30.3167	4.43	1	0	2	8	812	89.3309	8.42627
B3KVJ8	Chloride channel protein OS=Homo sapiens PE=2 SV=1 - [B3KVJ8_HUMAN]	30.3167	4.47	1	0	2	8	805	88.6404	8.42627
B7Z9L3	Chloride channel protein OS=Homo sapiens PE=2 SV=1 - [B7Z9L3_HUMAN]	30.3167	4.82	1	0	2	8	747	82.5573	7.73779
B4E3N4	Chloride channel protein OS=Homo sapiens PE=2 SV=1 - [B4E3N4_HUMAN]	30.3167	4.82	1	0	2	8	747	82.5953	7.89893
O60346	PH domain leucine-rich repeat-containing protein phosphatase 1 OS=Homo sapiens GN=PHLPP1 PE=1 SV=3 - [PHLP1_HUMAN]	29.82	0.35	1	0	2	9	1717	184.556	6.27783
P30414	NK-tumor recognition protein OS=Homo sapiens GN=NKTR PE=1 SV=2 - [NKTR_HUMAN]	29.25	0.48	1	0	1	4	1462	165.577	9.99365
Q6M1B8	Putative uncharacterized protein DKFZp686J06106 OS=Homo sapiens GN=DKFZp686J06106 PE=2 SV=1 - [Q6M1B8_HUMAN]	29.25	0.6	1	0	1	4	1162	131.746	10.0522
A0A087WYW3	NK-tumor recognition protein OS=Homo sapiens GN=NKTR PE=1 SV=1 - [A0A087WYW3_HUMAN]	29.25	0.6	1	0	1	4	1162	131.745	10.0669
Q96N16	Janus kinase and microtubule-interacting protein 1 OS=Homo sapiens GN=JAKMIP1 PE=1 SV=1 - [JKIP1_HUMAN]	27.65	2.08	1	0	1	1	626	73.1642	6.1001
F2Z2K5	Janus kinase and microtubule-interacting protein 1 OS=Homo sapiens GN=JAKMIP1 PE=1 SV=1 - [F2Z2K5_HUMAN]	27.65	2.28	1	0	1	1	569	66.3649	6.59521
B4DG10	cDNA FLJ53834, highly similar to Homo sapiens multiple coiled-coil GABABR1-binding protein (MARLIN1), mRNA OS=Homo sapiens PE=2 SV=1 - [B4DG10_HUMAN]	27.65	2.51	1	0	1	1	518	60.4813	5.68115
B3KWB6	cDNA FLJ42728 fis, clone BRAWH2010000, highly similar to Homo sapiens multiple coiled-coil GABABR1-binding protein (MARLIN1), mRNA OS=Homo sapiens PE=2 SV=1 - [B3KWB6_HUMAN]	27.65	2.08	1	0	1	1	626	73.1102	6.1001
Q14508	WAP four-disulfide core domain protein 2 OS=Homo sapiens GN=WFDC2 PE=1 SV=2 - [WFDC2_HUMAN]	27.5033	6.45	1	1	1	12	124	12.9839	4.84326
I0CE67	Four-and-a-half LIM domains 2 OS=Homo sapiens GN=FHL2 PE=2 SV=1 - [I0CE67_HUMAN]	26.88	2.6	1	0	1	17	269	30.9281	7.6499
Q9C0B5	Palmitoyltransferase ZDHHC5 OS=Homo sapiens GN=ZDHHC5 PE=1 SV=2 - [ZDHC5_HUMAN]	26.72	7.41	1	0	1	1	715	77.4961	9.01221
P34820	Bone morphogenetic protein 8B OS=Homo sapiens GN=BMP8B PE=2 SV=2 - [BMP8B_HUMAN]	26.5167	3.23	1	0	1	7	402	44.7399	8.41162
Q7Z5Y6	Bone morphogenetic protein 8A OS=Homo sapiens GN=BMP8A PE=2 SV=2 - [BMP8A_HUMAN]	26.5167	3.23	1	0	1	7	402	44.7699	8.76318
Q14980	Nuclear mitotic apparatus protein 1 OS=Homo sapiens GN=NUMA1 PE=1 SV=2 - [NUMA1_HUMAN]	26.21	1.23	1	0	3	4	2115	238.115	5.78271
F5H4J1	Nuclear mitotic apparatus protein 1 (Fragment) OS=Homo sapiens GN=NUMA1 PE=1 SV=7 - [F5H4J1_HUMAN]	26.21	1.76	1	0	2	3	852	96.9924	5.04639
F5H6Y5	Nuclear mitotic apparatus protein 1 (Fragment) OS=Homo sapiens GN=NUMA1 PE=1 SV=1 - [F5H6Y5_HUMAN]	26.21	2.17	1	0	2	3	691	78.242	5.09717
Q14980-2	Isoform 2 of Nuclear mitotic apparatus protein 1 OS=Homo sapiens GN=NUMA1 - [NUMA1_HUMAN]	26.21	1.24	1	0	3	4	2101	236.372	5.79541
A0A024R5G4	Nuclear mitotic apparatus protein 1, isoform CRA_c (Fragment) OS=Homo sapiens GN=NUMA1 PE=4 SV=1 - [A0A024R5G4_HUMAN]	26.21	1.69	1	0	3	4	1536	174.41	5.18604
Q4LE64	NUMA1 variant protein (Fragment) OS=Homo sapiens GN=NUMA1 variant protein PE=2 SV=1 - [Q4LE64_HUMAN]	26.21	1.23	1	0	3	4	2121	238.715	5.80811
A0A087WY61	Nuclear mitotic apparatus protein 1 OS=Homo sapiens GN=NUMA1 PE=1 SV=1 - [A0A087WY61_HUMAN]	26.21	1.24	1	0	3	4	2099	236.019	5.92236
Q3SYK8	NUMA1 protein (Fragment) OS=Homo sapiens GN=NUMA1 PE=2 SV=1 - [Q3SYK8_HUMAN]	26.21	2.17	1	0	2	3	691	78.2672	5.23682
A8K394	cDNA FLJ76708, highly similar to Homo sapiens nuclear mitotic apparatus protein 1 (NUMA1), mRNA (Fragment) OS=Homo sapiens PE=2 SV=1 - [A8K394_HUMAN]	26.21	1.76	1	0	2	3	852	96.9784	5.04639
O43184	Disintegrin and metalloproteinase domain-containing protein 12 OS=Homo sapiens GN=ADAM12 PE=1 SV=3 - [ADA12_HUMAN]	25.78	1.65	1	0	2	14	909	99.4774	8.39697
U5NE98	Metalloprotease-disintegrin 12 transmembrane isoform La OS=Homo sapiens GN=ADAM12 PE=2 SV=1 - [U5NE98_HUMAN]	25.78	1.66	1	0	2	14	906	99.1522	8.39697
Q6MZM9	Proline-rich protein 27 OS=Homo sapiens GN=PRR27 PE=2 SV=1 - [PRR27_HUMAN]	25.37	4.11	1	1	1	2	219	22.7055	4.86865
P01762	Ig heavy chain V-III region TRO OS=Homo sapiens PE=1 SV=1 - [HV301_HUMAN]	24.96	15.57	1	0	1	1	122	13.4635	9.71533
P55010	Eukaryotic translation initiation factor 5 OS=Homo sapiens GN=EIF5 PE=1 SV=2 - [IF5_HUMAN]	24.34	2.55	1	0	1	6	431	49.1918	5.57959
H0YK11	Eukaryotic translation initiation factor 5 (Fragment) OS=Homo sapiens GN=EIF5 PE=1 SV=7 - [H0YK11_HUMAN]	24.34	15.94	1	0	1	6	69	7.751	9.64209
H0YLZ1	Eukaryotic translation initiation factor 5 (Fragment) OS=Homo sapiens GN=EIF5 PE=1 SV=1 - [H0YLZ1_HUMAN]	24.34	7.53	1	0	1	6	146	16.4863	8.93896
H0YM54	Eukaryotic translation initiation factor 5 (Fragment) OS=Homo sapiens GN=EIF5 PE=1 SV=1 - [H0YM54_HUMAN]	24.34	10.09	1	0	1	6	109	12.3552	8.26514
H0YMJ8	Eukaryotic translation initiation factor 5 (Fragment) OS=Homo sapiens GN=EIF5 PE=1 SV=1 - [H0YMJ8_HUMAN]	24.34	10.89	1	0	1	6	101	11.4539	9.26123
H0YN40	Eukaryotic translation initiation factor 5 (Fragment) OS=Homo sapiens GN=EIF5 PE=1 SV=1 - [H0YN40_HUMAN]	24.34	5.5	1	0	1	6	200	22.3771	8.20654
Q6IBU0	EIF5 protein OS=Homo sapiens GN=EIF5 PE=2 SV=1 - [Q6IBU0_HUMAN]	24.34	2.55	1	0	1	6	431	49.1207	5.50342
Q32Q19	EIF5 protein (Fragment) OS=Homo sapiens GN=EIF5 PE=2 SV=1 - [Q32Q19_HUMAN]	24.34	6.75	1	0	1	6	163	18.4855	9.59814
Q05DF3	EIF5 protein (Fragment) OS=Homo sapiens GN=EIF5 PE=2 SV=1 - [Q05DF3_HUMAN]	24.34	6.63	1	0	1	6	166	18.7707	9.65674
P01614	Ig kappa chain V-II region Cum OS=Homo sapiens PE=1 SV=1 - [KV201_HUMAN]	24.16	17.39	1	0	1	1	115	12.6683	5.40186
P01617	Ig kappa chain V-II region TEW OS=Homo sapiens PE=1 SV=1 - [KV204_HUMAN]	24.16	38.94	1	0	2	2	113	12.3082	5.99854
P06309	Ig kappa chain V-II region GM607 (Fragment) OS=Homo sapiens PE=4 SV=1 - [KV205_HUMAN]	24.16	17.09	1	0	1	1	117	12.6563	7.12256
A0A087X0Q4	Protein IGKV2-40 OS=Homo sapiens GN=IGKV2-40 PE=1 SV=1 - [A0A087X0Q4_HUMAN]	24.16	19.23	1	0	1	1	104	11.4265	4.48779
A0A075B6P5	Protein IGKV2-28 (Fragment) OS=Homo sapiens GN=IGKV2D-28 PE=1 SV=1 - [A0A075B6P5_HUMAN]	24.16	16.67	1	0	1	1	120	12.9485	5.93506
A0A087WW87	Protein IGKV2-40 (Fragment) OS=Homo sapiens GN=IGKV2-40 PE=1 SV=1 - [A0A087WW87_HUMAN]	24.16	45.71	1	0	2	2	105	11.5225	4.48779
A0A0A0MTQ6	Protein IGKV2D-28 OS=Homo sapiens GN=IGKV2D-28 PE=1 SV=1 - [A0A0A0MTQ6_HUMAN]	24.16	43.14	1	0	2	2	102	11.0364	5.23682
A2NB45	Cold agglutinin FS-1 L-chain (Fragment) OS=Homo sapiens PE=2 SV=1 - [A2NB45_HUMAN]	24.16	38.94	1	0	2	2	113	12.3802	8.48486
B7ZMG8	Uncharacterized protein OS=Homo sapiens PE=2 SV=1 - [B7ZMG8_HUMAN]	24.16	24.1	1	0	1	1	83	9.05243	4.58936
A2IPI1	HRV Fab N8-VL (Fragment) OS=Homo sapiens PE=2 SV=1 - [A2IPI1_HUMAN]	24.16	16.95	1	0	1	1	118	12.7964	7.12256
A0A075B6R1	Protein IGKV2D-40 (Fragment) OS=Homo sapiens GN=IGKV2D-40 PE=1 SV=6 - [A0A075B6R1_HUMAN]	24.16	18.02	1	0	1	1	111	12.1829	4.48779
Q8WZ42	Titin OS=Homo sapiens GN=TTN PE=1 SV=4 - [TITIN_HUMAN]	23.87	0.71	1	0	17	23	34350	3813.65	6.354
D3DPF9	Titin, isoform CRA_b OS=Homo sapiens GN=TTN PE=4 SV=1 - [D3DPF9_HUMAN]	23.87	0.72	1	0	13	18	26926	2991.19	6.7417
D3DPG0	Titin, isoform CRA_a OS=Homo sapiens GN=TTN PE=4 SV=1 - [D3DPG0_HUMAN]	23.87	0.7	1	0	17	23	34942	3878.84	6.37939
A0A0A0MRA3	Titin OS=Homo sapiens GN=TTN PE=1 SV=1 - [A0A0A0MRA3_HUMAN]	23.87	0.72	1	0	13	18	27118	3012.11	6.7124
C0JYZ2	Titin OS=Homo sapiens GN=TTN PE=4 SV=1 - [C0JYZ2_HUMAN]	23.87	0.73	1	0	17	23	33423	3711.4	6.52197
A0A0A0MTS7	Titin OS=Homo sapiens GN=TTN PE=1 SV=1 - [A0A0A0MTS7_HUMAN]	23.87	0.68	1	0	17	23	35991	3992.17	6.39209
P02533	Keratin, type I cytoskeletal 14 OS=Homo sapiens GN=KRT14 PE=1 SV=4 - [K1C14_HUMAN]	23.79	1.48	1	0	1	1	472	51.5294	5.16064
P19012	Keratin, type I cytoskeletal 15 OS=Homo sapiens GN=KRT15 PE=1 SV=3 - [K1C15_HUMAN]	23.79	1.54	1	0	1	1	456	49.1811	4.76709
P08779	Keratin, type I cytoskeletal 16 OS=Homo sapiens GN=KRT16 PE=1 SV=4 - [K1C16_HUMAN]	23.79	1.48	1	0	1	1	473	51.2362	5.04639
Q04695	Keratin, type I cytoskeletal 17 OS=Homo sapiens GN=KRT17 PE=1 SV=2 - [K1C17_HUMAN]	23.79	1.62	1	0	1	1	432	48.076	5.021
P08727	Keratin, type I cytoskeletal 19 OS=Homo sapiens GN=KRT19 PE=1 SV=4 - [K1C19_HUMAN]	23.79	1.75	1	0	1	1	400	44.0791	5.13525
P13645	Keratin, type I cytoskeletal 10 OS=Homo sapiens GN=KRT10 PE=1 SV=6 - [K1C10_HUMAN]	23.79	1.2	1	0	1	1	584	58.7917	5.21143
Q7Z3Y7	Keratin, type I cytoskeletal 28 OS=Homo sapiens GN=KRT28 PE=1 SV=2 - [K1C28_HUMAN]	23.79	1.51	1	0	1	1	464	50.5359	5.46533
P13646	Keratin, type I cytoskeletal 13 OS=Homo sapiens GN=KRT13 PE=1 SV=4 - [K1C13_HUMAN]	23.79	1.53	1	0	1	1	458	49.5574	4.95752
Q2M2I5	Keratin, type I cytoskeletal 24 OS=Homo sapiens GN=KRT24 PE=1 SV=1 - [K1C24_HUMAN]	23.79	1.33	1	0	1	1	525	55.0534	4.95752
O76013	Keratin, type I cuticular Ha6 OS=Homo sapiens GN=KRT36 PE=1 SV=1 - [KRT36_HUMAN]	23.79	1.5	1	0	1	1	467	52.214	4.94482
Q15323	Keratin, type I cuticular Ha1 OS=Homo sapiens GN=KRT31 PE=2 SV=3 - [K1H1_HUMAN]	23.79	1.68	1	0	1	1	416	47.2071	4.88135
Q14525	Keratin, type I cuticular Ha3-II OS=Homo sapiens GN=KRT33B PE=2 SV=3 - [KT33B_HUMAN]	23.79	1.73	1	0	1	1	404	46.1845	4.84326
P05783	Keratin, type I cytoskeletal 18 OS=Homo sapiens GN=KRT18 PE=1 SV=2 - [K1C18_HUMAN]	23.79	1.63	1	0	1	1	430	48.0285	5.45264
Q14532	Keratin, type I cuticular Ha2 OS=Homo sapiens GN=KRT32 PE=1 SV=3 - [K1H2_HUMAN]	23.79	1.56	1	0	1	1	448	50.3102	4.84326
Q92764	Keratin, type I cuticular Ha5 OS=Homo sapiens GN=KRT35 PE=2 SV=5 - [KRT35_HUMAN]	23.79	3.96	1	0	2	2	455	50.3285	4.90674
O76014	Keratin, type I cuticular Ha7 OS=Homo sapiens GN=KRT37 PE=2 SV=3 - [KRT37_HUMAN]	23.79	1.56	1	0	1	1	449	49.7152	4.95752
O76015	Keratin, type I cuticular Ha8 OS=Homo sapiens GN=KRT38 PE=2 SV=3 - [KRT38_HUMAN]	23.79	1.54	1	0	1	1	456	50.4474	4.84326
C9JM50	Keratin, type I cytoskeletal 19 (Fragment) OS=Homo sapiens GN=KRT19 PE=2 SV=1 - [C9JM50_HUMAN]	23.79	3.57	1	0	1	1	196	20.8305	5.42725
K7EPJ9	Keratin, type I cytoskeletal 17 (Fragment) OS=Homo sapiens GN=KRT17 PE=2 SV=1 - [K7EPJ9_HUMAN]	23.79	3.03	1	0	1	1	231	24.8502	4.91943
C4AM86	Keratin, type I cuticular Ha5 OS=Homo sapiens GN=KRT35 PE=2 SV=1 - [C4AM86_HUMAN]	23.79	4.24	1	0	2	2	425	47.5611	4.76709
F8VZY9	Keratin, type I cytoskeletal 18 OS=Homo sapiens GN=KRT18 PE=2 SV=1 - [F8VZY9_HUMAN]	23.79	1.79	1	0	1	1	391	43.7474	5.35107
K7EMD9	Keratin, type I cytoskeletal 13 (Fragment) OS=Homo sapiens GN=KRT13 PE=2 SV=1 - [K7EMD9_HUMAN]	23.79	4.24	1	0	1	1	165	19.2017	4.7417
K7ERE3	Keratin, type I cytoskeletal 13 OS=Homo sapiens GN=KRT13 PE=2 SV=1 - [K7ERE3_HUMAN]	23.79	1.69	1	0	1	1	415	45.2322	4.80518
A0A024R1T2	Keratin, hair, acidic, 5, isoform CRA_a OS=Homo sapiens GN=KRTHA5 PE=3 SV=1 - [A0A024R1T2_HUMAN]	23.79	3.96	1	0	2	2	455	50.3385	4.90674
B4E2J5	cDNA FLJ53570, highly similar to Keratin, type I cytoskeletal 16 OS=Homo sapiens PE=2 SV=1 - [B4E2J5_HUMAN]	23.79	3.72	1	0	1	1	188	21.4556	4.99561
B4DE59	cDNA FLJ60424, highly similar to Junction plakoglobin OS=Homo sapiens PE=2 SV=1 - [B4DE59_HUMAN]	23.79	1.24	1	0	1	1	563	62.5769	5.17334
B4DWU0	cDNA FLJ56791, highly similar to Keratin, type I cytoskeletal 16 OS=Homo sapiens PE=2 SV=1 - [B4DWU0_HUMAN]	23.79	5.19	1	0	1	1	135	15.7141	5.23682
I6L965	KRT18 protein (Fragment) OS=Homo sapiens GN=KRT18 PE=2 SV=1 - [I6L965_HUMAN]	23.79	1.88	1	0	1	1	372	42.1477	5.09717
Q6A165	HHa7 protein (Fragment) OS=Homo sapiens GN=KRTHA7 PE=2 SV=1 - [Q6A165_HUMAN]	23.79	1.71	1	0	1	1	410	45.7403	4.98291
B4E204	cDNA FLJ58872, highly similar to Keratin, type I cytoskeletal 15 OS=Homo sapiens PE=2 SV=1 - [B4E204_HUMAN]	23.79	2.99	1	0	1	1	234	23.7764	5.57959
B3KVF5	cDNA FLJ16494 fis, clone CTONG3004576, highly similar to Keratin, type I cytoskeletal 15 OS=Homo sapiens PE=2 SV=1 - [B3KVF5_HUMAN]	23.79	1.54	1	0	1	1	456	49.079	4.79248
B2RA03	cDNA, FLJ94640, highly similar to Homo sapiens keratin 18 (KRT18), mRNA OS=Homo sapiens PE=2 SV=1 - [B2RA03_HUMAN]	23.79	1.63	1	0	1	1	430	48.0005	5.37646
F5GWP8	Keratin, type I cytoskeletal 17 OS=Homo sapiens GN=KRT17 PE=1 SV=2 - [F5GWP8_HUMAN]	23.79	2.01	1	0	1	1	349	40.2624	4.94482
B4E2P9	cDNA FLJ56708, highly similar to Keratin, type I cytoskeletal 17 OS=Homo sapiens PE=2 SV=1 - [B4E2P9_HUMAN]	23.79	4.07	1	0	1	1	172	18.0379	8.26514
Q96M15	Putative uncharacterized protein IGF2BP2-AS1 OS=Homo sapiens GN=IGF2BP2-AS1 PE=2 SV=1 - [IFAS1_HUMAN]	23.57	9.09	1	0	1	1	143	15.9851	9.29053
Q5SY16	Polynucleotide 5'-hydroxyl-kinase NOL9 OS=Homo sapiens GN=NOL9 PE=1 SV=1 - [NOL9_HUMAN]	23.54	3.42	1	0	1	10	702	79.2722	9.12939
P09544	Protein Wnt-2 OS=Homo sapiens GN=WNT2 PE=2 SV=1 - [WNT2_HUMAN]	23.01	5.28	1	0	1	2	360	40.3914	8.70459
Q13003	Glutamate receptor ionotropic, kainate 3 OS=Homo sapiens GN=GRIK3 PE=2 SV=3 - [GRIK3_HUMAN]	23	1.09	1	0	1	4	919	103.97	7.51807
Q96QG5	Glutamate receptor 7 OS=Homo sapiens GN=GRIK3 PE=2 SV=1 - [Q96QG5_HUMAN]	23	1.15	1	0	1	4	872	98.6203	7.1665
D6RAC1	Glutamine--fructose-6-phosphate aminotransferase [isomerizing] 2 (Fragment) OS=Homo sapiens GN=GFPT2 PE=4 SV=7 - [D6RAC1_HUMAN]	22.72	7.26	1	0	1	3	179	18.8711	11.7075
Q96JQ0	Protocadherin-16 OS=Homo sapiens GN=DCHS1 PE=1 SV=1 - [PCD16_HUMAN]	22.46	0.36	1	0	1	2	3298	345.971	4.94482
A0A0G2JM13	Basic salivary proline-rich protein 1 OS=Homo sapiens GN=PRB1 PE=1 SV=1 - [A0A0G2JM13_HUMAN]	22.3933	69.47	1	0	4	12	416	40.8128	11.7222
A0A0G2JMN8	Basic salivary proline-rich protein 1 OS=Homo sapiens GN=PRB1 PE=1 SV=1 - [A0A0G2JMN8_HUMAN]	22.3933	51.05	1	0	3	10	333	32.8438	11.5024
A0A0G2JR74	Basic salivary proline-rich protein 1 OS=Homo sapiens GN=PRB1 PE=1 SV=1 - [A0A0G2JR74_HUMAN]	22.3933	70.34	1	0	4	12	580	56.9671	11.8247
K7EN09	Leydig cell tumor 10 kDa protein homolog (Fragment) OS=Homo sapiens GN=C19orf53 PE=1 SV=1 - [K7EN09_HUMAN]	22.24	24.49	1	0	1	1	49	5.32894	11.5317
F4MH63	Ubiquitously transcribed tetratricopeptide repeat protein Y-linked transcript variant 42 OS=Homo sapiens GN=UTY PE=2 SV=1 - [F4MH63_HUMAN]	21.98	1.65	1	0	2	7	1270	140.262	8.104
Q8WUB2	Protein FAM216A OS=Homo sapiens GN=FAM216A PE=2 SV=1 - [F216A_HUMAN]	21.79	7.33	1	0	2	2	273	30.7722	9.33447
B4DJX7	cDNA FLJ56512 OS=Homo sapiens PE=2 SV=1 - [B4DJX7_HUMAN]	21.79	9.52	1	0	2	2	210	23.2796	9.56885
B4DMY2	cDNA FLJ55388 OS=Homo sapiens PE=2 SV=1 - [B4DMY2_HUMAN]	21.79	17.24	1	0	2	2	116	13.5388	9.87646
H7C1A8	NIF3-like protein 1 (Fragment) OS=Homo sapiens GN=NIF3L1 PE=1 SV=1 - [H7C1A8_HUMAN]	21.72	34.52	1	0	1	1	84	8.8037	8.04541
Q6ZMT4	Lysine-specific demethylase 7A OS=Homo sapiens GN=KDM7A PE=1 SV=2 - [KDM7A_HUMAN]	21.57	1.59	1	0	1	1	941	106.489	8.06006
A0JNV9	JHDM1D protein OS=Homo sapiens GN=JHDM1D PE=2 SV=1 - [A0JNV9_HUMAN]	21.57	16.67	1	0	1	1	90	9.76515	11.4585
Q562M3	Actin-like protein (Fragment) OS=Homo sapiens GN=ACT PE=3 SV=1 - [Q562M3_HUMAN]	21.37	17.48	1	1	1	1	103	11.5289	6.68311
H0YJE6	Spectrin beta chain, erythrocytic (Fragment) OS=Homo sapiens GN=SPTB PE=2 SV=1 - [H0YJE6_HUMAN]	20.95	2.72	1	0	1	1	1028	117.417	5.19873
P11277	Spectrin beta chain, erythrocytic OS=Homo sapiens GN=SPTB PE=1 SV=5 - [SPTB1_HUMAN]	20.95	1.31	1	0	1	1	2137	246.316	5.2749
B2RMN7	Spectrin, beta, erythrocytic OS=Homo sapiens GN=SPTB PE=2 SV=1 - [B2RMN7_HUMAN]	20.95	1.31	1	0	1	1	2137	246.416	5.2749
A0A024R674	Spectrin, beta, erythrocytic (Includes spherocytosis, clinical type I), isoform CRA_e OS=Homo sapiens GN=SPTB PE=4 SV=1 - [A0A024R674_HUMAN]	20.95	1.2	1	0	1	1	2328	267.591	5.36377
Q8WX82	Beta I spectrin form betaI sigma3 (Fragment) OS=Homo sapiens PE=2 SV=1 - [Q8WX82_HUMAN]	20.95	2.72	1	0	1	1	1028	117.477	5.19873
Q59FP5	Spectrin, beta, erythrocytic (Includes spherocytosis, clinical type I) variant (Fragment) OS=Homo sapiens PE=2 SV=1 - [Q59FP5_HUMAN]	20.95	1.2	1	0	1	1	2332	268.073	5.36377
B4DEV3	cDNA FLJ60234, highly similar to Homo sapiens neuropathy target esterase (NTE), mRNA OS=Homo sapiens PE=2 SV=1 - [B4DEV3_HUMAN]	20.92	5.7	1	0	1	1	456	49.6286	7.89893
H0YNN7	UPF0258 protein KIAA1024 OS=Homo sapiens GN=KIAA1024 PE=4 SV=1 - [H0YNN7_HUMAN]	20.57	1.41	1	0	1	7	854	95.9395	7.25439
Q9UPX6	UPF0258 protein KIAA1024 OS=Homo sapiens GN=KIAA1024 PE=2 SV=3 - [K1024_HUMAN]	20.57	1.31	1	0	1	7	916	102.928	7.31299
Q08ES8	Cell growth-inhibiting protein 34 OS=Homo sapiens PE=2 SV=1 - [Q08ES8_HUMAN]	20.43	9.04	1	0	1	5	177	20.0816	9.59814
Q03164	Histone-lysine N-methyltransferase 2A OS=Homo sapiens GN=KMT2A PE=1 SV=5 - [KMT2A_HUMAN]	20.33	0.63	1	0	3	9	3969	431.497	9.08545
E9PR05	Histone-lysine N-methyltransferase 2A (Fragment) OS=Homo sapiens GN=KMT2A PE=1 SV=2 - [E9PR05_HUMAN]	20.33	1.04	1	0	2	8	1439	155.358	10.3599
H7BYJ6	Histone-lysine N-methyltransferase 2A (Fragment) OS=Homo sapiens GN=KMT2A PE=1 SV=1 - [H7BYJ6_HUMAN]	20.33	2.46	1	0	1	1	366	41.2023	8.48486
Q1HA41	MLL-MAML2 protein (Fragment) OS=Homo sapiens GN=MLL-MAML2 PE=2 SV=1 - [Q1HA41_HUMAN]	20.33	1.41	1	0	1	1	637	68.8035	9.86182
Q8N6B4	Myeloid/lymphoid or mixed-lineage leukemia/clathrin assembly protein fusion protein (Fragment) OS=Homo sapiens GN=MLL/CALM fusion PE=2 SV=1 - [Q8N6B4_HUMAN]	20.33	3.34	1	0	2	3	599	63.3507	9.26123
B3W6H7	Putative uncharacterized protein TET1-MLL (Fragment) OS=Homo sapiens GN=TET1-MLL PE=2 SV=1 - [B3W6H7_HUMAN]	20.33	4.41	1	0	1	1	204	21.994	10.1548
Q4G0P3	Hydrocephalus-inducing protein homolog OS=Homo sapiens GN=HYDIN PE=1 SV=3 - [HYDIN_HUMAN]	20.07	1.41	1	0	4	10	5121	575.528	6.06201
J3QQJ7	Hydrocephalus-inducing protein homolog (Fragment) OS=Homo sapiens GN=HYDIN PE=1 SV=1 - [J3QQJ7_HUMAN]	20.07	1.56	1	0	1	2	833	92.9615	5.8335
Q9NWQ8	Phosphoprotein associated with glycosphingolipid-enriched microdomains 1 OS=Homo sapiens GN=PAG1 PE=1 SV=2 - [PHAG1_HUMAN]	20.07	6.48	1	0	1	1	432	46.9515	4.65283
Q7M4Q5	Basic proline-rich peptide IB-8a (Fragments) OS=Homo sapiens PE=1 SV=1 - [Q7M4Q5_HUMAN]	19.43	44.53	1	0	1	6	128	12.4203	10.9312
P01621	Ig kappa chain V-III region NG9 (Fragment) OS=Homo sapiens PE=1 SV=1 - [KV303_HUMAN]	0	15	1	0	2	6	100	10.7223	6.52197
Q8N4F0	BPI fold-containing family B member 2 OS=Homo sapiens GN=BPIFB2 PE=1 SV=2 - [BPIB2_HUMAN]	0	1.53	1	0	1	12	458	49.1417	8.71924
Q8IVL1	Neuron navigator 2 OS=Homo sapiens GN=NAV2 PE=1 SV=3 - [NAV2_HUMAN]	0	0.8	1	0	1	1	2488	268.003	9.02686
P31146	Coronin-1A OS=Homo sapiens GN=CORO1A PE=1 SV=4 - [COR1A_HUMAN]	0	3.9	1	1	2	5	461	50.9938	6.68311
E5RIG2	CUB and sushi domain-containing protein 1 OS=Homo sapiens GN=CSMD1 PE=2 SV=1 - [E5RIG2_HUMAN]	0	0.5	1	0	1	1	3565	388.575	6.02393
B1ANS9	WD repeat-containing protein 64 OS=Homo sapiens GN=WDR64 PE=2 SV=1 - [WDR64_HUMAN]	0	0.93	1	0	1	2	1081	123.553	8.19189
Q14185	Dedicator of cytokinesis protein 1 OS=Homo sapiens GN=DOCK1 PE=1 SV=2 - [DOCK1_HUMAN]	0	2.79	1	0	2	3	1865	215.209	7.56201
Q9BQI6	Ankyrin repeat domain-containing protein 32 OS=Homo sapiens GN=ANKRD32 PE=1 SV=2 - [ANR32_HUMAN]	0	2.84	1	0	2	2	1058	120.972	8.44092
P55060	Exportin-2 OS=Homo sapiens GN=CSE1L PE=1 SV=3 - [XPO2_HUMAN]	0	3.19	1	0	2	6	971	110.346	5.77002
Q6ZU35	Uncharacterized protein KIAA1211 OS=Homo sapiens GN=KIAA1211 PE=1 SV=3 - [K1211_HUMAN]	0	3.24	1	0	2	6	1233	136.678	5.60498
Q5IJ48	Protein crumbs homolog 2 OS=Homo sapiens GN=CRB2 PE=1 SV=2 - [CRUM2_HUMAN]	0	1.87	1	0	1	1	1285	134.176	5.5542
Q9Y2E4	Disco-interacting protein 2 homolog C OS=Homo sapiens GN=DIP2C PE=1 SV=2 - [DIP2C_HUMAN]	0	1.48	1	0	2	2	1556	170.658	7.38623
P12107	Collagen alpha-1(XI) chain OS=Homo sapiens GN=COL11A1 PE=1 SV=4 - [COBA1_HUMAN]	0	0.5	1	1	1	1	1806	180.954	5.17334
Q9C0C2	182 kDa tankyrase-1-binding protein OS=Homo sapiens GN=TNKS1BP1 PE=1 SV=4 - [TB182_HUMAN]	0	0.46	1	0	1	4	1729	181.685	4.85596
Q9P2R6	Arginine-glutamic acid dipeptide repeats protein OS=Homo sapiens GN=RERE PE=1 SV=2 - [RERE_HUMAN]	0	1.53	1	0	1	3	1566	172.317	7.69385
Q9C0D5	Protein TANC1 OS=Homo sapiens GN=TANC1 PE=1 SV=3 - [TANC1_HUMAN]	0	0.38	1	0	1	13	1861	202.093	8.32373
Q96BY7	Autophagy-related protein 2 homolog B OS=Homo sapiens GN=ATG2B PE=1 SV=5 - [ATG2B_HUMAN]	0	1.4	1	0	2	6	2078	232.616	5.75732
Q9H0R5	Guanylate-binding protein 3 OS=Homo sapiens GN=GBP3 PE=1 SV=3 - [GBP3_HUMAN]	0	2.35	1	0	1	1	595	68.0709	6.50732
A8DPD7	Protein zyg-11 homolog B OS=Homo sapiens GN=ZYG11B PE=1 SV=1 - [A8DPD7_HUMAN]	0	2.3	1	0	1	15	566	63.472	6.88818
A8MU10	Putative uncharacterized protein ENSP00000381562 OS=Homo sapiens PE=4 SV=1 - [YQ047_HUMAN]	0	6.19	1	0	1	6	97	10.2551	9.62744
B4DE40	cDNA FLJ50114, highly similar to Spermine synthase (EC 2.5.1.22) OS=Homo sapiens PE=2 SV=1 - [B4DE40_HUMAN]	0	7.27	1	0	1	1	275	31.0828	4.93213
B4DUC5	Uncharacterized protein OS=Homo sapiens GN=CSE1L PE=1 SV=1 - [B4DUC5_HUMAN]	0	4.11	1	0	2	6	754	85.4181	5.47803
E5RFY4	Centrosomal protein CEP57L1 OS=Homo sapiens GN=CEP57L1 PE=1 SV=1 - [E5RFY4_HUMAN]	0	1.47	1	0	1	2	477	55.3703	8.54346
E9PC84	Tenascin OS=Homo sapiens GN=TNC PE=1 SV=1 - [E9PC84_HUMAN]	0	1.3	1	0	1	1	1928	210.719	4.95752
F5H1N7	Uncharacterized protein KIAA1211 OS=Homo sapiens GN=KIAA1211 PE=1 SV=1 - [F5H1N7_HUMAN]	0	3.26	1	0	2	6	1226	136.304	5.88428
F8VZR4	RNA-binding motif, single-stranded-interacting protein 2 OS=Homo sapiens GN=RBMS2 PE=1 SV=1 - [F8VZR4_HUMAN]	0	10	1	0	1	6	60	6.48028	8.55811
P15260	Interferon gamma receptor 1 OS=Homo sapiens GN=IFNGR1 PE=1 SV=1 - [INGR1_HUMAN]	0	1.64	1	0	1	2	489	54.3701	4.90674
P29597	Non-receptor tyrosine-protein kinase TYK2 OS=Homo sapiens GN=TYK2 PE=1 SV=3 - [TYK2_HUMAN]	0	0.42	1	0	1	6	1187	133.565	7.15186
A0A024R1F6	Neurofibromin 2 (Bilateral acoustic neuroma), isoform CRA_i OS=Homo sapiens GN=NF2 PE=4 SV=1 - [A0A024R1F6_HUMAN]	0	4.19	1	0	1	1	549	64.1482	8.1626
Q147X3	N-alpha-acetyltransferase 30 OS=Homo sapiens GN=NAA30 PE=1 SV=1 - [NAA30_HUMAN]	0	2.21	1	0	1	14	362	39.2946	5.51611
A0A024R8A2	GTPase activating protein and VPS9 domains 1, isoform CRA_d OS=Homo sapiens GN=GAPVD1 PE=4 SV=1 - [A0A024R8A2_HUMAN]	0	0.47	1	0	1	1	1487	166.064	5.21143
Q2XQZ0	A disintegrin and metalloproteinase with thrombospondin motifs 16 OS=Homo sapiens GN=ADAMTS16 PE=1 SV=1 - [Q2XQZ0_HUMAN]	0	1.4	1	0	1	5	570	63.5517	8.39697
Q5JU00	T-complex-associated testis-expressed protein 1 OS=Homo sapiens GN=TCTE1 PE=2 SV=1 - [TCTE1_HUMAN]	0	1.4	1	0	1	10	501	55.5975	6.80029
Q92614-4	Isoform 4 of Unconventional myosin-XVIIIa OS=Homo sapiens GN=MYO18A - [MY18A_HUMAN]	0	0.74	1	0	2	4	2039	231.097	6.20166
Q9C0D3	Protein zyg-11 homolog B OS=Homo sapiens GN=ZYG11B PE=1 SV=2 - [ZY11B_HUMAN]	0	1.75	1	0	1	15	744	83.8672	6.85889
Q9NPA5	Zinc finger protein 64 homolog, isoforms 1 and 2 OS=Homo sapiens GN=ZFP64 PE=1 SV=3 - [ZF64A_HUMAN]	0	1.62	1	0	1	2	681	74.5958	8.39697
A5JJ20	Anion exchange protein OS=Homo sapiens GN=SLC4A4 PE=2 SV=1 - [A5JJ20_HUMAN]	0	0.82	1	0	1	1	1094	123.102	6.87354
A8K9F4	cDNA FLJ77625, highly similar to Homo sapiens vacuolar protein sorting 54 (VPS54), transcript variant 1, mRNA OS=Homo sapiens PE=2 SV=1 - [A8K9F4_HUMAN]	0	1.23	1	0	1	1	977	110.507	6.50732
B9EK39	TANC1 protein OS=Homo sapiens GN=TANC1 PE=2 SV=1 - [B9EK39_HUMAN]	0	0.5	1	0	1	13	1390	152.051	8.33838
A0A075B6E9	Leucine-rich repeat-containing protein 7 OS=Homo sapiens GN=LRRC7 PE=1 SV=1 - [A0A075B6E9_HUMAN]	0	0.8	1	0	1	4	1495	167.885	6.55127
A0A0C4DG40	Nesprin-1 OS=Homo sapiens GN=SYNE1 PE=1 SV=1 - [A0A0C4DG40_HUMAN]	0	0.35	1	0	3	3	8749	1004.55	5.51611
A0A0A0MTC1	E3 ubiquitin-protein ligase RNF213 OS=Homo sapiens GN=RNF213 PE=1 SV=1 - [A0A0A0MTC1_HUMAN]	0	0.1	1	0	1	5	5256	596.107	6.41748
B7ZVZ4	KIAA1211 protein OS=Homo sapiens GN=KIAA1211 PE=2 SV=1 - [B7ZVZ4_HUMAN]	0	3.26	1	0	2	6	1226	136.386	5.88428
B7ZMH1	KIAA1211 protein OS=Homo sapiens GN=KIAA1211 PE=2 SV=1 - [B7ZMH1_HUMAN]	0	3.33	1	0	2	6	1202	133.561	5.63037
B2RWN6	KIAA1211 protein OS=Homo sapiens GN=KIAA1211 PE=2 SV=1 - [B2RWN6_HUMAN]	0	3.25	1	0	2	6	1232	137.084	5.88428
B3KS28	cDNA FLJ35355 fis, clone PUAEN2000152, moderately similar to N-terminal acetyltransferase C complexcatalytic subunit MAK3 (EC 2.3.1.88) OS=Homo sapiens PE=2 SV=1 - [B3KS28_HUMAN]	0	2.21	1	0	1	14	362	39.2186	5.51611
B4E2G1	cDNA FLJ55379, moderately similar to N-terminal acetyltransferase C complex catalytic subunit MAK3 (EC 2.3.1.88) OS=Homo sapiens PE=2 SV=1 - [B4E2G1_HUMAN]	0	3.32	1	0	1	14	241	27.1057	6.56592
B4E209	cDNA FLJ53463, highly similar to Bactericidal/permeability-increasingprotein-like 1 OS=Homo sapiens PE=2 SV=1 - [B4E209_HUMAN]	0	1.62	1	0	1	12	433	46.3472	8.96826
A0A0A0MSD0	Sushi, von Willebrand factor type A, EGF and pentraxin domain-containing protein 1 OS=Homo sapiens GN=SVEP1 PE=1 SV=1 - [A0A0A0MSD0_HUMAN]	0	0.67	1	0	1	2	3574	390.214	5.50342
D6W5H5	Alstrom syndrome 1, isoform CRA_c OS=Homo sapiens GN=ALMS1 PE=4 SV=1 - [D6W5H5_HUMAN]	0	0.72	1	0	2	2	4167	460.613	6.27783
A0A087X1A5	Double-stranded RNA-binding protein Staufen homolog 1 OS=Homo sapiens GN=STAU1 PE=1 SV=1 - [A0A087X1A5_HUMAN]	0	2.03	1	0	1	6	493	54.9116	9.67139
B4DYT0	cDNA FLJ51150, highly similar to Sortilin-related receptor OS=Homo sapiens PE=2 SV=1 - [B4DYT0_HUMAN]	0	1.96	1	0	1	1	1124	125.705	5.61768
B3KRM3	cDNA FLJ34560 fis, clone KIDNE2001857, highly similar to Homo sapiens solute carrier family 22, member 6, transcript variant 2, mRNA OS=Homo sapiens PE=2 SV=1 - [B3KRM3_HUMAN]	0	6.36	1	0	1	1	550	60.2622	8.68994
Q7Z7P1	CAMTA1 protein (Fragment) OS=Homo sapiens GN=CAMTA1 PE=2 SV=1 - [Q7Z7P1_HUMAN]	0	5.97	1	0	2	2	636	71.9789	9.23193
A0A024RD92	HCG39854, isoform CRA_a OS=Homo sapiens GN=hCG_39854 PE=4 SV=1 - [A0A024RD92_HUMAN]	0	5.71	1	0	2	6	701	75.3868	9.48096
B4DPS6	cDNA FLJ59371, highly similar to Exportin-2 OS=Homo sapiens PE=2 SV=1 - [B4DPS6_HUMAN]	0	4.89	1	0	2	6	634	71.7242	6.20166
Q59GJ0	Eukaryotic translation initiation factor 4 gamma, 3 variant (Fragment) OS=Homo sapiens PE=2 SV=1 - [Q59GJ0_HUMAN]	0	0.67	1	0	1	1	1780	195.836	5.64307
Q53GX8	Interferon gamma receptor 1 variant (Fragment) OS=Homo sapiens PE=2 SV=1 - [Q53GX8_HUMAN]	0	1.64	1	0	1	2	489	54.3691	4.93213
Q6ZNV7	CDNA FLJ27053 fis, clone SPL00486 OS=Homo sapiens PE=2 SV=1 - [Q6ZNV7_HUMAN]	0	4.43	1	0	2	20	158	17.3787	8.00146
A0A087WWQ1	Neuroblastoma breakpoint family member 26 OS=Homo sapiens GN=NBPF26 PE=4 SV=1 - [A0A087WWQ1_HUMAN]	0	0.85	1	0	1	1	942	108.282	4.7417
B3KTI5	cDNA FLJ38324 fis, clone FCBBF3024663, weakly similar to Zyg-11 protein homolog OS=Homo sapiens PE=2 SV=1 - [B3KTI5_HUMAN]	0	1.9	1	0	1	15	683	77.128	7.28369
B3KY41	cDNA FLJ46786 fis, clone TRACH3028837, highly similar to Homo sapiens smoothelin (SMTN), transcript variant 2, mRNA OS=Homo sapiens PE=2 SV=1 - [B3KY41_HUMAN]	0	2.56	1	0	2	2	938	101.294	9.15869
Q9BY69	Interferon-gamma receptor OS=Homo sapiens PE=2 SV=1 - [Q9BY69_HUMAN]	0	1.64	1	0	1	2	489	54.3281	4.90674
B4DM31	cDNA FLJ54022, highly similar to Exportin-2 OS=Homo sapiens PE=2 SV=1 - [B4DM31_HUMAN]	0	4.07	1	0	2	6	762	85.9779	6.13818
B2R6Q9	cDNA, FLJ93067, highly similar to Homo sapiens interferon gamma receptor 1 (IFNGR1), mRNA OS=Homo sapiens PE=2 SV=1 - [B2R6Q9_HUMAN]	0	1.64	1	0	1	2	489	54.3421	4.90674
B4DLL6	cDNA FLJ54961, highly similar to Interferon-gamma receptor alpha chain OS=Homo sapiens PE=2 SV=1 - [B4DLL6_HUMAN]	0	1.74	1	0	1	2	461	51.5026	4.93213
B7Z3L5	Sodium/nucleoside cotransporter OS=Homo sapiens PE=2 SV=1 - [B7Z3L5_HUMAN]	0	8.49	1	0	1	1	636	69.9867	7.89893
B4DR60	cDNA FLJ56882, highly similar to Activating signal cointegrator 1 complex subunit 3 (EC 3.6.1.-) (Fragment) OS=Homo sapiens PE=2 SV=1 - [B4DR60_HUMAN]	0	2.11	1	0	1	1	1041	118.99	6.93213
Q8N7S3	cDNA FLJ40411 fis, clone TESTI2037845 (Fragment) OS=Homo sapiens PE=2 SV=1 - [Q8N7S3_HUMAN]	0	4.19	1	0	1	2	644	72.6088	5.16064
Q14936	Interferon-gamma receptor alpha chain OS=Homo sapiens PE=4 SV=1 - [Q14936_HUMAN]	0	1.65	1	0	1	2	484	53.7847	4.90674
