# Supplementary material for: Agonists of Orally Expressed TRP Channels Stimulate Salivary Secretion and Modify the Salivary Proteome
Source: Mol Cell Proteomics. 2020 Nov 25;19(10):1664–76. doi: 10.1074/mcp.RA120.002174 (PMC8014997; doi:10.1074/mcp.RA120.002174)
Supplement: Supplementary file 1 [file mmc1.zip › 161586_0_supp_549272_qc14p6.xlsx]

## Sheet: Sheet1
Accession	Description	Score	Coverage	# Proteins	# Unique Peptides	# Peptides	# PSMs	# AAs	MW [kDa]	calc. pI
Q9HC84	Mucin-5B OS=Homo sapiens GN=MUC5B PE=1 SV=3 - [MUC5B_HUMAN]	10536	14.7	1	1	54	488	5762	595.96	6.63916
P01037	Cystatin-SN OS=Homo sapiens GN=CST1 PE=1 SV=3 - [CYTN_HUMAN]	10399.4	65.25	1	7	14	464	141	16.3773	7.21045
A7Y9J9	Mucin 5AC, oligomeric mucus/gel-forming OS=Homo sapiens GN=MUC5AC PE=4 SV=1 - [A7Y9J9_HUMAN]	10215.3	12.82	1	0	52	471	6207	648.387	6.75635
P01036	Cystatin-S OS=Homo sapiens GN=CST4 PE=1 SV=3 - [CYTS_HUMAN]	7765.52	69.5	1	7	15	410	141	16.204	5.021
P04745	Alpha-amylase 1 OS=Homo sapiens GN=AMY1A PE=1 SV=2 - [AMY1_HUMAN]	6779.82	45.6	1	0	25	378	511	57.7309	6.93213
P19961	Alpha-amylase 2B OS=Homo sapiens GN=AMY2B PE=1 SV=1 - [AMY2B_HUMAN]	6779.82	41.29	1	0	24	376	511	57.673	7.09326
B7ZMD7	Alpha-amylase OS=Homo sapiens GN=AMY1A PE=2 SV=1 - [B7ZMD7_HUMAN]	6779.82	45.6	1	0	25	378	511	57.7169	6.93213
Q6NSB3	Alpha-amylase (Fragment) OS=Homo sapiens GN=AMY1A PE=2 SV=1 - [Q6NSB3_HUMAN]	6719.1	41.01	1	0	23	370	495	56.1745	8.55811
P04746	Pancreatic alpha-amylase OS=Homo sapiens GN=AMY2A PE=1 SV=2 - [AMYP_HUMAN]	6671.83	32.49	1	0	20	356	511	57.67	7.04932
Q53F26	Alpha-amylase (Fragment) OS=Homo sapiens PE=2 SV=1 - [Q53F26_HUMAN]	6671.83	32.49	1	0	20	356	511	57.684	7.04932
Q9UGM3	Deleted in malignant brain tumors 1 protein OS=Homo sapiens GN=DMBT1 PE=1 SV=2 - [DMBT1_HUMAN]	6515.3	29.38	1	5	11	195	2413	260.569	5.43994
P02768	Serum albumin OS=Homo sapiens GN=ALB PE=1 SV=2 - [ALBU_HUMAN]	5098.29	51.89	1	0	30	256	609	69.3215	6.27783
B2RBS8	cDNA, FLJ95666, highly similar to Homo sapiens albumin (ALB), mRNA OS=Homo sapiens PE=2 SV=1 - [B2RBS8_HUMAN]	5098.29	51.89	1	0	30	256	609	69.3476	6.27783
A8K9P0	cDNA FLJ78413, highly similar to Homo sapiens albumin, mRNA OS=Homo sapiens PE=2 SV=1 - [A8K9P0_HUMAN]	5089.1	50.33	1	0	29	253	608	69.2224	6.27783
B4DPP6	cDNA FLJ54371, highly similar to Serum albumin OS=Homo sapiens PE=2 SV=1 - [B4DPP6_HUMAN]	5013.82	49.84	1	0	29	250	618	70.317	6.0874
Q5T085	Alpha-amylase (Fragment) OS=Homo sapiens GN=AMY1B PE=3 SV=1 - [Q5T085_HUMAN]	4776.9	50.88	1	0	14	271	226	25.5544	7.31299
A0A024QYW2	Alpha-amylase (Fragment) OS=Homo sapiens GN=hCG_1992932 PE=3 SV=1 - [A0A024QYW2_HUMAN]	4697.39	35.89	1	0	12	265	248	28.2237	6.97607
F6KPG5	Albumin (Fragment) OS=Homo sapiens PE=2 SV=1 - [F6KPG5_HUMAN]	4682.45	48.72	1	0	28	240	585	66.488	6.03662
Q56G89	Serum albumin OS=Homo sapiens PE=2 SV=1 - [Q56G89_HUMAN]	4650.96	44.17	1	0	27	238	609	69.0393	6.20166
A0A0C4DGB6	Serum albumin OS=Homo sapiens GN=ALB PE=1 SV=1 - [A0A0C4DGB6_HUMAN]	4539.69	48.18	1	0	27	221	604	69.1814	6.3667
B7WNR0	Serum albumin OS=Homo sapiens GN=ALB PE=2 SV=1 - [B7WNR0_HUMAN]	4297.74	51.62	1	0	27	217	494	56.1753	7.13721
C9JKR2	Albumin, isoform CRA_k OS=Homo sapiens GN=ALB PE=2 SV=1 - [C9JKR2_HUMAN]	4297.74	61.15	1	0	27	217	417	47.2567	6.354
D6RHD5	Serum albumin OS=Homo sapiens GN=ALB PE=2 SV=1 - [D6RHD5_HUMAN]	4288.55	53.38	1	0	26	214	459	52.0251	6.84424
H0YA55	Serum albumin (Fragment) OS=Homo sapiens GN=ALB PE=4 SV=1 - [H0YA55_HUMAN]	4288.55	53.96	1	0	26	214	454	51.5358	6.94678
P09228	Cystatin-SA OS=Homo sapiens GN=CST2 PE=1 SV=1 - [CYTT_HUMAN]	3928.59	32.62	1	5	11	259	141	16.4342	4.93213
B4DPR2	cDNA FLJ50830, highly similar to Serum albumin OS=Homo sapiens PE=2 SV=1 - [B4DPR2_HUMAN]	3881.82	42.83	1	0	25	201	523	59.5351	7.1665
H7BZQ8	Alpha-amylase (Fragment) OS=Homo sapiens GN=AMY2A PE=1 SV=1 - [H7BZQ8_HUMAN]	3868.31	35.89	1	0	11	237	209	23.5503	6.53662
A0A087WWT3	Serum albumin OS=Homo sapiens GN=ALB PE=1 SV=1 - [A0A087WWT3_HUMAN]	3531.24	54.55	1	0	18	161	396	45.1184	6.1001
P01876	Ig alpha-1 chain C region OS=Homo sapiens GN=IGHA1 PE=1 SV=2 - [IGHA1_HUMAN]	2317.86	43.63	1	0	12	147	353	37.6306	6.50732
Q6MZW0	Putative uncharacterized protein DKFZp686J11235 (Fragment) OS=Homo sapiens GN=DKFZp686J11235 PE=1 SV=1 - [Q6MZW0_HUMAN]	2317.86	30.43	1	0	12	147	506	54.4249	6.771
Q96K68	cDNA FLJ14473 fis, clone MAMMA1001080, highly similar to Homo sapiens SNC73 protein (SNC73) mRNA OS=Homo sapiens PE=2 SV=1 - [Q96K68_HUMAN]	2317.86	31.17	1	0	12	147	494	53.0542	6.85889
Q9UP60	SNC73 protein OS=Homo sapiens GN=SNC73 PE=2 SV=1 - [Q9UP60_HUMAN]	2317.86	40.1	1	0	12	147	384	40.9211	6.15088
Q8NCL6	cDNA FLJ90170 fis, clone MAMMA1000370, highly similar to Ig alpha-1 chain C region OS=Homo sapiens PE=2 SV=1 - [Q8NCL6_HUMAN]	2317.86	31.24	1	0	12	147	493	53.1903	6.52197
B4E262	cDNA FLJ61058, highly similar to Deleted in malignant brain tumors 1 protein OS=Homo sapiens PE=2 SV=1 - [B4E262_HUMAN]	2197.47	20.26	1	0	5	76	390	41.0653	4.70361
Q5T084	Alpha-amylase 1 (Fragment) OS=Homo sapiens GN=AMY1A PE=4 SV=1 - [Q5T084_HUMAN]	2058.06	67.62	1	0	9	152	105	12.4131	8.19189
Q6ZW64	cDNA FLJ41552 fis, clone COLON2004478, highly similar to Protein Tro alpha1 H,myeloma OS=Homo sapiens PE=2 SV=1 - [Q6ZW64_HUMAN]	1995.22	31.17	1	0	11	135	494	53.2872	6.52197
Q6N092	Putative uncharacterized protein DKFZp686K18196 (Fragment) OS=Homo sapiens GN=DKFZp686K18196 PE=2 SV=1 - [Q6N092_HUMAN]	1995.22	29.67	1	0	11	135	519	56.3879	6.93213
Q96DK0	CDNA FLJ25298 fis, clone STM07683, highly similar to Protein Tro alpha1 H,myeloma OS=Homo sapiens PE=2 SV=1 - [Q96DK0_HUMAN]	1995.22	31.05	1	0	11	135	496	53.4982	6.65381
P01833	Polymeric immunoglobulin receptor OS=Homo sapiens GN=PIGR PE=1 SV=4 - [PIGR_HUMAN]	1958.3	34.29	1	29	32	209	764	83.2317	5.74463
P31025	Lipocalin-1 OS=Homo sapiens GN=LCN1 PE=1 SV=1 - [LCN1_HUMAN]	1900.01	29.55	1	4	6	97	176	19.2378	5.57959
Q8WY24	SNC66 protein OS=Homo sapiens PE=1 SV=1 - [Q8WY24_HUMAN]	1872.05	29.18	1	0	10	114	497	53.6314	6.66846
Q6N090	Putative uncharacterized protein DKFZp686G21220 (Fragment) OS=Homo sapiens GN=DKFZp686G21220 PE=2 SV=1 - [Q6N090_HUMAN]	1822.77	25.89	1	0	10	132	506	54.354	6.59521
B4E1L4	cDNA FLJ59081, highly similar to Mucin-5B OS=Homo sapiens PE=2 SV=1 - [B4E1L4_HUMAN]	1817.79	14.07	1	0	8	88	668	71.6337	5.63037
P02788	Lactotransferrin OS=Homo sapiens GN=LTF PE=1 SV=6 - [TRFL_HUMAN]	1720.03	30.56	1	0	18	95	710	78.1319	8.11865
E7ER44	Kaliocin-1 OS=Homo sapiens GN=LTF PE=2 SV=1 - [E7ER44_HUMAN]	1720.03	30.65	1	0	18	95	708	77.9198	8.11865
B3VMW0	Lactoferrin OS=Homo sapiens PE=2 SV=1 - [B3VMW0_HUMAN]	1720.03	30.52	1	0	18	95	711	78.307	8.11865
Q5EK51	Lactoferrin OS=Homo sapiens PE=2 SV=1 - [Q5EK51_HUMAN]	1720.03	30.52	1	0	18	95	711	78.272	8.17725
P60709	Actin, cytoplasmic 1 OS=Homo sapiens GN=ACTB PE=1 SV=1 - [ACTB_HUMAN]	1714.11	20.53	1	0	8	91	375	41.7097	5.47803
P63261	Actin, cytoplasmic 2 OS=Homo sapiens GN=ACTG1 PE=1 SV=1 - [ACTG_HUMAN]	1714.11	20.53	1	0	8	91	375	41.7658	5.47803
Q8WVW5	Putative uncharacterized protein (Fragment) OS=Homo sapiens PE=2 SV=1 - [Q8WVW5_HUMAN]	1714.11	21.21	1	0	8	91	363	40.4772	6.13818
Q53G99	Beta actin variant (Fragment) OS=Homo sapiens PE=2 SV=1 - [Q53G99_HUMAN]	1714.11	20.53	1	0	8	91	375	41.7378	5.59229
Q53G76	Beta actin variant (Fragment) OS=Homo sapiens PE=2 SV=1 - [Q53G76_HUMAN]	1714.11	20.53	1	0	8	91	375	41.6937	5.47803
Q53GK6	Beta actin variant (Fragment) OS=Homo sapiens PE=2 SV=1 - [Q53GK6_HUMAN]	1714.11	20.53	1	0	8	91	375	41.6957	5.47803
B4DVQ0	cDNA FLJ58286, highly similar to Actin, cytoplasmic 2 OS=Homo sapiens PE=2 SV=1 - [B4DVQ0_HUMAN]	1714.11	20.72	1	0	7	90	333	37.3246	5.70654
B4E335	cDNA FLJ52842, highly similar to Actin, cytoplasmic 1 OS=Homo sapiens PE=2 SV=1 - [B4E335_HUMAN]	1714.11	21.94	1	0	8	91	351	39.2005	5.59229
B4E3A4	cDNA FLJ57283, highly similar to Actin, cytoplasmic 2 OS=Homo sapiens PE=2 SV=1 - [B4E3A4_HUMAN]	1714.11	21.63	1	0	8	91	356	39.7737	5.37646
B4DW52	cDNA FLJ55253, highly similar to Actin, cytoplasmic 1 OS=Homo sapiens PE=2 SV=1 - [B4DW52_HUMAN]	1711.82	20.46	1	0	7	88	347	38.6082	5.35107
E7EQB2	Kaliocin-1 (Fragment) OS=Homo sapiens GN=LTF PE=2 SV=1 - [E7EQB2_HUMAN]	1672.12	29.02	1	0	17	90	696	76.5769	8.01611
B3KSL2	cDNA FLJ36533 fis, clone TRACH2004428, highly similar to Lactotransferrin (EC 3.4.21.-) (Fragment) OS=Homo sapiens PE=2 SV=1 - [B3KSL2_HUMAN]	1672.12	28.98	1	0	17	90	697	76.704	8.01611
W8QEY1	Lactoferrin OS=Homo sapiens PE=2 SV=1 - [W8QEY1_HUMAN]	1635.84	28.55	1	0	17	87	711	78.332	8.17725
B7ZAL5	cDNA, FLJ79229, highly similar to Lactotransferrin (EC 3.4.21.-) OS=Homo sapiens PE=2 SV=1 - [B7ZAL5_HUMAN]	1635.84	29.58	1	0	16	80	666	73.1232	7.78174
Q2TUW9	Lactoferrin OS=Homo sapiens PE=2 SV=1 - [Q2TUW9_HUMAN]	1635.84	30.75	1	0	18	95	709	77.9307	8.11865
A8K494	cDNA FLJ78440, highly similar to Human lactoferrin OS=Homo sapiens PE=2 SV=1 - [A8K494_HUMAN]	1622.82	28.83	1	0	17	92	711	78.318	8.17725
Q9NYE4	Cervical mucin MUC5B (Fragment) OS=Homo sapiens PE=2 SV=1 - [Q9NYE4_HUMAN]	1533.98	7.12	1	0	3	51	716	71.1516	7.35693
P62736	Actin, aortic smooth muscle OS=Homo sapiens GN=ACTA2 PE=1 SV=1 - [ACTA_HUMAN]	1487.92	15.65	1	0	7	73	377	41.9818	5.38916
P68032	Actin, alpha cardiac muscle 1 OS=Homo sapiens GN=ACTC1 PE=1 SV=1 - [ACTC_HUMAN]	1487.92	15.65	1	0	7	73	377	41.9919	5.38916
P63267	Actin, gamma-enteric smooth muscle OS=Homo sapiens GN=ACTG2 PE=1 SV=1 - [ACTH_HUMAN]	1487.92	15.69	1	0	7	73	376	41.8498	5.47803
P68133	Actin, alpha skeletal muscle OS=Homo sapiens GN=ACTA1 PE=1 SV=1 - [ACTS_HUMAN]	1487.92	15.65	1	0	7	73	377	42.0239	5.38916
Q6S8J3	POTE ankyrin domain family member E OS=Homo sapiens GN=POTEE PE=1 SV=3 - [POTEE_HUMAN]	1487.92	4	1	0	4	60	1075	121.286	6.20166
A5A3E0	POTE ankyrin domain family member F OS=Homo sapiens GN=POTEF PE=1 SV=2 - [POTEF_HUMAN]	1487.92	5.86	1	0	5	61	1075	121.367	6.20166
A8K3K1	cDNA FLJ78096, highly similar to Homo sapiens actin, alpha, cardiac muscle (ACTC), mRNA OS=Homo sapiens PE=2 SV=1 - [A8K3K1_HUMAN]	1487.92	15.38	1	0	6	64	377	42.0199	5.38916
Q13707	ACTA2 protein (Fragment) OS=Homo sapiens GN=ACTA2 PE=3 SV=1 - [Q13707_HUMAN]	1487.92	15.45	1	0	5	61	330	36.7832	5.35107
B3KUD3	cDNA FLJ39583 fis, clone SKMUS2004897, highly similar to ACTIN, ALPHA SKELETAL MUSCLE OS=Homo sapiens PE=2 SV=1 - [B3KUD3_HUMAN]	1487.92	17.25	1	0	7	73	342	37.7999	5.73193
B3KW67	cDNA FLJ42347 fis, clone UTERU2003399, highly similar to Actin, gamma-enteric smooth muscle OS=Homo sapiens PE=2 SV=1 - [B3KW67_HUMAN]	1487.92	15.69	1	0	7	73	376	41.7898	5.47803
B7Z6P1	cDNA FLJ53662, highly similar to Actin, alpha skeletal muscle OS=Homo sapiens PE=2 SV=1 - [B7Z6P1_HUMAN]	1487.92	17.2	1	0	7	73	343	38.5541	5.37646
Q5VSP4	Putative lipocalin 1-like protein 1 OS=Homo sapiens GN=LCN1P1 PE=5 SV=1 - [LC1L1_HUMAN]	1453.48	12.96	1	0	2	56	162	17.907	4.99561
F8W148	Carbonic anhydrase 6 (Fragment) OS=Homo sapiens GN=CA6 PE=1 SV=1 - [F8W148_HUMAN]	1431.22	17.11	1	1	4	85	187	21.0494	6.80029
B2MV14	Truncated lactoferrin OS=Homo sapiens GN=LTF PE=3 SV=1 - [B2MV14_HUMAN]	1348.37	27.86	1	0	14	74	585	64.1928	8.07471
P23280	Carbonic anhydrase 6 OS=Homo sapiens GN=CA6 PE=1 SV=3 - [CAH6_HUMAN]	1240.71	10.39	1	0	5	68	308	35.3446	7.02002
B4DUH8	cDNA FLJ60163, highly similar to Carbonic anhydrase 6 (EC 4.2.1.1) OS=Homo sapiens PE=2 SV=1 - [B4DUH8_HUMAN]	1240.71	10.26	1	0	5	68	312	35.7667	7.02002
B4DUI8	cDNA FLJ52761, highly similar to Actin, aortic smooth muscle OS=Homo sapiens PE=2 SV=1 - [B4DUI8_HUMAN]	1157.45	11.45	1	0	5	54	332	37.3387	5.5542
B4E1V0	cDNA FLJ54839, highly similar to Lactotransferrin (EC 3.4.21.-) OS=Homo sapiens PE=2 SV=1 - [B4E1V0_HUMAN]	1156.9	41	1	0	9	52	300	33.0041	7.63525
Q562R1	Beta-actin-like protein 2 OS=Homo sapiens GN=ACTBL2 PE=1 SV=2 - [ACTBL_HUMAN]	1156.13	13.3	1	0	5	66	376	41.976	5.59229
Q9BYX7	Putative beta-actin-like protein 3 OS=Homo sapiens GN=POTEKP PE=5 SV=1 - [ACTBM_HUMAN]	1155.02	4.27	1	0	1	38	375	41.9888	6.32861
B3KWQ3	cDNA FLJ43573 fis, clone RECTM2001691, highly similar to Actin, cytoplasmic 2 OS=Homo sapiens PE=2 SV=1 - [B3KWQ3_HUMAN]	1155.02	12.65	1	0	4	51	253	28.193	5.33838
A4UCT3	Beta-actin (Fragment) OS=Homo sapiens PE=2 SV=1 - [A4UCT3_HUMAN]	1155.02	18.18	1	0	3	50	132	14.7273	5.12256
B7ZAP6	cDNA, FLJ79260, highly similar to Actin, cytoplasmic 2 OS=Homo sapiens PE=2 SV=1 - [B7ZAP6_HUMAN]	1155.02	10.88	1	0	4	51	294	33.0795	5.64307
G8FSY7	Beta actin (Fragment) OS=Homo sapiens GN=ACTB PE=2 SV=1 - [G8FSY7_HUMAN]	1155.02	6.96	1	0	1	38	230	25.7078	6.39209
A5GZ75	Beta-actin (Fragment) OS=Homo sapiens PE=2 SV=1 - [A5GZ75_HUMAN]	1155.02	15.89	1	0	3	50	151	16.8474	5.57959
B3KPP5	cDNA FLJ32030 fis, clone NTONG2000040, highly similar to Actin, alpha cardiac OS=Homo sapiens PE=2 SV=1 - [B3KPP5_HUMAN]	1155.02	12.9	1	0	3	50	186	20.9305	5.65576
V9HVZ7	Epididymis luminal protein 176 OS=Homo sapiens GN=HEL-176 PE=2 SV=1 - [V9HVZ7_HUMAN]	1155.02	14.35	1	0	4	51	223	25.0195	5.65576
F1BXA6	Beta-actin (Fragment) OS=Homo sapiens PE=2 SV=1 - [F1BXA6_HUMAN]	1155.02	22.02	1	0	3	50	109	12.1881	6.04932
Q96FU6	ACTG1 protein (Fragment) OS=Homo sapiens GN=ACTG1 PE=2 SV=2 - [Q96FU6_HUMAN]	1155.02	14.55	1	0	3	50	165	18.4391	5.35107
Q6PJ43	ACTG1 protein (Fragment) OS=Homo sapiens GN=ACTG1 PE=2 SV=1 - [Q6PJ43_HUMAN]	1155.02	12.17	1	0	4	51	263	29.3927	5.69385
Q96DE1	Putative uncharacterized protein (Fragment) OS=Homo sapiens PE=2 SV=1 - [Q96DE1_HUMAN]	1155.02	15.09	1	0	3	50	159	17.7127	5.30029
K4EQ44	Beta actin (Fragment) OS=Homo sapiens PE=4 SV=1 - [K4EQ44_HUMAN]	1155.02	24.74	1	0	2	39	97	11.0445	4.88135
K4ENJ5	Beta actin (Fragment) OS=Homo sapiens PE=4 SV=1 - [K4ENJ5_HUMAN]	1155.02	24.74	1	0	2	39	97	11.0145	4.99561
C9J2Z5	Alpha-amylase 2B (Fragment) OS=Homo sapiens GN=AMY2B PE=4 SV=1 - [C9J2Z5_HUMAN]	1081.47	68.75	1	0	8	97	96	11.4096	7.88428
C9JWK7	Alpha-amylase 2B (Fragment) OS=Homo sapiens GN=AMY2B PE=4 SV=1 - [C9JWK7_HUMAN]	1081.47	67.44	1	0	7	95	86	10.2051	8.32373
P01877	Ig alpha-2 chain C region OS=Homo sapiens GN=IGHA2 PE=1 SV=3 - [IGHA2_HUMAN]	1071.85	39.71	1	0	8	106	340	36.503	6.1001
Q6MZV6	Putative uncharacterized protein DKFZp686L19235 OS=Homo sapiens GN=DKFZp686L19235 PE=2 SV=1 - [Q6MZV6_HUMAN]	1071.85	28.18	1	0	8	106	479	51.6065	5.77002
A0A0G2JMB2	Ig alpha-2 chain C region (Fragment) OS=Homo sapiens GN=IGHA2 PE=1 SV=1 - [A0A0G2JMB2_HUMAN]	1071.85	39.71	1	0	8	106	340	36.4851	6.1001
Q7Z374	Putative uncharacterized protein DKFZp686C02218 (Fragment) OS=Homo sapiens GN=DKFZp686C02218 PE=2 SV=1 - [Q7Z374_HUMAN]	1071.85	27.44	1	0	8	106	492	53.7418	7.04932
Q7Z379	Putative uncharacterized protein DKFZp686K04218 (Fragment) OS=Homo sapiens GN=DKFZp686K04218 PE=2 SV=1 - [Q7Z379_HUMAN]	1071.85	28.24	1	0	8	106	478	51.5877	6.52197
Q6P089	IGH@ protein OS=Homo sapiens GN=IGH@ PE=2 SV=1 - [Q6P089_HUMAN]	1071.85	28.13	1	0	8	106	480	51.9646	6.31592
Q9NPP6	Immunoglobulin heavy chain variant (Fragment) OS=Homo sapiens PE=2 SV=1 - [Q9NPP6_HUMAN]	1071.85	32.45	1	0	8	106	416	44.758	6.12549
Q6ZVX0	cDNA FLJ41981 fis, clone SMINT2011888, highly similar to Protein Tro alpha1 H,myeloma OS=Homo sapiens PE=2 SV=1 - [Q6ZVX0_HUMAN]	1071.85	27.72	1	0	8	106	487	52.841	5.92236
Q6P5S8	IGK@ protein OS=Homo sapiens GN=IGK@ PE=1 SV=1 - [Q6P5S8_HUMAN]	1018.41	29.24	1	0	6	41	236	25.7568	6.32861
P01834	Ig kappa chain C region OS=Homo sapiens GN=IGKC PE=1 SV=1 - [IGKC_HUMAN]	973.36	50.94	1	0	4	35	106	11.6017	5.87158
Q8TCD0	Uncharacterized protein OS=Homo sapiens PE=1 SV=1 - [Q8TCD0_HUMAN]	973.36	22.59	1	0	4	35	239	26.218	8.06006
Q0KKI6	Immunoblobulin light chain (Fragment) OS=Homo sapiens PE=1 SV=1 - [Q0KKI6_HUMAN]	973.36	24.66	1	0	4	35	219	24.015	8.06006
Q6PJF2	IGK@ protein OS=Homo sapiens GN=IGK@ PE=1 SV=1 - [Q6PJF2_HUMAN]	973.36	25.53	1	0	5	36	235	25.5047	6.55127
Q7Z3Y4	Uncharacterized protein OS=Homo sapiens PE=1 SV=1 - [Q7Z3Y4_HUMAN]	973.36	22.88	1	0	4	35	236	25.6857	7.59131
Q6GMX0	Uncharacterized protein OS=Homo sapiens PE=1 SV=1 - [Q6GMX0_HUMAN]	973.36	22.88	1	0	4	35	236	25.7908	7.97217
Q6PIL8	IGK@ protein OS=Homo sapiens GN=IGK@ PE=1 SV=1 - [Q6PIL8_HUMAN]	973.36	25.42	1	0	5	36	236	25.8179	6.55127
Q5EFE6	Anti-RhD monoclonal T125 kappa light chain OS=Homo sapiens PE=2 SV=1 - [Q5EFE6_HUMAN]	973.36	23.08	1	0	4	35	234	25.6817	8.42627
V9HW34	Epididymis luminal protein 213 OS=Homo sapiens GN=HEL-213 PE=2 SV=1 - [V9HW34_HUMAN]	973.36	22.98	1	0	4	35	235	25.6299	6.55127
A0A087WZW8	Ig kappa chain C region OS=Homo sapiens GN=IGKC PE=4 SV=2 - [A0A087WZW8_HUMAN]	973.36	45.38	1	0	4	35	119	12.9885	7.23975
A0A087X1V9	Ig kappa chain C region OS=Homo sapiens GN=IGKC PE=1 SV=3 - [A0A087X1V9_HUMAN]	973.36	22.59	1	0	4	35	239	26.0791	7.29834
P61626	Lysozyme C OS=Homo sapiens GN=LYZ PE=1 SV=1 - [LYSC_HUMAN]	921.7	29.73	1	1	6	47	148	16.5263	9.15869
F8VV32	Lysozyme C OS=Homo sapiens GN=LYZ PE=2 SV=1 - [F8VV32_HUMAN]	902.941	34.62	1	0	5	44	104	11.4807	9.0708
A0A0B4J259	Lysozyme OS=Homo sapiens GN=LYZ PE=1 SV=1 - [A0A0B4J259_HUMAN]	902.941	26.28	1	0	5	44	137	15.3187	8.68994
H7C013	Serum albumin (Fragment) OS=Homo sapiens GN=ALB PE=2 SV=1 - [H7C013_HUMAN]	833.318	36.04	1	0	4	42	197	22.844	6.34131
Q6N041	Putative uncharacterized protein DKFZp686O16217 (Fragment) OS=Homo sapiens GN=DKFZp686O16217 PE=2 SV=1 - [Q6N041_HUMAN]	814.602	22.09	1	0	7	93	498	54.0905	7.18115
Q6N091	Putative uncharacterized protein DKFZp686C02220 (Fragment) OS=Homo sapiens GN=DKFZp686C02220 PE=2 SV=1 - [Q6N091_HUMAN]	814.602	22	1	0	7	93	500	54.1255	6.34131
A0A075B6N7	Ig alpha-2 chain C region (Fragment) OS=Homo sapiens GN=IGHA2 PE=1 SV=1 - [A0A075B6N7_HUMAN]	814.602	32.35	1	0	7	93	340	36.568	6.26514
P01766	Ig heavy chain V-III region BRO OS=Homo sapiens PE=1 SV=1 - [HV305_HUMAN]	754.693	15.83	1	0	1	28	120	13.2184	6.56592
P01777	Ig heavy chain V-III region TEI OS=Homo sapiens PE=1 SV=1 - [HV316_HUMAN]	754.693	15.97	1	0	1	28	119	12.7944	8.49951
A0A0B4J2B5	Protein IGHV3OR16-9 (Fragment) OS=Homo sapiens GN=IGHV3OR16-9 PE=1 SV=1 - [A0A0B4J2B5_HUMAN]	754.693	19.39	1	0	1	28	98	10.6502	8.45557
Q9UL91	Myosin-reactive immunoglobulin heavy chain variable region (Fragment) OS=Homo sapiens PE=2 SV=1 - [Q9UL91_HUMAN]	754.693	16.1	1	0	1	28	118	12.8353	5.36377
Q0ZCH9	Immunglobulin heavy chain variable region (Fragment) OS=Homo sapiens PE=4 SV=1 - [Q0ZCH9_HUMAN]	754.693	15.7	1	0	1	28	121	13.4275	8.45557
S4R460	Protein IGHV3OR16-9 OS=Homo sapiens GN=IGHV3OR16-9 PE=1 SV=2 - [S4R460_HUMAN]	754.693	19.79	1	0	1	28	96	10.423	7.97217
A0A068LKR4	Ig heavy chain variable region (Fragment) OS=Homo sapiens PE=2 SV=1 - [A0A068LKR4_HUMAN]	754.693	16.1	1	0	1	28	118	12.8212	6.01123
A0A087WW89	Protein IGHV3-72 OS=Homo sapiens GN=IGHV3-72 PE=1 SV=1 - [A0A087WW89_HUMAN]	754.693	18.81	1	0	1	28	101	11.1604	7.97217
Q9UL72	Myosin-reactive immunoglobulin heavy chain variable region (Fragment) OS=Homo sapiens PE=2 SV=1 - [Q9UL72_HUMAN]	754.693	16.1	1	0	1	28	118	12.8642	6.58057
Q9UL88	Myosin-reactive immunoglobulin heavy chain variable region (Fragment) OS=Homo sapiens PE=2 SV=1 - [Q9UL88_HUMAN]	747.273	14.5	1	0	1	31	131	14.1332	9.62744
P01034	Cystatin-C OS=Homo sapiens GN=CST3 PE=1 SV=1 - [CYTC_HUMAN]	743.326	38.36	1	4	5	38	146	15.7891	8.74854
P02814	Submaxillary gland androgen-regulated protein 3B OS=Homo sapiens GN=SMR3B PE=1 SV=2 - [SMR3B_HUMAN]	741.485	65.82	1	1	2	218	79	8.18226	9.56885
P59665	Neutrophil defensin 1 OS=Homo sapiens GN=DEFA1 PE=1 SV=1 - [DEF1_HUMAN]	654.894	26.6	1	0	5	112	94	10.1942	6.99072
P59666	Neutrophil defensin 3 OS=Homo sapiens GN=DEFA3 PE=1 SV=1 - [DEF3_HUMAN]	654.894	26.6	1	0	5	112	94	10.2382	5.98584
P28325	Cystatin-D OS=Homo sapiens GN=CST5 PE=1 SV=1 - [CYTD_HUMAN]	651.771	19.01	1	2	3	37	142	16.0699	7.1665
E7EVS6	Actin, cytoplasmic 1 (Fragment) OS=Homo sapiens GN=ACTB PE=2 SV=1 - [E7EVS6_HUMAN]	584.136	27.44	1	0	4	40	164	17.9638	5.50342
G5E9R0	Actin, cytoplasmic 1 OS=Homo sapiens GN=ACTB PE=3 SV=1 - [G5E9R0_HUMAN]	584.136	36	1	0	4	40	125	13.8498	5.49072
I3L1U9	Actin, cytoplasmic 2, N-terminally processed (Fragment) OS=Homo sapiens GN=ACTG1 PE=2 SV=1 - [I3L1U9_HUMAN]	584.136	24.77	1	0	5	41	214	23.83	5.43994
I3L3R2	Actin, cytoplasmic 2, N-terminally processed (Fragment) OS=Homo sapiens GN=ACTG1 PE=2 SV=1 - [I3L3R2_HUMAN]	584.136	27.44	1	0	4	40	164	18.0199	5.50342
I3L4N8	Actin, cytoplasmic 2, N-terminally processed (Fragment) OS=Homo sapiens GN=ACTG1 PE=2 SV=1 - [I3L4N8_HUMAN]	584.136	21.9	1	0	5	41	242	26.9174	5.0083
J3KT65	Actin, cytoplasmic 2, N-terminally processed OS=Homo sapiens GN=ACTG1 PE=2 SV=1 - [J3KT65_HUMAN]	584.136	22.73	1	0	4	40	198	21.7898	7.38623
K7EM38	Actin, cytoplasmic 2, N-terminally processed (Fragment) OS=Homo sapiens GN=ACTG1 PE=2 SV=1 - [K7EM38_HUMAN]	584.136	33.83	1	0	4	40	133	14.5132	5.2749
A1E282	Beta-actin (Fragment) OS=Homo sapiens PE=2 SV=1 - [A1E282_HUMAN]	584.136	37.19	1	0	4	40	121	13.5306	6.37939
S6AWF4	IgG L chain OS=Homo sapiens PE=2 SV=1 - [S6AWF4_HUMAN]	578.077	28.89	1	0	5	28	180	19.83	7.09326
C6KXN3	Lambda light chain of human immunoglobulin surface antigen-related protein (Fragment) OS=Homo sapiens GN=IgLC-rG PE=1 SV=1 - [C6KXN3_HUMAN]	570.252	19.83	1	0	5	34	232	24.7261	5.5415
A2NUT2	Lambda-chain (AA -20 to 215) OS=Homo sapiens PE=1 SV=1 - [A2NUT2_HUMAN]	570.252	19.57	1	0	5	34	235	24.6391	7.62061
Q6IPQ0	IGL@ protein OS=Homo sapiens GN=IGL@ PE=2 SV=1 - [Q6IPQ0_HUMAN]	570.252	19.49	1	0	5	34	236	24.8081	6.75635
Q8N5F4	IGL@ protein OS=Homo sapiens GN=IGL@ PE=1 SV=1 - [Q8N5F4_HUMAN]	570.252	19.74	1	0	5	34	233	24.9452	5.33838
Q6PJG0	Uncharacterized protein OS=Homo sapiens PE=1 SV=1 - [Q6PJG0_HUMAN]	570.252	19.57	1	0	5	34	235	24.6171	7.29834
Q8N355	IGL@ protein OS=Homo sapiens GN=IGL@ PE=1 SV=1 - [Q8N355_HUMAN]	570.252	19.66	1	0	5	34	234	24.7772	6.3667
Q6GMX4	IGL@ protein OS=Homo sapiens GN=IGL@ PE=1 SV=1 - [Q6GMX4_HUMAN]	570.252	19.49	1	0	5	34	236	24.7941	6.88818
Q6GMW3	IGL@ protein OS=Homo sapiens GN=IGL@ PE=1 SV=1 - [Q6GMW3_HUMAN]	570.252	19.66	1	0	5	34	234	24.6382	6.3667
Q6PIQ7	IGL@ protein OS=Homo sapiens GN=IGL@ PE=1 SV=1 - [Q6PIQ7_HUMAN]	570.252	19.49	1	0	5	34	236	25.0053	7.97217
P01591	Immunoglobulin J chain OS=Homo sapiens GN=IGJ PE=1 SV=4 - [IGJ_HUMAN]	570	63.52	1	1	8	57	159	18.087	5.23682
P01857	Ig gamma-1 chain C region OS=Homo sapiens GN=IGHG1 PE=1 SV=1 - [IGHG1_HUMAN]	558.969	17.27	1	0	6	36	330	36.0832	8.19189
A0A087WYC5	Ig gamma-1 chain C region OS=Homo sapiens GN=IGHG1 PE=1 SV=1 - [A0A087WYC5_HUMAN]	558.969	12	1	0	6	36	475	52.3929	8.20654
A0A0A0MS08	Ig gamma-1 chain C region (Fragment) OS=Homo sapiens GN=IGHG1 PE=1 SV=1 - [A0A0A0MS08_HUMAN]	558.969	14.29	1	0	6	36	399	43.8841	6.96143
A0A087X079	Ig gamma-1 chain C region OS=Homo sapiens GN=IGHG1 PE=1 SV=1 - [A0A087X079_HUMAN]	558.969	12.05	1	0	6	36	473	51.8798	8.07471
A0A087WV47	Ig gamma-1 chain C region OS=Homo sapiens GN=IGHG1 PE=1 SV=1 - [A0A087WV47_HUMAN]	558.969	12.23	1	0	6	36	466	51.1215	7.54736
A0A087X1C7	Ig gamma-1 chain C region OS=Homo sapiens GN=IGHG1 PE=1 SV=1 - [A0A087X1C7_HUMAN]	558.969	12.34	1	0	6	36	462	50.4565	8.44092
A8K008	cDNA FLJ78387 OS=Homo sapiens PE=1 SV=1 - [A8K008_HUMAN]	558.969	12.08	1	0	6	36	472	51.5637	8.1626
Q6N089	Putative uncharacterized protein DKFZp686P15220 OS=Homo sapiens GN=DKFZp686P15220 PE=1 SV=1 - [Q6N089_HUMAN]	558.969	11.02	1	0	5	35	472	51.6918	7.92822
S6B291	IgG H chain OS=Homo sapiens PE=1 SV=1 - [S6B291_HUMAN]	558.969	11.16	1	0	5	35	466	50.8383	7.76709
Q6PYX1	Hepatitis B virus receptor binding protein (Fragment) OS=Homo sapiens PE=1 SV=1 - [Q6PYX1_HUMAN]	558.969	14.94	1	0	5	35	348	38.138	8.03076
Q6N095	Putative uncharacterized protein DKFZp686K03196 OS=Homo sapiens GN=DKFZp686K03196 PE=1 SV=1 - [Q6N095_HUMAN]	558.969	12	1	0	6	36	475	52.3271	8.57275
A0A0G2JNK4	Ig gamma-1 chain C region OS=Homo sapiens GN=IGHG1 PE=1 SV=1 - [A0A0G2JNK4_HUMAN]	558.969	12.28	1	0	6	36	464	50.8834	7.91357
Q6GMX6	IGH@ protein OS=Homo sapiens GN=IGH@ PE=1 SV=1 - [Q6GMX6_HUMAN]	558.969	12.26	1	0	6	36	465	51.0507	8.68994
Q5EFE5	Anti-RhD monoclonal T125 gamma1 heavy chain OS=Homo sapiens PE=2 SV=1 - [Q5EFE5_HUMAN]	558.969	12	1	0	6	36	475	52.3293	8.35303
V9HW68	Epididymis luminal protein 214 OS=Homo sapiens GN=HEL-214 PE=2 SV=1 - [V9HW68_HUMAN]	558.969	12.13	1	0	6	36	470	51.6828	7.75244
Q7Z351	Putative uncharacterized protein DKFZp686N02209 OS=Homo sapiens GN=DKFZp686N02209 PE=2 SV=1 - [Q7Z351_HUMAN]	558.969	11.83	1	0	6	36	482	52.8186	8.48486
Q6MZQ6	Putative uncharacterized protein DKFZp686G11190 OS=Homo sapiens GN=DKFZp686G11190 PE=2 SV=1 - [Q6MZQ6_HUMAN]	558.969	12	1	0	6	36	475	52.01	8.06006
Q6N094	Putative uncharacterized protein DKFZp686O01196 OS=Homo sapiens GN=DKFZp686O01196 PE=2 SV=1 - [Q6N094_HUMAN]	558.969	11.88	1	0	6	36	480	52.5794	8.17725
Q6N097	Putative uncharacterized protein DKFZp686H20196 OS=Homo sapiens GN=DKFZp686H20196 PE=2 SV=1 - [Q6N097_HUMAN]	558.969	11.85	1	0	6	36	481	52.7255	8.48486
Q6N096	Putative uncharacterized protein DKFZp686I15196 OS=Homo sapiens GN=DKFZp686I15196 PE=2 SV=1 - [Q6N096_HUMAN]	558.969	12.23	1	0	6	36	466	50.8945	8.06006
Q6MZV7	Putative uncharacterized protein DKFZp686C11235 OS=Homo sapiens GN=DKFZp686C11235 PE=2 SV=1 - [Q6MZV7_HUMAN]	558.969	10.99	1	0	5	35	473	52.0879	7.57666
S6AWD3	IgG L chain OS=Homo sapiens PE=2 SV=1 - [S6AWD3_HUMAN]	538.273	20.22	1	0	3	25	183	19.9291	8.90967
S6C4R6	IgG L chain OS=Homo sapiens PE=2 SV=1 - [S6C4R6_HUMAN]	538.273	20.11	1	0	3	25	184	20.3021	6.59521
S6AWE3	IgG L chain OS=Homo sapiens PE=2 SV=1 - [S6AWE3_HUMAN]	538.273	20	1	0	3	25	185	19.9319	7.73779
S6B294	IgG L chain OS=Homo sapiens PE=2 SV=1 - [S6B294_HUMAN]	538.273	20	1	0	3	25	185	20.0972	8.71924
S6BGE9	IgG L chain OS=Homo sapiens PE=2 SV=1 - [S6BGE9_HUMAN]	538.273	20.22	1	0	3	25	183	19.9151	8.89502
Q569I7	Uncharacterized protein OS=Homo sapiens PE=2 SV=1 - [Q569I7_HUMAN]	538.273	19.58	1	0	3	25	189	20.6554	5.2749
S6AWD6	IgG L chain OS=Homo sapiens PE=2 SV=1 - [S6AWD6_HUMAN]	538.273	20.79	1	0	3	25	178	19.4378	8.45557
S6B2C3	IgG L chain OS=Homo sapiens PE=2 SV=1 - [S6B2C3_HUMAN]	538.273	20	1	0	3	25	185	20.0972	8.77783
S6B2A1	IgG L chain OS=Homo sapiens PE=2 SV=1 - [S6B2A1_HUMAN]	538.273	20.11	1	0	3	25	184	20.3602	5.51611
A0A0U1RRF4	Protein IGKV1-8 OS=Homo sapiens GN=IGKV1-8 PE=4 SV=1 - [A0A0U1RRF4_HUMAN]	538.273	20.22	1	0	3	25	183	19.9541	8.54346
A0A087WWV8	Protein IGKV1-12 OS=Homo sapiens GN=IGKV1-12 PE=4 SV=2 - [A0A087WWV8_HUMAN]	538.273	20	1	0	3	25	185	20.055	8.06006
A0A0A0MS07	Ig gamma-1 chain C region (Fragment) OS=Homo sapiens GN=IGHG1 PE=1 SV=1 - [A0A0A0MS07_HUMAN]	505.578	14.58	1	0	5	34	295	31.963	8.03076
A0A075B6H6	Ig kappa chain C region (Fragment) OS=Homo sapiens GN=IGKC PE=1 SV=1 - [A0A075B6H6_HUMAN]	476.901	33.64	1	0	2	11	107	11.7117	5.87158
D6RD17	Immunoglobulin J chain (Fragment) OS=Homo sapiens GN=JCHAIN PE=1 SV=7 - [D6RD17_HUMAN]	464.78	55.06	1	0	7	43	158	18.1101	5.60498
P01860	Ig gamma-3 chain C region OS=Homo sapiens GN=IGHG3 PE=1 SV=2 - [IGHG3_HUMAN]	459.612	15.38	1	0	7	44	377	41.2604	7.89893
A0A087WXL8	Ig gamma-3 chain C region OS=Homo sapiens GN=IGHG3 PE=1 SV=1 - [A0A087WXL8_HUMAN]	459.612	11.22	1	0	7	44	517	56.8529	8.25049
A0A075B6N8	Ig gamma-3 chain C region (Fragment) OS=Homo sapiens GN=IGHG3 PE=1 SV=1 - [A0A075B6N8_HUMAN]	459.612	15.38	1	0	7	44	377	41.2993	7.89893
A0A087WVW2	Ig gamma-3 chain C region OS=Homo sapiens GN=IGHG3 PE=1 SV=1 - [A0A087WVW2_HUMAN]	459.612	11.13	1	0	7	44	521	57.1194	8.104
Q6N030	Putative uncharacterized protein DKFZp686I15212 OS=Homo sapiens GN=DKFZp686I15212 PE=1 SV=1 - [Q6N030_HUMAN]	459.612	11.2	1	0	7	44	518	56.983	8.04541
Q5EBM2	Uncharacterized protein OS=Homo sapiens PE=1 SV=1 - [Q5EBM2_HUMAN]	459.612	11.18	1	0	7	44	519	56.7768	6.85889
Q8NF17	FLJ00385 protein (Fragment) OS=Homo sapiens GN=FLJ00385 PE=1 SV=1 - [Q8NF17_HUMAN]	459.612	6.48	1	0	6	43	509	56.0749	7.59131
Q86TT2	Full-length cDNA clone CS0DI019YF20 of Placenta of Homo sapiens (human) (Fragment) OS=Homo sapiens PE=2 SV=1 - [Q86TT2_HUMAN]	459.612	16.38	1	0	7	44	354	39.1003	7.6499
P01620	Ig kappa chain V-III region SIE OS=Homo sapiens PE=1 SV=1 - [KV302_HUMAN]	446.972	50.46	1	0	4	25	109	11.7678	8.48486
P01623	Ig kappa chain V-III region WOL OS=Homo sapiens PE=1 SV=1 - [KV305_HUMAN]	446.972	30.28	1	0	3	24	109	11.7389	8.90967
Q9UL78	Myosin-reactive immunoglobulin light chain variable region (Fragment) OS=Homo sapiens PE=2 SV=1 - [Q9UL78_HUMAN]	446.972	30.28	1	0	3	24	109	11.6388	8.29443
A2NB46	Cold agglutinin FS-2 L-chain (Fragment) OS=Homo sapiens PE=2 SV=1 - [A2NB46_HUMAN]	446.972	30.28	1	0	3	24	109	11.881	9.01221
G3GAU4	Anti-H1N1 influenza HA kappa chain variable region (Fragment) OS=Homo sapiens PE=2 SV=1 - [G3GAU4_HUMAN]	446.972	30.84	1	0	3	24	107	11.5987	7.95752
Q6MZX9	Putative uncharacterized protein DKFZp686M08189 OS=Homo sapiens GN=DKFZp686M08189 PE=2 SV=1 - [Q6MZX9_HUMAN]	431.643	21.74	1	0	7	40	483	52.2018	5.2876
P01622	Ig kappa chain V-III region Ti OS=Homo sapiens PE=1 SV=1 - [KV304_HUMAN]	402.59	22.02	1	0	2	19	109	11.7809	8.49951
P04206	Ig kappa chain V-III region GOL OS=Homo sapiens PE=1 SV=1 - [KV307_HUMAN]	402.59	22.02	1	0	2	19	109	11.823	9.24658
P25311	Zinc-alpha-2-glycoprotein OS=Homo sapiens GN=AZGP1 PE=1 SV=2 - [ZA2G_HUMAN]	396.326	27.85	1	2	9	61	298	34.2371	6.04932
P15515	Histatin-1 OS=Homo sapiens GN=HTN1 PE=1 SV=2 - [HIS1_HUMAN]	391.656	54.39	1	2	6	95	57	6.95838	9.12939
A2KBC6	Anti-FactorVIII scFv (Fragment) OS=Homo sapiens PE=2 SV=1 - [A2KBC6_HUMAN]	389.34	14.29	1	0	3	18	238	24.9542	8.41162
A2KBC8	Anti-TeTox scFv (Fragment) OS=Homo sapiens PE=2 SV=1 - [A2KBC8_HUMAN]	389.34	14.29	1	0	3	18	238	25.1404	7.7085
A2KBC7	Anti-IFN-G scFv (Fragment) OS=Homo sapiens PE=2 SV=1 - [A2KBC7_HUMAN]	389.34	14.29	1	0	3	18	238	24.9872	7.72314
A2KBB9	Anti-(ED-B) scFV (Fragment) OS=Homo sapiens PE=2 SV=1 - [A2KBB9_HUMAN]	389.34	14.29	1	0	3	18	238	25.1293	8.11865
A2KBC3	Anti-(ED-B) scFV (Fragment) OS=Homo sapiens PE=2 SV=1 - [A2KBC3_HUMAN]	389.34	14.29	1	0	3	18	238	25.1452	7.7085
A2KBC0	Anti-(ED-B) scFV (Fragment) OS=Homo sapiens PE=2 SV=1 - [A2KBC0_HUMAN]	389.34	14.29	1	0	3	18	238	25.1893	8.11865
A2KBC2	Anti-(ED-B) scFV (Fragment) OS=Homo sapiens PE=2 SV=1 - [A2KBC2_HUMAN]	389.34	14.29	1	0	3	18	238	25.1773	7.7085
A2KBC5	Anti-HCS scFv (Fragment) OS=Homo sapiens PE=2 SV=1 - [A2KBC5_HUMAN]	389.34	14.29	1	0	3	18	238	25.2073	8.04541
A2KBC4	Anti-TN-C scFv (Fragment) OS=Homo sapiens PE=2 SV=1 - [A2KBC4_HUMAN]	389.34	14.29	1	0	3	18	238	25.1483	8.41162
P0CG38	POTE ankyrin domain family member I OS=Homo sapiens GN=POTEI PE=3 SV=1 - [POTEI_HUMAN]	355.768	4.37	1	0	4	23	1075	121.205	6.21436
B8ZZJ2	Actin, gamma-enteric smooth muscle OS=Homo sapiens GN=ACTG2 PE=2 SV=1 - [B8ZZJ2_HUMAN]	355.768	22.69	1	0	3	22	119	12.9601	5.40186
C9JFL5	Actin, gamma-enteric smooth muscle (Fragment) OS=Homo sapiens GN=ACTG2 PE=2 SV=1 - [C9JFL5_HUMAN]	355.768	18.62	1	0	3	22	145	16.2609	6.26514
C9JTX5	Actin, cytoplasmic 1 (Fragment) OS=Homo sapiens GN=ACTB PE=2 SV=1 - [C9JTX5_HUMAN]	355.768	33.75	1	0	3	22	80	8.52817	5.35107
C9JUM1	Actin, cytoplasmic 1 (Fragment) OS=Homo sapiens GN=ACTB PE=2 SV=1 - [C9JUM1_HUMAN]	355.768	27.27	1	0	3	22	99	10.9723	5.74463
C9JZR7	Actin, cytoplasmic 1 (Fragment) OS=Homo sapiens GN=ACTB PE=2 SV=1 - [C9JZR7_HUMAN]	355.768	26.21	1	0	3	22	103	11.3865	5.42725
F6QUT6	Actin, aortic smooth muscle (Fragment) OS=Homo sapiens GN=ACTA2 PE=2 SV=1 - [F6QUT6_HUMAN]	355.768	17.88	1	0	3	22	151	16.7482	5.50342
F8WB63	Actin, gamma-enteric smooth muscle OS=Homo sapiens GN=ACTG2 PE=2 SV=1 - [F8WB63_HUMAN]	355.768	25.71	1	0	3	22	105	11.3955	5.89697
B7Z6I1	cDNA FLJ52755, highly similar to Actin, aortic smooth muscle OS=Homo sapiens PE=2 SV=1 - [B7Z6I1_HUMAN]	355.768	17.53	1	0	3	22	154	17.0514	6.01123
Q7Z7J6	Actin alpha 1 skeletal muscle protein OS=Homo sapiens GN=ACTA1 PE=2 SV=1 - [Q7Z7J6_HUMAN]	355.768	13.78	1	0	5	34	254	28.133	6.07471
A6NL76	Actin, alpha skeletal muscle OS=Homo sapiens GN=ACTA1 PE=1 SV=3 - [A6NL76_HUMAN]	355.768	13.78	1	0	5	34	254	28.147	6.07471
S6BGD6	IgG L chain OS=Homo sapiens PE=1 SV=1 - [S6BGD6_HUMAN]	353.895	19.57	1	0	5	23	235	24.8081	7.23975
Q567P1	IGL@ protein OS=Homo sapiens GN=IGL@ PE=2 SV=1 - [Q567P1_HUMAN]	353.895	19.57	1	0	5	23	235	24.7841	7.29834
Q6GMX3	IGL@ protein OS=Homo sapiens GN=IGL@ PE=2 SV=1 - [Q6GMX3_HUMAN]	353.895	19.49	1	0	5	23	236	24.6851	6.88818
Q6IN99	IGL@ protein OS=Homo sapiens GN=IGL@ PE=2 SV=1 - [Q6IN99_HUMAN]	353.895	19.57	1	0	5	23	235	24.8722	6.7417
Q8NEJ1	Uncharacterized protein OS=Homo sapiens PE=2 SV=1 - [Q8NEJ1_HUMAN]	353.895	19.49	1	0	5	23	236	25.0083	7.69385
Q6GMV8	Uncharacterized protein OS=Homo sapiens PE=2 SV=1 - [Q6GMV8_HUMAN]	353.895	19.66	1	0	5	23	234	24.8943	6.66846
F8WCH0	Actin, gamma-enteric smooth muscle OS=Homo sapiens GN=ACTG2 PE=2 SV=1 - [F8WCH0_HUMAN]	353.164	40.38	1	0	2	19	52	5.56671	6.49365
P00558	Phosphoglycerate kinase 1 OS=Homo sapiens GN=PGK1 PE=1 SV=3 - [PGK1_HUMAN]	351.58	11.51	1	0	3	20	417	44.5861	8.104
B4DHM5	Phosphoglycerate kinase OS=Homo sapiens PE=2 SV=1 - [B4DHM5_HUMAN]	351.58	26.03	1	0	4	21	242	25.6602	5.78271
B4E1H9	Phosphoglycerate kinase OS=Homo sapiens PE=2 SV=1 - [B4E1H9_HUMAN]	351.58	14.68	1	0	3	20	327	35.0231	8.32373
B4DHB3	Phosphoglycerate kinase OS=Homo sapiens PE=2 SV=1 - [B4DHB3_HUMAN]	351.58	7.83	1	0	2	19	281	29.9725	8.27979
B4DWQ3	Phosphoglycerate kinase OS=Homo sapiens PE=2 SV=1 - [B4DWQ3_HUMAN]	351.58	16.15	1	0	2	18	161	17.0388	5.60498
P01765	Ig heavy chain V-III region TIL OS=Homo sapiens PE=1 SV=1 - [HV304_HUMAN]	346.118	16.52	1	0	1	12	115	12.3481	9.12939
P01774	Ig heavy chain V-III region POM OS=Homo sapiens PE=1 SV=1 - [HV313_HUMAN]	346.118	15.97	1	0	1	12	119	12.9453	7.98682
P01776	Ig heavy chain V-III region WAS OS=Homo sapiens PE=1 SV=1 - [HV315_HUMAN]	346.118	16.24	1	0	1	12	117	13.0824	7.98682
P01779	Ig heavy chain V-III region TUR OS=Homo sapiens PE=1 SV=1 - [HV318_HUMAN]	346.118	16.38	1	0	1	12	116	12.4233	9.72998
A2KUC3	UGa8H (Fragment) OS=Homo sapiens GN=IGHV PE=4 SV=1 - [A2KUC3_HUMAN]	346.118	15.7	1	0	1	12	121	13.0513	7.94287
A2KBC1	Anti-(ED-B) scFV (Fragment) OS=Homo sapiens PE=2 SV=2 - [A2KBC1_HUMAN]	346.118	10.59	1	0	2	13	236	25.1213	8.11865
B9A064	Immunoglobulin lambda-like polypeptide 5 OS=Homo sapiens GN=IGLL5 PE=2 SV=2 - [IGLL5_HUMAN]	344.46	21.5	1	0	5	24	214	23.0486	8.83643
Q96E61	Uncharacterized protein OS=Homo sapiens PE=2 SV=1 - [Q96E61_HUMAN]	344.46	19.49	1	0	5	24	236	24.6971	7.29834
Q6GMW6	Uncharacterized protein OS=Homo sapiens PE=2 SV=1 - [Q6GMW6_HUMAN]	344.46	19.57	1	0	5	24	235	24.7882	7.69385
A0A5E4	Uncharacterized protein OS=Homo sapiens PE=2 SV=1 - [A0A5E4_HUMAN]	344.46	19.57	1	0	5	24	235	24.7312	5.93506
A0A0B4J231	Immunoglobulin lambda-like polypeptide 5 OS=Homo sapiens GN=IGLL5 PE=1 SV=1 - [A0A0B4J231_HUMAN]	344.46	21.4	1	0	5	24	215	23.1357	8.83643
Q6PIK1	IGL@ protein OS=Homo sapiens GN=IGL@ PE=1 SV=1 - [Q6PIK1_HUMAN]	344.46	19.57	1	0	5	24	235	24.8421	7.7085
Q6P5S3	Uncharacterized protein OS=Homo sapiens PE=2 SV=1 - [Q6P5S3_HUMAN]	344.46	19.49	1	0	5	24	236	24.9123	7.25439
Q6GMW4	IGL@ protein OS=Homo sapiens GN=IGL@ PE=2 SV=1 - [Q6GMW4_HUMAN]	344.46	19.74	1	0	5	24	233	24.8393	6.7417
Q6GMV7	Uncharacterized protein OS=Homo sapiens PE=2 SV=1 - [Q6GMV7_HUMAN]	344.46	19.49	1	0	5	24	236	24.9343	6.88818
Q6NS95	IGL@ protein OS=Homo sapiens GN=IGL@ PE=2 SV=1 - [Q6NS95_HUMAN]	344.46	19.66	1	0	5	24	234	25.1324	6.66846
S6AWD9	IgG H chain OS=Homo sapiens PE=2 SV=1 - [S6AWD9_HUMAN]	342.219	12.86	1	0	3	18	311	33.2815	7.85498
S6BGE5	IgG H chain OS=Homo sapiens PE=2 SV=1 - [S6BGE5_HUMAN]	342.219	12.66	1	0	3	18	316	34.0368	7.03467
Q5FWF9	IGL@ protein OS=Homo sapiens GN=IGL@ PE=1 SV=1 - [Q5FWF9_HUMAN]	338.023	13.36	1	0	4	23	232	24.7792	5.59229
P0CG04	Ig lambda-1 chain C regions OS=Homo sapiens GN=IGLC1 PE=1 SV=1 - [LAC1_HUMAN]	331.865	35.85	1	0	4	13	106	11.3406	7.86963
P0CG05	Ig lambda-2 chain C regions OS=Homo sapiens GN=IGLC2 PE=1 SV=1 - [LAC2_HUMAN]	331.865	35.85	1	0	4	13	106	11.2865	7.23975
P0CG06	Ig lambda-3 chain C regions OS=Homo sapiens GN=IGLC3 PE=1 SV=1 - [LAC3_HUMAN]	331.865	35.85	1	0	4	13	106	11.2305	7.23975
A0M8Q9	C1 segment protein (Fragment) OS=Homo sapiens GN=C1 segment PE=4 SV=1 - [A0M8Q9_HUMAN]	331.865	36.19	1	0	4	13	105	11.2836	7.86963
A0A075B6K8	Ig lambda-1 chain C regions (Fragment) OS=Homo sapiens GN=IGLC1 PE=4 SV=1 - [A0A075B6K8_HUMAN]	331.865	35.85	1	0	4	13	106	11.3936	7.86963
Q5CZ94	Putative uncharacterized protein DKFZp781M0386 OS=Homo sapiens GN=DKFZp781M0386 PE=2 SV=1 - [Q5CZ94_HUMAN]	331.865	16.24	1	0	4	13	234	24.9863	7.26904
Q6P2J1	Uncharacterized protein OS=Homo sapiens PE=2 SV=1 - [Q6P2J1_HUMAN]	331.865	16.17	1	0	4	13	235	24.9543	6.97607
Q6DHW4	Uncharacterized protein OS=Homo sapiens PE=2 SV=1 - [Q6DHW4_HUMAN]	331.865	16.03	1	0	4	13	237	25.0924	7.98682
A0A075B6L0	Ig lambda-3 chain C regions (Fragment) OS=Homo sapiens GN=IGLC3 PE=1 SV=2 - [A0A075B6L0_HUMAN]	331.865	35.85	1	0	4	13	106	11.3115	7.23975
A0A075B6K9	Ig lambda-2 chain C regions (Fragment) OS=Homo sapiens GN=IGLC2 PE=4 SV=1 - [A0A075B6K9_HUMAN]	331.865	35.85	1	0	4	13	106	11.3395	7.23975
Q8TCJ5	Putative uncharacterized protein DKFZp667J0810 (Fragment) OS=Homo sapiens GN=DKFZp667J0810 PE=2 SV=1 - [Q8TCJ5_HUMAN]	331.865	35.85	1	0	4	13	106	11.2585	7.23975
Q6PJR7	Beta-2-microglobulin OS=Homo sapiens GN=IGL@ PE=1 SV=1 - [Q6PJR7_HUMAN]	331.865	27.34	1	0	4	13	139	14.6691	6.72705
Q7Z2U7	Uncharacterized protein OS=Homo sapiens PE=2 SV=1 - [Q7Z2U7_HUMAN]	331.865	16.24	1	0	4	13	234	24.9993	6.37939
Q19KS2	Lactoferrin (Fragment) OS=Homo sapiens PE=2 SV=1 - [Q19KS2_HUMAN]	303.809	22.95	1	0	7	28	353	39.118	9.02686
P04264	Keratin, type II cytoskeletal 1 OS=Homo sapiens GN=KRT1 PE=1 SV=6 - [K2C1_HUMAN]	301.37	8.07	1	0	4	29	644	65.999	8.11865
H6VRG0	Keratin 1 OS=Homo sapiens GN=KRT1 PE=3 SV=1 - [H6VRG0_HUMAN]	301.37	8.07	1	0	4	29	644	65.9299	7.79639
H6VRG1	Keratin 1 OS=Homo sapiens GN=KRT1 PE=3 SV=1 - [H6VRG1_HUMAN]	301.37	8.06	1	0	4	29	645	66.086	8.11865
H6VRG3	Keratin 1 OS=Homo sapiens GN=KRT1 PE=3 SV=1 - [H6VRG3_HUMAN]	301.37	8.07	1	0	4	29	644	66.071	7.79639
H6VRF8	Keratin 1 OS=Homo sapiens GN=KRT1 PE=3 SV=1 - [H6VRF8_HUMAN]	301.37	8.07	1	0	4	29	644	66.013	8.11865
H6VRF9	Keratin 1 OS=Homo sapiens GN=KRT1 PE=3 SV=1 - [H6VRF9_HUMAN]	301.37	8.07	1	0	4	29	644	66.029	7.79639
H6VRG2	Keratin 1 OS=Homo sapiens GN=KRT1 PE=3 SV=1 - [H6VRG2_HUMAN]	301.37	8.07	1	0	4	29	644	66.026	8.11865
S6C4Q7	IgG H chain OS=Homo sapiens PE=2 SV=1 - [S6C4Q7_HUMAN]	289.174	8.67	1	0	2	16	300	32.4	7.03467
S6BAM6	IgG H chain OS=Homo sapiens PE=2 SV=1 - [S6BAM6_HUMAN]	289.174	8.15	1	0	2	16	319	34.3179	7.84033
S6BAN1	IgG H chain OS=Homo sapiens PE=2 SV=1 - [S6BAN1_HUMAN]	289.174	8.18	1	0	2	16	318	33.7159	8.03076
S6BGE0	IgG H chain OS=Homo sapiens PE=2 SV=1 - [S6BGE0_HUMAN]	289.174	8.67	1	0	2	16	300	32.1611	7.85498
C9JEV0	Zinc-alpha-2-glycoprotein OS=Homo sapiens GN=AZGP1 PE=3 SV=1 - [C9JEV0_HUMAN]	266.918	22.47	1	0	7	54	227	26.3372	5.73193
S6B2B0	IgG L chain OS=Homo sapiens PE=2 SV=1 - [S6B2B0_HUMAN]	266.369	10.6	1	0	2	22	217	23.1024	8.52881
S6BAN6	IgG L chain OS=Homo sapiens PE=2 SV=1 - [S6BAN6_HUMAN]	266.369	10.65	1	0	2	22	216	22.9053	8.30908
S6C4S2	IgG L chain OS=Homo sapiens PE=2 SV=1 - [S6C4S2_HUMAN]	266.369	10.6	1	0	2	22	217	22.8464	8.07471
A0N5G3	Rheumatoid factor G9 light chain (Fragment) OS=Homo sapiens GN=V<lambda>3 PE=2 SV=1 - [A0N5G3_HUMAN]	259.789	6.61	1	0	1	21	121	12.8893	6.52197
Q96JD0	Amyloid lambda 6 light chain variable region SAR (Fragment) OS=Homo sapiens PE=2 SV=1 - [Q96JD0_HUMAN]	259.789	6.9	1	0	1	21	116	12.2869	5.0083
Q562Z7	Actin-like protein (Fragment) OS=Homo sapiens GN=ACT PE=3 SV=1 - [Q562Z7_HUMAN]	256.999	17.48	1	0	1	18	103	11.5299	6.354
Q562L5	Actin-like protein (Fragment) OS=Homo sapiens GN=ACT PE=3 SV=1 - [Q562L5_HUMAN]	256.999	17.48	1	0	1	18	103	11.5179	6.354
Q562P0	Actin-like protein (Fragment) OS=Homo sapiens GN=ACT PE=3 SV=1 - [Q562P0_HUMAN]	256.999	17.48	1	0	1	18	103	11.4789	5.65576
Q562U2	Actin-like protein (Fragment) OS=Homo sapiens GN=ACT PE=3 SV=1 - [Q562U2_HUMAN]	256.999	17.48	1	0	1	18	103	11.4768	6.02393
Q562Z4	Actin-like protein (Fragment) OS=Homo sapiens GN=ACT PE=3 SV=1 - [Q562Z4_HUMAN]	256.999	17.48	1	0	1	18	103	11.548	7.57666
Q562Y6	Actin-like protein (Fragment) OS=Homo sapiens GN=ACT PE=3 SV=1 - [Q562Y6_HUMAN]	256.999	17.48	1	0	1	18	103	11.5139	6.354
Q562L9	Actin-like protein (Fragment) OS=Homo sapiens GN=ACT PE=3 SV=1 - [Q562L9_HUMAN]	256.999	17.48	1	0	1	18	103	11.5489	6.52197
Q562V5	Actin-like protein (Fragment) OS=Homo sapiens GN=ACT PE=3 SV=1 - [Q562V5_HUMAN]	256.999	17.48	1	0	1	18	103	11.4238	6.354
Q562X9	Actin-like protein (Fragment) OS=Homo sapiens GN=ACT PE=3 SV=1 - [Q562X9_HUMAN]	256.999	17.48	1	0	1	18	103	11.5139	6.354
Q562N6	Actin-like protein (Fragment) OS=Homo sapiens GN=ACT PE=3 SV=1 - [Q562N6_HUMAN]	256.999	17.48	1	0	1	18	103	11.5129	6.354
Q562L6	Actin-like protein (Fragment) OS=Homo sapiens GN=ACT PE=3 SV=1 - [Q562L6_HUMAN]	256.999	17.48	1	0	1	18	103	11.5369	6.02393
Q562N8	Actin-like protein (Fragment) OS=Homo sapiens GN=ACT PE=3 SV=1 - [Q562N8_HUMAN]	256.999	17.48	1	0	1	18	103	11.4709	6.02393
Q562S0	Actin-like protein (Fragment) OS=Homo sapiens GN=ACT PE=3 SV=1 - [Q562S0_HUMAN]	256.999	17.48	1	0	1	18	103	11.5109	6.23975
Q562N0	Actin-like protein (Fragment) OS=Homo sapiens GN=ACT PE=3 SV=1 - [Q562N0_HUMAN]	256.999	17.48	1	0	1	18	103	11.4579	6.68311
Q562R8	Actin-like protein (Fragment) OS=Homo sapiens GN=ACT PE=3 SV=1 - [Q562R8_HUMAN]	256.999	17.48	1	0	1	18	103	11.529	7.04932
Q562P9	Actin-like protein (Fragment) OS=Homo sapiens GN=ACT PE=3 SV=1 - [Q562P9_HUMAN]	256.999	17.48	1	0	1	18	103	11.4689	6.23975
Q562N4	Actin-like protein (Fragment) OS=Homo sapiens GN=ACT PE=3 SV=1 - [Q562N4_HUMAN]	256.999	17.48	1	0	1	18	103	11.804	5.37646
P0CF74	Ig lambda-6 chain C region OS=Homo sapiens GN=IGLC6 PE=4 SV=1 - [LAC6_HUMAN]	230.829	28.3	1	0	2	7	106	11.2695	7.23975
Q9UBG3	Cornulin OS=Homo sapiens GN=CRNN PE=1 SV=1 - [CRNN_HUMAN]	216.043	9.49	1	0	4	7	495	53.5016	6.1001
A8K5I6	cDNA FLJ78643, highly similar to Homo sapiens cornulin (CRNN), mRNA OS=Homo sapiens PE=2 SV=1 - [A8K5I6_HUMAN]	216.043	9.49	1	0	4	7	495	53.5296	6.1001
P06870	Kallikrein-1 OS=Homo sapiens GN=KLK1 PE=1 SV=2 - [KLK1_HUMAN]	210.35	10.31	1	0	2	14	262	28.8709	4.83057
Q6T776	Kallikrein 1 isoform 3 preproprotein OS=Homo sapiens GN=KLK1 PE=2 SV=1 - [Q6T776_HUMAN]	210.35	15.7	1	0	2	14	172	19.2262	4.79248
B7Z1F7	cDNA FLJ53859, highly similar to Kallikrein-1 (EC 3.4.21.35) OS=Homo sapiens PE=2 SV=1 - [B7Z1F7_HUMAN]	210.35	16.88	1	0	2	14	160	17.4004	4.53857
Q8TAX7	Mucin-7 OS=Homo sapiens GN=MUC7 PE=1 SV=2 - [MUC7_HUMAN]	204.768	3.45	1	1	2	12	377	39.1347	8.77783
P02812	Basic salivary proline-rich protein 2 OS=Homo sapiens GN=PRB2 PE=1 SV=3 - [PRB2_HUMAN]	199.654	45.67	1	1	3	13	416	40.7748	11.6343
P03973	Antileukoproteinase OS=Homo sapiens GN=SLPI PE=1 SV=2 - [SLPI_HUMAN]	199.173	32.58	1	5	6	25	132	14.3159	8.74854
P15516	Histatin-3 OS=Homo sapiens GN=HTN3 PE=1 SV=2 - [HIS3_HUMAN]	198.996	49.02	1	1	6	72	51	6.14509	10.0962
X6RAH8	Histatin-3 OS=Homo sapiens GN=HTN3 PE=4 SV=1 - [X6RAH8_HUMAN]	198.996	24.39	1	0	2	13	41	4.79837	9.31982
P01625	Ig kappa chain V-IV region Len OS=Homo sapiens PE=1 SV=2 - [KV402_HUMAN]	182.58	15.79	1	1	1	7	114	12.6322	7.92822
A0N5G5	Rheumatoid factor D5 light chain (Fragment) OS=Homo sapiens GN=V<kappa>3 PE=2 SV=1 - [A0N5G5_HUMAN]	171.895	29.66	1	1	3	9	118	12.7585	8.96826
P0CG39	POTE ankyrin domain family member J OS=Homo sapiens GN=POTEJ PE=3 SV=1 - [POTEJ_HUMAN]	169.331	3.47	1	0	3	10	1038	117.315	5.97314
L0R5C4	Alternative protein POTEM OS=Homo sapiens GN=POTEM PE=3 SV=1 - [L0R5C4_HUMAN]	169.331	3.59	1	0	2	9	446	50.3049	5.51611
P04080	Cystatin-B OS=Homo sapiens GN=CSTB PE=1 SV=2 - [CYTB_HUMAN]	166.98	26.53	1	3	4	17	98	11.1326	7.56201
P12273	Prolactin-inducible protein OS=Homo sapiens GN=PIP PE=1 SV=1 - [PIP_HUMAN]	166.09	14.38	1	2	4	66	146	16.5618	8.04541
Q8IX02	Lactoferrin (Fragment) OS=Homo sapiens PE=4 SV=1 - [Q8IX02_HUMAN]	156.419	19.66	1	0	5	23	234	25.6551	9.24658
T1S9D5	MUC5AC (Fragment) OS=Homo sapiens GN=MUC5AC PE=4 SV=1 - [T1S9D5_HUMAN]	140.337	0.69	1	0	5	23	5060	521.304	7.10791
P98088	Mucin-5AC OS=Homo sapiens GN=MUC5AC PE=1 SV=4 - [MUC5A_HUMAN]	140.337	0.62	1	0	5	23	5654	585.199	7.02002
O75372	Gastric mucin (Fragment) OS=Homo sapiens GN=MUC5AC PE=2 SV=1 - [O75372_HUMAN]	140.337	2.55	1	0	5	23	1373	147.69	6.90283
O60814	Histone H2B type 1-K OS=Homo sapiens GN=HIST1H2BK PE=1 SV=3 - [H2B1K_HUMAN]	132.947	7.14	1	0	1	8	126	13.8816	10.3159
B4DR52	Histone H2B OS=Homo sapiens GN=HIST2H2BF PE=2 SV=1 - [B4DR52_HUMAN]	132.947	5.42	1	0	1	8	166	18.0297	10.3159
P06899	Histone H2B type 1-J OS=Homo sapiens GN=HIST1H2BJ PE=1 SV=3 - [H2B1J_HUMAN]	132.947	7.14	1	0	1	8	126	13.8956	10.3159
P23527	Histone H2B type 1-O OS=Homo sapiens GN=HIST1H2BO PE=1 SV=3 - [H2B1O_HUMAN]	132.947	7.14	1	0	1	8	126	13.8976	10.3159
P33778	Histone H2B type 1-B OS=Homo sapiens GN=HIST1H2BB PE=1 SV=2 - [H2B1B_HUMAN]	132.947	7.14	1	0	1	8	126	13.9416	10.3159
P57053	Histone H2B type F-S OS=Homo sapiens GN=H2BFS PE=1 SV=2 - [H2BFS_HUMAN]	132.947	7.14	1	0	1	8	126	13.9356	10.3745
P58876	Histone H2B type 1-D OS=Homo sapiens GN=HIST1H2BD PE=1 SV=2 - [H2B1D_HUMAN]	132.947	7.14	1	0	1	8	126	13.9276	10.3159
P62807	Histone H2B type 1-C/E/F/G/I OS=Homo sapiens GN=HIST1H2BC PE=1 SV=4 - [H2B1C_HUMAN]	132.947	7.14	1	0	1	8	126	13.8976	10.3159
Q16778	Histone H2B type 2-E OS=Homo sapiens GN=HIST2H2BE PE=1 SV=3 - [H2B2E_HUMAN]	132.947	7.14	1	0	1	8	126	13.9116	10.3159
Q5QNW6	Histone H2B type 2-F OS=Homo sapiens GN=HIST2H2BF PE=1 SV=3 - [H2B2F_HUMAN]	132.947	7.14	1	0	1	8	126	13.9116	10.3159
Q8N257	Histone H2B type 3-B OS=Homo sapiens GN=HIST3H2BB PE=1 SV=3 - [H2B3B_HUMAN]	132.947	7.14	1	0	1	8	126	13.8995	10.3159
Q93079	Histone H2B type 1-H OS=Homo sapiens GN=HIST1H2BH PE=1 SV=3 - [H2B1H_HUMAN]	132.947	7.14	1	0	1	8	126	13.8835	10.3159
Q99877	Histone H2B type 1-N OS=Homo sapiens GN=HIST1H2BN PE=1 SV=3 - [H2B1N_HUMAN]	132.947	7.14	1	0	1	8	126	13.9136	10.3159
Q99879	Histone H2B type 1-M OS=Homo sapiens GN=HIST1H2BM PE=1 SV=3 - [H2B1M_HUMAN]	132.947	7.14	1	0	1	8	126	13.9806	10.3159
Q99880	Histone H2B type 1-L OS=Homo sapiens GN=HIST1H2BL PE=1 SV=3 - [H2B1L_HUMAN]	132.947	7.14	1	0	1	8	126	13.9436	10.3159
U3KQK0	Histone H2B OS=Homo sapiens GN=HIST1H2BN PE=3 SV=1 - [U3KQK0_HUMAN]	132.947	5.42	1	0	1	8	166	18.7923	10.5356
Q96A08	Histone H2B type 1-A OS=Homo sapiens GN=HIST1H2BA PE=1 SV=3 - [H2B1A_HUMAN]	132.947	7.09	1	0	1	8	127	14.1587	10.3159
A8K9J7	Histone H2B OS=Homo sapiens PE=2 SV=1 - [A8K9J7_HUMAN]	132.947	7.14	1	0	1	8	126	13.9876	10.3159
I6L9F7	Histone H2B (Fragment) OS=Homo sapiens GN=HIST1H2BM PE=2 SV=1 - [I6L9F7_HUMAN]	132.947	6.52	1	0	1	8	138	15.1471	10.2427
Q0D2M2	HIST1H2BC protein OS=Homo sapiens GN=HIST1H2BC PE=2 SV=1 - [Q0D2M2_HUMAN]	132.947	7.14	1	0	1	8	126	13.8255	10.3892
L0R4T3	Histone H2B OS=Homo sapiens GN=ABCF2 PE=3 SV=1 - [L0R4T3_HUMAN]	132.947	13.43	1	0	1	8	67	7.30176	8.88037
A0JLQ0	AZGP1 protein (Fragment) OS=Homo sapiens GN=AZGP1 PE=2 SV=1 - [A0JLQ0_HUMAN]	132.802	15.09	1	0	2	21	159	18.6955	8.96826
B1N7B8	Cryocrystalglobulin CC1 kappa light chain variable region (Fragment) OS=Homo sapiens PE=2 SV=1 - [B1N7B8_HUMAN]	130.61	22.43	1	0	2	5	107	11.7889	7.98682
P29401	Transketolase OS=Homo sapiens GN=TKT PE=1 SV=3 - [TKT_HUMAN]	129.31	4.98	1	0	3	10	623	67.8347	7.66455
B4E022	Transketolase OS=Homo sapiens GN=TKT PE=2 SV=1 - [B4E022_HUMAN]	129.31	5.38	1	0	3	10	576	62.8393	7.51807
E9PFF2	Transketolase OS=Homo sapiens GN=TKT PE=2 SV=1 - [E9PFF2_HUMAN]	129.31	5.69	1	0	1	6	334	36.4263	7.76709
Q53EM5	Transketolase (Fragment) OS=Homo sapiens PE=2 SV=1 - [Q53EM5_HUMAN]	129.31	4.98	1	0	3	10	623	67.8628	7.81104
A0A0K0K1H9	Epididymis secretory protein Li 48 (Fragment) OS=Homo sapiens GN=HEL-S-48 PE=2 SV=1 - [A0A0K0K1H9_HUMAN]	129.31	7.85	1	0	3	10	395	42.8694	8.52881
B3KSI4	Transketolase OS=Homo sapiens PE=2 SV=1 - [B3KSI4_HUMAN]	129.31	5.74	1	0	3	10	540	58.9443	7.66455
B3KPZ8	cDNA FLJ32530 fis, clone SMINT2000185, highly similar to TRANSKETOLASE (EC 2.2.1.1) OS=Homo sapiens PE=2 SV=1 - [B3KPZ8_HUMAN]	129.31	8.66	1	0	3	10	358	38.8632	7.72314
B4DVU1	cDNA FLJ53217, highly similar to Transketolase (EC 2.2.1.1) OS=Homo sapiens PE=2 SV=1 - [B4DVU1_HUMAN]	129.31	7.29	1	0	3	10	425	46.361	7.69385
A0A0B4J1R6	Transketolase OS=Homo sapiens GN=TKT PE=1 SV=1 - [A0A0B4J1R6_HUMAN]	129.31	6.78	1	0	3	10	457	49.8789	7.91357
P22079	Lactoperoxidase OS=Homo sapiens GN=LPO PE=1 SV=2 - [PERL_HUMAN]	127.2	4.63	1	1	4	20	712	80.2369	8.6167
F5H386	Lactoperoxidase OS=Homo sapiens GN=LPO PE=4 SV=1 - [F5H386_HUMAN]	127.2	4.13	1	0	3	16	653	73.9093	8.14795
B4E1M1	cDNA FLJ60391, highly similar to Lactoperoxidase (EC 1.11.1.7) OS=Homo sapiens PE=2 SV=1 - [B4E1M1_HUMAN]	127.2	4.13	1	0	3	16	653	73.8793	8.14795
Q8TDL5	BPI fold-containing family B member 1 OS=Homo sapiens GN=BPIFB1 PE=1 SV=1 - [BPIB1_HUMAN]	122.779	8.06	1	0	3	11	484	52.4085	7.2251
B2R7Z6	cDNA, FLJ93674 OS=Homo sapiens PE=2 SV=1 - [B2R7Z6_HUMAN]	122.779	8.06	1	0	3	11	484	52.4775	7.54736
C9JCF5	Kaliocin-1 (Fragment) OS=Homo sapiens GN=LTF PE=2 SV=1 - [C9JCF5_HUMAN]	120.66	18.13	1	0	3	16	182	20.3307	9.94971
B4E1L2	cDNA FLJ59602, highly similar to Lactotransferrin (EC 3.4.21.-) OS=Homo sapiens PE=2 SV=1 - [B4E1L2_HUMAN]	120.66	13.25	1	0	2	15	151	16.5177	9.93506
P07477	Trypsin-1 OS=Homo sapiens GN=PRSS1 PE=1 SV=1 - [TRY1_HUMAN]	120.628	7.29	1	0	2	8	247	26.5411	6.50732
E7EQ64	Trypsin-1 OS=Homo sapiens GN=PRSS1 PE=2 SV=1 - [E7EQ64_HUMAN]	120.628	6.9	1	0	2	8	261	28.1049	7.25439
H0Y8D1	Trypsin-1 (Fragment) OS=Homo sapiens GN=PRSS1 PE=2 SV=1 - [H0Y8D1_HUMAN]	120.628	7.04	1	0	1	7	142	15.4118	7.26904
A6XGL3	Protease serine 1 OS=Homo sapiens GN=PRSS1 PE=1 SV=1 - [A6XGL3_HUMAN]	120.628	7.59	1	0	2	8	237	25.3825	7.54736
A1A508	PRSS3 protein OS=Homo sapiens GN=PRSS3 PE=2 SV=1 - [A1A508_HUMAN]	120.628	7.29	1	0	2	8	247	26.4701	7.21045
Q53ZX7	Protease serine 1 (Fragment) OS=Homo sapiens GN=PRSS1 PE=3 SV=1 - [Q53ZX7_HUMAN]	120.628	11.9	1	0	1	7	84	9.1088	9.05615
Q53ZX8	Protease serine 1 (Fragment) OS=Homo sapiens GN=PRSS1 PE=3 SV=1 - [Q53ZX8_HUMAN]	120.628	11.9	1	0	1	7	84	9.14285	9.46631
A0A087WW55	Trypsin-1 OS=Homo sapiens GN=PRSS1 PE=1 SV=1 - [A0A087WW55_HUMAN]	120.628	4.05	1	0	1	7	247	26.605	5.85889
Q86W19	Protease serine 1 (Fragment) OS=Homo sapiens GN=PRSS1 PE=3 SV=1 - [Q86W19_HUMAN]	120.628	11.9	1	0	1	7	84	9.23391	9.46631
Q53ZX9	Protease serine 1 (Fragment) OS=Homo sapiens GN=PRSS1 PE=3 SV=1 - [Q53ZX9_HUMAN]	120.628	11.9	1	0	1	7	84	9.1088	9.05615
Q86W18	Protease serine 1 (Fragment) OS=Homo sapiens GN=PRSS1 PE=3 SV=1 - [Q86W18_HUMAN]	120.628	11.9	1	0	1	7	84	9.14784	9.56885
Q45KI0	Trypsin I (Fragment) OS=Homo sapiens GN=PRSS1 PE=3 SV=1 - [Q45KI0_HUMAN]	120.628	11.9	1	0	1	7	84	9.16193	9.99365
Q86W20	Protease serine 1 (Fragment) OS=Homo sapiens GN=PRSS1 PE=3 SV=1 - [Q86W20_HUMAN]	120.628	11.9	1	0	1	7	84	9.16094	10.272
Q86W17	Protease serine 1 (Fragment) OS=Homo sapiens GN=PRSS1 PE=3 SV=1 - [Q86W17_HUMAN]	120.628	11.9	1	0	1	7	84	9.19386	9.83252
P02538	Keratin, type II cytoskeletal 6A OS=Homo sapiens GN=KRT6A PE=1 SV=3 - [K2C6A_HUMAN]	119.22	2.13	1	0	1	3	564	60.0083	8.00146
P04259	Keratin, type II cytoskeletal 6B OS=Homo sapiens GN=KRT6B PE=1 SV=5 - [K2C6B_HUMAN]	119.22	2.13	1	0	1	3	564	60.0303	8.00146
P48668	Keratin, type II cytoskeletal 6C OS=Homo sapiens GN=KRT6C PE=1 SV=3 - [K2C6C_HUMAN]	119.22	2.13	1	0	1	3	564	59.9883	8.00146
B4DWU6	cDNA FLJ51361, highly similar to Keratin, type II cytoskeletal 6A OS=Homo sapiens PE=2 SV=1 - [B4DWU6_HUMAN]	119.22	2.31	1	0	1	3	520	55.7652	6.48096
A8K2I0	cDNA FLJ78504, highly similar to Homo sapiens keratin 6A (KRT6A), mRNA OS=Homo sapiens PE=2 SV=1 - [A8K2I0_HUMAN]	119.22	2.13	1	0	1	3	564	59.9943	8.00146
B4DRR0	cDNA FLJ53910, highly similar to Keratin, type II cytoskeletal 6A OS=Homo sapiens PE=2 SV=1 - [B4DRR0_HUMAN]	119.22	2.24	1	0	1	3	535	57.8032	8.00146
B2R853	cDNA, FLJ93744, highly similar to Homo sapiens keratin 6E (KRT6E), mRNA OS=Homo sapiens PE=2 SV=1 - [B2R853_HUMAN]	119.22	2.13	1	0	1	3	564	59.9903	7.72314
B4DRY0	cDNA FLJ54379, highly similar to Keratin, type II cytoskeletal 6E OS=Homo sapiens PE=2 SV=1 - [B4DRY0_HUMAN]	119.22	2.19	1	0	1	3	547	58.6426	7.72314
P05109	Protein S100-A8 OS=Homo sapiens GN=S100A8 PE=1 SV=1 - [S10A8_HUMAN]	114.706	12.9	1	2	2	7	93	10.8276	7.03467
H7BZJ8	Zinc-alpha-2-glycoprotein (Fragment) OS=Homo sapiens GN=AZGP1 PE=4 SV=1 - [H7BZJ8_HUMAN]	114.62	21.18	1	1	2	16	85	9.70191	9.70068
Q96DA0	Zymogen granule protein 16 homolog B OS=Homo sapiens GN=ZG16B PE=1 SV=3 - [ZG16B_HUMAN]	111.45	8.17	1	0	2	11	208	22.7246	7.38623
A0A0C4DGN4	Uncharacterized protein OS=Homo sapiens GN=ZG16B PE=1 SV=1 - [A0A0C4DGN4_HUMAN]	111.45	9.55	1	0	2	11	178	19.588	5.94775
C3PTT6	Pancreatic adenocarcinoma upregulated factor OS=Homo sapiens GN=PAUF PE=1 SV=1 - [C3PTT6_HUMAN]	111.45	8.67	1	0	2	11	196	21.553	7.38623
P02787	Serotransferrin OS=Homo sapiens GN=TF PE=1 SV=3 - [TRFE_HUMAN]	109.777	6.02	1	0	2	9	698	77.0136	7.12256
A0A0K0K1H8	Epididymis secretory sperm binding protein Li 71p OS=Homo sapiens GN=HEL-S-71p PE=2 SV=1 - [A0A0K0K1H8_HUMAN]	109.777	6.02	1	0	2	9	698	77.0296	7.21045
B4E1B2	cDNA FLJ53691, highly similar to Serotransferrin OS=Homo sapiens PE=2 SV=1 - [B4E1B2_HUMAN]	109.777	6.19	1	0	2	9	678	74.7834	7.12256
Q53H26	Transferrin variant (Fragment) OS=Homo sapiens PE=2 SV=1 - [Q53H26_HUMAN]	109.777	6.02	1	0	2	9	698	77.0296	7.03467
Q06AH7	Transferrin OS=Homo sapiens GN=TF PE=2 SV=1 - [Q06AH7_HUMAN]	109.777	6.02	1	0	2	9	698	76.9096	7.21045
Q92766	Ras-responsive element-binding protein 1 OS=Homo sapiens GN=RREB1 PE=1 SV=3 - [RREB1_HUMAN]	106.123	0.77	1	0	1	28	1687	181.306	6.97607
P06733	Alpha-enolase OS=Homo sapiens GN=ENO1 PE=1 SV=2 - [ENOA_HUMAN]	105.257	13.82	1	0	5	6	434	47.1393	7.38623
Q96DR5	BPI fold-containing family A member 2 OS=Homo sapiens GN=BPIFA2 PE=1 SV=2 - [BPIA2_HUMAN]	104.885	2.81	1	0	1	22	249	26.9947	5.59229
A8K739	cDNA FLJ77339 OS=Homo sapiens PE=2 SV=1 - [A8K739_HUMAN]	104.885	2.81	1	0	1	22	249	26.9957	5.26221
Q504X8	SMR3B protein OS=Homo sapiens GN=SMR3B PE=2 SV=1 - [Q504X8_HUMAN]	100.835	29.25	1	0	1	16	106	11.9976	8.49951
I3L1H9	Uncharacterized protein (Fragment) OS=Homo sapiens GN=ZG16B PE=1 SV=1 - [I3L1H9_HUMAN]	100.037	13.04	1	0	1	3	69	7.47488	9.31982
I3L3X0	Uncharacterized protein (Fragment) OS=Homo sapiens GN=ZG16B PE=1 SV=1 - [I3L3X0_HUMAN]	100.037	9.47	1	0	1	3	95	10.3373	8.51416
J3QSD8	Lactoperoxidase (Fragment) OS=Homo sapiens GN=LPO PE=1 SV=1 - [J3QSD8_HUMAN]	97.7233	5.69	1	0	1	12	123	13.5049	9.31982
P02810	Salivary acidic proline-rich phosphoprotein 1/2 OS=Homo sapiens GN=PRH1 PE=1 SV=2 - [PRPC_HUMAN]	90.3673	72.29	1	0	2	28	166	17.0063	4.84326
A0A0A0MT31	Proline-rich protein 4 OS=Homo sapiens GN=PRH1 PE=4 SV=1 - [A0A0A0MT31_HUMAN]	90.3673	72.29	1	0	2	28	166	17.0053	4.95752
A0A024RAQ4	Proline-rich protein HaeIII subfamily 1, isoform CRA_b OS=Homo sapiens GN=PRH1 PE=4 SV=1 - [A0A024RAQ4_HUMAN]	90.3673	49.18	1	0	2	28	244	25.7766	6.37939
A0A024RAR0	Proline-rich protein HaeIII subfamily 1, isoform CRA_a OS=Homo sapiens GN=PRH1 PE=4 SV=1 - [A0A024RAR0_HUMAN]	90.3673	72.29	1	0	2	28	166	17.0053	4.95752
P01871	Ig mu chain C region OS=Homo sapiens GN=IGHM PE=1 SV=3 - [IGHM_HUMAN]	89.82	5.75	1	0	3	9	452	49.2755	6.771
A0A087WYJ9	Ig mu chain C region OS=Homo sapiens GN=IGHM PE=1 SV=1 - [A0A087WYJ9_HUMAN]	89.82	4.34	1	0	3	9	599	65.6596	6.94678
A0A087X2C0	Ig mu chain C region OS=Homo sapiens GN=IGHM PE=1 SV=1 - [A0A087X2C0_HUMAN]	89.82	4.42	1	0	3	9	588	64.0658	7.13721
A0A075B6N9	Ig mu chain C region (Fragment) OS=Homo sapiens GN=IGHM PE=1 SV=2 - [A0A075B6N9_HUMAN]	89.82	5.74	1	0	3	9	453	49.4086	6.771
Q86TT1	Full-length cDNA clone CS0DD006YL02 of Neuroblastoma of Homo sapiens (human) OS=Homo sapiens PE=2 SV=1 - [Q86TT1_HUMAN]	89.82	5.07	1	0	2	7	375	41.2465	6.78564
P04220	Ig mu heavy chain disease protein OS=Homo sapiens PE=1 SV=1 - [MUCB_HUMAN]	89.1	2.81	1	0	1	2	391	43.0303	5.23682
A0A087WV42	Salivary acidic proline-rich phosphoprotein 1/2 OS=Homo sapiens GN=PRH1 PE=4 SV=1 - [A0A087WV42_HUMAN]	89.07	23.53	1	0	1	26	187	19.1223	5.14795
A0A087WYT0	Salivary acidic proline-rich phosphoprotein 1/2 OS=Homo sapiens GN=PRH1 PE=4 SV=1 - [A0A087WYT0_HUMAN]	89.07	25.14	1	0	1	26	175	17.8407	6.27783
A0A087WYF5	Salivary acidic proline-rich phosphoprotein 1/2 (Fragment) OS=Homo sapiens GN=PRH1 PE=4 SV=1 - [A0A087WYF5_HUMAN]	89.07	31.43	1	0	1	26	140	13.9928	11.4585
A0A087WZY1	Uncharacterized protein OS=Homo sapiens PE=4 SV=1 - [A0A087WZY1_HUMAN]	89.07	16.6	1	0	1	26	265	27.8937	6.68311
P01717	Ig lambda chain V-IV region Hil OS=Homo sapiens PE=1 SV=1 - [LV403_HUMAN]	88.86	17.76	1	0	1	6	107	11.5096	6.50732
A2MYD4	V2-7 protein (Fragment) OS=Homo sapiens GN=V2-7 PE=4 SV=1 - [A2MYD4_HUMAN]	88.86	19.79	1	0	1	6	96	10.3459	5.0083
Q5NV90	V2-17 protein (Fragment) OS=Homo sapiens GN=V2-17 PE=1 SV=1 - [Q5NV90_HUMAN]	88.86	19.59	1	0	1	6	97	10.3989	4.58936
P13929	Beta-enolase OS=Homo sapiens GN=ENO3 PE=1 SV=5 - [ENOB_HUMAN]	88.04	7.6	1	0	3	4	434	46.9573	7.7085
E2DRY6	Enolase OS=Homo sapiens PE=2 SV=1 - [E2DRY6_HUMAN]	88.04	12.13	1	0	4	5	338	36.5317	6.56592
A4QMW8	Enolase (Fragment) OS=Homo sapiens GN=ENO1 PE=2 SV=1 - [A4QMW8_HUMAN]	88.04	25.93	1	0	3	4	135	14.5265	9.0415
D3DTL4	Enolase OS=Homo sapiens GN=ENO3 PE=3 SV=1 - [D3DTL4_HUMAN]	88.04	9.68	1	0	3	4	341	36.8249	6.78564
Q9NPL4	Enolase (Fragment) OS=Homo sapiens PE=2 SV=1 - [Q9NPL4_HUMAN]	88.04	17.53	1	0	2	3	154	16.9267	8.32373
P13796	Plastin-2 OS=Homo sapiens GN=LCP1 PE=1 SV=6 - [PLSL_HUMAN]	86.99	2.07	1	0	1	2	627	70.2439	5.42725
P13797	Plastin-3 OS=Homo sapiens GN=PLS3 PE=1 SV=4 - [PLST_HUMAN]	86.99	2.06	1	0	1	2	630	70.7662	5.60498
Q5TBN3	Plastin-2 (Fragment) OS=Homo sapiens GN=LCP1 PE=1 SV=1 - [Q5TBN3_HUMAN]	86.99	5.28	1	0	1	2	246	27.2897	5.021
U3KQI3	Plastin-3 (Fragment) OS=Homo sapiens GN=PLS3 PE=1 SV=1 - [U3KQI3_HUMAN]	86.99	7.93	1	0	1	2	164	18.9825	4.98291
V9HWJ7	Epididymis secretory protein Li 37 OS=Homo sapiens GN=HEL-S-37 PE=2 SV=1 - [V9HWJ7_HUMAN]	86.99	2.07	1	0	1	2	627	70.2448	5.32568
Q53FI1	L-plastin variant (Fragment) OS=Homo sapiens PE=2 SV=1 - [Q53FI1_HUMAN]	86.99	2.07	1	0	1	2	627	70.2148	5.32568
Q59GX5	L-plastin variant (Fragment) OS=Homo sapiens PE=2 SV=1 - [Q59GX5_HUMAN]	86.99	2.61	1	0	1	2	498	55.6833	5.33838
B4DPW9	cDNA FLJ51929, highly similar to Plastin-3 OS=Homo sapiens PE=2 SV=1 - [B4DPW9_HUMAN]	86.99	2.16	1	0	1	2	603	67.5566	5.65576
Q53GY0	Plastin 3 variant (Fragment) OS=Homo sapiens PE=2 SV=1 - [Q53GY0_HUMAN]	86.99	2.06	1	0	1	2	630	70.7222	5.68115
A0A0A0MSQ0	Plastin-3 OS=Homo sapiens GN=PLS3 PE=1 SV=1 - [A0A0A0MSQ0_HUMAN]	86.99	2.11	1	0	1	2	617	69.2906	5.93506
P01859	Ig gamma-2 chain C region OS=Homo sapiens GN=IGHG2 PE=1 SV=2 - [IGHG2_HUMAN]	85.14	8.28	1	0	5	19	326	35.8778	7.59131
Q6N093	Putative uncharacterized protein DKFZp686I04196 (Fragment) OS=Homo sapiens GN=DKFZp686I04196 PE=2 SV=1 - [Q6N093_HUMAN]	85.14	6.47	1	0	5	19	417	46.0316	7.59131
Q6MZU6	Putative uncharacterized protein DKFZp686C15213 OS=Homo sapiens GN=DKFZp686C15213 PE=2 SV=1 - [Q6MZU6_HUMAN]	85.14	5.82	1	0	5	19	464	51.0662	7.7085
D6RHJ6	Immunoglobulin J chain (Fragment) OS=Homo sapiens GN=IGJ PE=1 SV=1 - [D6RHJ6_HUMAN]	84.3886	45.86	1	0	6	30	157	17.6679	6.31592
P18510	Interleukin-1 receptor antagonist protein OS=Homo sapiens GN=IL1RN PE=1 SV=1 - [IL1RA_HUMAN]	84.3851	6.78	1	0	2	12	177	20.042	6.18896
A0A024R528	Interleukin 1 receptor antagonist, isoform CRA_a OS=Homo sapiens GN=IL1RN PE=3 SV=1 - [A0A024R528_HUMAN]	84.3851	8.39	1	0	2	12	143	16.1319	4.88135
Q68CN4	Putative uncharacterized protein DKFZp686E23209 OS=Homo sapiens GN=DKFZp686E23209 PE=1 SV=2 - [Q68CN4_HUMAN]	79.97	4.26	1	0	4	13	470	51.5035	7.56201
Q93043	MG1 (Fragment) OS=Homo sapiens GN=MG1 PE=2 SV=1 - [Q93043_HUMAN]	79.82	8.16	1	0	1	3	196	21.3372	4.77979
C9JB55	Serotransferrin (Fragment) OS=Homo sapiens GN=TF PE=2 SV=1 - [C9JB55_HUMAN]	77.8	18.42	1	0	1	8	76	8.08406	4.71631
F8WCI6	Serotransferrin OS=Homo sapiens GN=TF PE=2 SV=1 - [F8WCI6_HUMAN]	77.8	11.67	1	0	1	8	120	12.7803	5.19873
F8WEK9	Serotransferrin OS=Homo sapiens GN=TF PE=2 SV=1 - [F8WEK9_HUMAN]	77.8	12.17	1	0	1	8	115	12.4992	8.6167
B4DEX9	cDNA FLJ56687, highly similar to Serotransferrin OS=Homo sapiens PE=2 SV=1 - [B4DEX9_HUMAN]	77.8	6.6	1	0	1	8	212	22.7362	7.66455
P18135	Ig kappa chain V-III region HAH OS=Homo sapiens PE=2 SV=1 - [KV312_HUMAN]	73.83	11.63	1	0	2	6	129	14.0641	7.95752
P18136	Ig kappa chain V-III region HIC OS=Homo sapiens PE=2 SV=2 - [KV313_HUMAN]	73.83	11.63	1	0	2	6	129	14.0801	6.59521
A0A0B4J1Z6	Protein IGKV3-20 (Fragment) OS=Homo sapiens GN=IGKV3-20 PE=4 SV=1 - [A0A0B4J1Z6_HUMAN]	73.83	12.93	1	0	2	6	116	12.5493	4.95752
A2IPI3	HRV Fab N28-VL (Fragment) OS=Homo sapiens PE=2 SV=1 - [A2IPI3_HUMAN]	73.83	13.16	1	0	2	6	114	12.2751	7.95752
A2NXP9	K light chain variable region (Fragment) OS=Homo sapiens PE=2 SV=1 - [A2NXP9_HUMAN]	73.83	13.64	1	0	2	6	110	12.0019	6.59521
A2IPI5	HRV Fab 026-VL (Fragment) OS=Homo sapiens PE=2 SV=1 - [A2IPI5_HUMAN]	73.83	7.96	1	0	1	5	113	11.9869	7.95752
A2IPI2	HRV Fab N27-VL (Fragment) OS=Homo sapiens PE=2 SV=1 - [A2IPI2_HUMAN]	73.83	13.04	1	0	2	6	115	12.4092	8.88037
P06702	Protein S100-A9 OS=Homo sapiens GN=S100A9 PE=1 SV=1 - [S10A9_HUMAN]	72.82	31.58	1	1	2	4	114	13.2335	6.12549
Q8NEV4	Myosin-IIIa OS=Homo sapiens GN=MYO3A PE=2 SV=2 - [MYO3A_HUMAN]	68.4686	0.93	1	0	1	23	1616	186.092	8.90967
H0YMA2	Tropomodulin-2 (Fragment) OS=Homo sapiens GN=TMOD2 PE=1 SV=1 - [H0YMA2_HUMAN]	63.9767	9.09	1	0	1	8	110	12.3826	9.40771
E5RGN4	Coiled-coil-helix-coiled-coil-helix domain-containing protein 10, mitochondrial OS=Homo sapiens GN=CHCHD10 PE=4 SV=1 - [E5RGN4_HUMAN]	63.13	10.1	1	0	1	8	99	10.2321	11.3999
P04433	Ig kappa chain V-III region VG (Fragment) OS=Homo sapiens PE=1 SV=1 - [KV309_HUMAN]	62.56	13.04	1	0	2	3	115	12.5673	4.95752
A0A087WUS2	Protein IGKV3D-11 OS=Homo sapiens GN=IGKV3D-11 PE=4 SV=1 - [A0A087WUS2_HUMAN]	62.56	13.89	1	0	2	3	108	11.795	5.24951
A0A0A0MRZ8	Protein IGKV3D-11 (Fragment) OS=Homo sapiens GN=IGKV3D-11 PE=4 SV=5 - [A0A0A0MRZ8_HUMAN]	62.56	12.93	1	0	2	3	116	12.7144	5.2876
P00441	Superoxide dismutase [Cu-Zn] OS=Homo sapiens GN=SOD1 PE=1 SV=2 - [SODC_HUMAN]	59.46	6.49	1	0	1	1	154	15.9259	6.12549
H7BYH4	Superoxide dismutase [Cu-Zn] OS=Homo sapiens GN=SOD1 PE=2 SV=1 - [H7BYH4_HUMAN]	59.46	7.41	1	0	1	1	135	13.9008	6.11279
X5CHU1	Superoxide dismutase (Fragment) OS=Homo sapiens GN=SOD1 PE=4 SV=1 - [X5CHU1_HUMAN]	59.46	28.57	1	0	1	1	35	3.52976	7.18115
X5CN18	Superoxide dismutase (Fragment) OS=Homo sapiens GN=SOD1 PE=4 SV=1 - [X5CN18_HUMAN]	59.46	28.57	1	0	1	1	35	3.49574	5.8335
Q8N4G4	CA6 protein OS=Homo sapiens GN=CA6 PE=1 SV=1 - [Q8N4G4_HUMAN]	58.8386	10.06	1	0	4	29	179	19.6595	6.26514
Q9H3M1	Airway lactoperoxidase (Fragment) OS=Homo sapiens PE=2 SV=1 - [Q9H3M1_HUMAN]	57.9697	6.74	1	0	1	3	193	22.4633	8.98291
O95789	Zinc finger MYM-type protein 6 OS=Homo sapiens GN=ZMYM6 PE=2 SV=2 - [ZMYM6_HUMAN]	56.7622	0.68	1	0	1	21	1325	147.992	8.22119
Q7L9K1	cDNA FLJ10065 fis, clone HEMBA1001455 OS=Homo sapiens PE=2 SV=1 - [Q7L9K1_HUMAN]	56.7622	1.48	1	0	1	21	607	69.4814	6.49365
A4Z946	Transposase-like protein (Fragment) OS=Homo sapiens PE=4 SV=1 - [A4Z946_HUMAN]	56.7622	1.48	1	0	1	21	609	69.6916	6.49365
B2R4M6	Protein S100 OS=Homo sapiens PE=2 SV=1 - [B2R4M6_HUMAN]	52.94	13.16	1	0	1	1	114	13.2015	6.12549
B4DHZ6	Transferrin, isoform CRA_c OS=Homo sapiens GN=TF PE=2 SV=1 - [B4DHZ6_HUMAN]	51.91	6.6	1	0	1	1	424	47.357	7.04932
B4DI57	cDNA FLJ54111, highly similar to Serotransferrin OS=Homo sapiens PE=2 SV=1 - [B4DI57_HUMAN]	51.91	4.9	1	0	1	1	571	63.3958	7.21045
S6BGF9	IgG L chain OS=Homo sapiens PE=2 SV=1 - [S6BGF9_HUMAN]	51.39	10.8	1	0	2	11	213	22.7283	8.00146
S6C4R7	IgG L chain OS=Homo sapiens PE=2 SV=1 - [S6C4R7_HUMAN]	51.39	10.85	1	0	2	11	212	22.4992	8.23584
S6AWE6	IgG L chain OS=Homo sapiens PE=2 SV=1 - [S6AWE6_HUMAN]	51.39	10.7	1	0	2	11	215	22.8914	8.42627
S6B286	IgG L chain OS=Homo sapiens PE=2 SV=1 - [S6B286_HUMAN]	51.39	10.7	1	0	2	11	215	22.8574	8.44092
Q9BXW9	Fanconi anemia group D2 protein OS=Homo sapiens GN=FANCD2 PE=1 SV=2 - [FACD2_HUMAN]	51.0233	0.69	1	0	1	12	1451	164.025	5.88428
Q08380	Galectin-3-binding protein OS=Homo sapiens GN=LGALS3BP PE=1 SV=1 - [LG3BP_HUMAN]	49.78	3.42	1	0	2	7	585	65.2893	5.2749
K7EJY8	Galectin-3-binding protein (Fragment) OS=Homo sapiens GN=LGALS3BP PE=1 SV=1 - [K7EJY8_HUMAN]	49.78	13.89	1	0	2	7	144	15.6006	4.7417
K7EKQ5	Galectin-3-binding protein OS=Homo sapiens GN=LGALS3BP PE=1 SV=1 - [K7EKQ5_HUMAN]	49.78	9.52	1	0	2	7	210	22.684	4.77979
K7EP36	Galectin-3-binding protein (Fragment) OS=Homo sapiens GN=LGALS3BP PE=1 SV=1 - [K7EP36_HUMAN]	49.78	7.72	1	0	2	7	259	28.2688	5.17334
K7ESM3	Galectin-3-binding protein (Fragment) OS=Homo sapiens GN=LGALS3BP PE=1 SV=1 - [K7ESM3_HUMAN]	49.78	9.57	1	0	2	7	209	22.5279	4.70361
B4DVE1	cDNA FLJ53478, highly similar to Galectin-3-binding protein OS=Homo sapiens PE=2 SV=1 - [B4DVE1_HUMAN]	49.78	3.49	1	0	2	7	573	64.0558	5.46533
Q6ZNV7	CDNA FLJ27053 fis, clone SPL00486 OS=Homo sapiens PE=2 SV=1 - [Q6ZNV7_HUMAN]	48.2949	4.43	1	0	2	14	158	17.3787	8.00146
P05164	Myeloperoxidase OS=Homo sapiens GN=MPO PE=1 SV=1 - [PERM_HUMAN]	48.09	2.68	1	1	1	1	745	83.8148	8.96826
C9JA05	Immunoglobulin J chain (Fragment) OS=Homo sapiens GN=IGJ PE=1 SV=1 - [C9JA05_HUMAN]	48.03	34.29	1	0	4	25	70	8.16241	8.55811
P01714	Ig lambda chain V-III region SH OS=Homo sapiens PE=1 SV=1 - [LV301_HUMAN]	47.2	16.67	1	1	1	1	108	11.3856	6.52197
P09493	Tropomyosin alpha-1 chain OS=Homo sapiens GN=TPM1 PE=1 SV=2 - [TPM1_HUMAN]	46.65	4.93	1	0	1	5	284	32.6887	4.7417
P07951	Tropomyosin beta chain OS=Homo sapiens GN=TPM2 PE=1 SV=1 - [TPM2_HUMAN]	46.65	9.86	1	0	2	6	284	32.8306	4.70361
P67936	Tropomyosin alpha-4 chain OS=Homo sapiens GN=TPM4 PE=1 SV=3 - [TPM4_HUMAN]	46.65	10.89	1	0	2	6	248	28.5045	4.69092
J3KN67	Tropomyosin alpha-3 chain OS=Homo sapiens GN=TPM3 PE=2 SV=1 - [J3KN67_HUMAN]	46.65	4.91	1	0	1	5	285	33.2018	4.76709
P06753	Tropomyosin alpha-3 chain OS=Homo sapiens GN=TPM3 PE=1 SV=2 - [TPM3_HUMAN]	46.65	4.91	1	0	1	5	285	32.9298	4.71631
P06753-2	Isoform 2 of Tropomyosin alpha-3 chain OS=Homo sapiens GN=TPM3 - [TPM3_HUMAN]	46.65	5.65	1	0	1	5	248	29.0147	4.77979
P06753-5	Isoform 5 of Tropomyosin alpha-3 chain OS=Homo sapiens GN=TPM3 - [TPM3_HUMAN]	46.65	5.65	1	0	1	5	248	28.8527	4.75439
P09493-3	Isoform 3 of Tropomyosin alpha-1 chain OS=Homo sapiens GN=TPM1 - [TPM1_HUMAN]	46.65	4.93	1	0	1	5	284	32.8558	4.77979
K7ENT6	Tropomyosin alpha-4 chain (Fragment) OS=Homo sapiens GN=TPM4 PE=2 SV=1 - [K7ENT6_HUMAN]	46.65	7.82	1	0	1	5	179	20.6084	4.61475
K7EP68	Tropomyosin alpha-4 chain (Fragment) OS=Homo sapiens GN=TPM4 PE=2 SV=1 - [K7EP68_HUMAN]	46.65	10.14	1	0	1	5	138	15.839	4.99561
K7ERG3	Tropomyosin alpha-4 chain (Fragment) OS=Homo sapiens GN=TPM4 PE=2 SV=1 - [K7ERG3_HUMAN]	46.65	17.06	1	0	2	7	170	19.2948	4.79248
B7Z596	Tropomyosin alpha-1 chain OS=Homo sapiens GN=TPM1 PE=2 SV=1 - [B7Z596_HUMAN]	46.65	5.09	1	0	1	5	275	31.7333	4.89404
F5H7S3	Tropomyosin alpha-1 chain OS=Homo sapiens GN=TPM1 PE=2 SV=2 - [F5H7S3_HUMAN]	46.65	5.71	1	0	1	5	245	28.5076	4.77979
H0YK48	Tropomyosin alpha-1 chain OS=Homo sapiens GN=TPM1 PE=2 SV=1 - [H0YK48_HUMAN]	46.65	5.65	1	0	1	5	248	28.5625	4.76709
H0YKX5	Tropomyosin alpha-1 chain (Fragment) OS=Homo sapiens GN=TPM1 PE=2 SV=1 - [H0YKX5_HUMAN]	46.65	9.86	1	0	1	5	142	16.3553	4.7417
H0YL52	Tropomyosin alpha-1 chain (Fragment) OS=Homo sapiens GN=TPM1 PE=3 SV=1 - [H0YL52_HUMAN]	46.65	5.28	1	0	1	5	265	30.4724	4.69092
H0YNC7	Tropomyosin alpha-1 chain (Fragment) OS=Homo sapiens GN=TPM1 PE=3 SV=1 - [H0YNC7_HUMAN]	46.65	6.28	1	0	1	5	223	25.5649	4.64014
H7BYY1	Tropomyosin 1 (Alpha), isoform CRA_m OS=Homo sapiens GN=TPM1 PE=2 SV=1 - [H7BYY1_HUMAN]	46.65	5.65	1	0	1	5	248	28.7296	4.81787
P07951-2	Isoform 2 of Tropomyosin beta chain OS=Homo sapiens GN=TPM2 - [TPM2_HUMAN]	46.65	9.86	1	0	2	6	284	32.9696	4.66553
P09493-10	Isoform 10 of Tropomyosin alpha-1 chain OS=Homo sapiens GN=TPM1 - [TPM1_HUMAN]	46.65	4.93	1	0	1	5	284	32.8457	4.76709
P09493-5	Isoform 5 of Tropomyosin alpha-1 chain OS=Homo sapiens GN=TPM1 - [TPM1_HUMAN]	46.65	5.71	1	0	1	5	245	28.3685	4.76709
P09493-7	Isoform 7 of Tropomyosin alpha-1 chain OS=Homo sapiens GN=TPM1 - [TPM1_HUMAN]	46.65	4.93	1	0	1	5	284	32.6576	4.7417
Q5TCU3	Tropomyosin beta chain OS=Homo sapiens GN=TPM2 PE=2 SV=1 - [Q5TCU3_HUMAN]	46.65	9.86	1	0	2	6	284	32.7946	4.67822
Q5TCU8	Tropomyosin beta chain OS=Homo sapiens GN=TPM2 PE=2 SV=1 - [Q5TCU8_HUMAN]	46.65	8.7	1	0	2	6	322	36.7245	4.77979
Q6ZN40	Tropomyosin 1 (Alpha), isoform CRA_f OS=Homo sapiens GN=TPM1 PE=2 SV=1 - [Q6ZN40_HUMAN]	46.65	4.29	1	0	1	5	326	37.4301	4.71631
D6R904	Tropomyosin alpha-3 chain OS=Homo sapiens GN=TPM3 PE=2 SV=1 - [D6R904_HUMAN]	46.65	14.74	1	0	1	5	95	11.0107	4.79248
H0YKP3	Tropomyosin alpha-1 chain OS=Homo sapiens GN=TPM1 PE=2 SV=1 - [H0YKP3_HUMAN]	46.65	8.92	1	0	1	5	157	17.8932	5.09717
H0YL80	Tropomyosin alpha-1 chain (Fragment) OS=Homo sapiens GN=TPM1 PE=2 SV=1 - [H0YL80_HUMAN]	46.65	20.59	1	0	1	5	68	8.00908	4.81787
Q15657	Tropomyosin isoform OS=Homo sapiens PE=2 SV=1 - [Q15657_HUMAN]	46.65	5.76	1	0	1	5	243	28.4026	4.93213
Q8TCG4	TPMsk1 (Fragment) OS=Homo sapiens GN=TPM1 PE=2 SV=1 - [Q8TCG4_HUMAN]	46.65	6.9	1	0	1	5	203	23.7401	4.75439
Q1ZYL5	Tropomyosin 1 alpha variant 6 OS=Homo sapiens PE=2 SV=1 - [Q1ZYL5_HUMAN]	46.65	5.71	1	0	1	5	245	28.4916	4.77979
B7Z722	Tropomyosin 1 (Alpha), isoform CRA_i OS=Homo sapiens GN=TPM1 PE=2 SV=1 - [B7Z722_HUMAN]	46.65	5.65	1	0	1	5	248	28.5905	4.79248
Q5HYB6	Epididymis luminal protein 189 OS=Homo sapiens GN=DKFZp686J1372 PE=1 SV=1 - [Q5HYB6_HUMAN]	46.65	6.03	1	0	1	5	232	27.1588	4.7417
Q59GR8	TPM1 protein variant (Fragment) OS=Homo sapiens PE=2 SV=1 - [Q59GR8_HUMAN]	46.65	4.62	1	0	1	5	303	34.3817	5.40186
A7XZE4	Beta tropomyosin isoform OS=Homo sapiens GN=TPM2b PE=2 SV=1 - [A7XZE4_HUMAN]	46.65	9.86	1	0	2	6	284	33.0056	4.69092
M1VPF4	Tyrosine-protein kinase receptor OS=Homo sapiens GN=TPM3-ROS1 PE=2 SV=1 - [M1VPF4_HUMAN]	46.65	1.93	1	0	1	5	725	82.3675	4.97021
B4DGC2	cDNA FLJ56690, highly similar to Tropomyosin beta chain OS=Homo sapiens PE=2 SV=1 - [B4DGC2_HUMAN]	46.65	14.89	1	0	2	6	188	21.82	4.81787
A0A087WWU8	Tropomyosin alpha-3 chain OS=Homo sapiens GN=TPM3 PE=1 SV=1 - [A0A087WWU8_HUMAN]	46.65	6.17	1	0	1	5	227	26.4044	4.77979
B2RDE1	cDNA, FLJ96568, highly similar to Homo sapiens tropomyosin 3 (TPM3), mRNA OS=Homo sapiens PE=2 SV=1 - [B2RDE1_HUMAN]	46.65	5.65	1	0	1	5	248	28.9997	4.75439
B4DTK3	cDNA FLJ57891, highly similar to Tropomyosin beta chain OS=Homo sapiens PE=2 SV=1 - [B4DTK3_HUMAN]	46.65	17.72	1	0	2	6	158	17.822	4.80518
C9IZA2	cDNA FLJ26372 fis, clone HRT06233 OS=Homo sapiens PE=2 SV=2 - [C9IZA2_HUMAN]	46.65	6.45	1	0	1	5	217	24.8687	4.729
B4DVY2	cDNA FLJ54184, highly similar to Tropomyosin alpha-4 chain OS=Homo sapiens PE=2 SV=1 - [B4DVY2_HUMAN]	46.65	11.79	1	0	2	6	229	26.2054	4.66553
B4DTB1	cDNA FLJ52936, weakly similar to Tropomyosin alpha-4 chain OS=Homo sapiens PE=2 SV=1 - [B4DTB1_HUMAN]	46.65	17.53	1	0	2	6	154	17.6241	4.75439
A0A0S2Z4G6	Tropomyosin 1 (Alpha), isoform CRA_o (Fragment) OS=Homo sapiens GN=TPM1 PE=2 SV=1 - [A0A0S2Z4G6_HUMAN]	46.65	4.93	1	0	1	5	284	32.7066	4.7417
A0A0S2Z4G8	Tropomyosin 3 isoform 2 OS=Homo sapiens GN=TPM3 PE=2 SV=1 - [A0A0S2Z4G8_HUMAN]	46.65	5.65	1	0	1	5	248	28.7427	4.71631
P80748	Ig lambda chain V-III region LOI OS=Homo sapiens PE=1 SV=1 - [LV302_HUMAN]	45.54	7.21	1	0	1	10	111	11.9278	5.08447
S6BAP8	IgG L chain OS=Homo sapiens PE=2 SV=1 - [S6BAP8_HUMAN]	44.605	10.6	1	0	2	12	217	22.8373	7.98682
P01605	Ig kappa chain V-I region Lay OS=Homo sapiens PE=1 SV=1 - [KV113_HUMAN]	44.2722	8.33	1	0	1	3	108	11.8268	7.95752
P01624	Ig kappa chain V-III region POM OS=Homo sapiens PE=1 SV=1 - [KV306_HUMAN]	44.2722	13.76	1	0	2	4	109	11.9149	8.93896
P04207	Ig kappa chain V-III region CLL OS=Homo sapiens PE=1 SV=2 - [KV308_HUMAN]	44.2722	11.63	1	0	2	4	129	14.2662	8.51416
P04434	Ig kappa chain V-III region VH (Fragment) OS=Homo sapiens PE=4 SV=1 - [KV310_HUMAN]	44.2722	7.76	1	0	1	3	116	12.7494	5.93506
A0A0C4DH55	Protein IGKV3D-7 (Fragment) OS=Homo sapiens GN=IGKV3D-7 PE=4 SV=4 - [A0A0C4DH55_HUMAN]	44.2722	12.5	1	0	2	4	120	13.2365	5.93506
Q9UL85	Myosin-reactive immunoglobulin kappa chain variable region (Fragment) OS=Homo sapiens PE=2 SV=1 - [Q9UL85_HUMAN]	44.2722	8.26	1	0	1	3	109	11.7539	8.51416
A0A075B6H7	Protein IGKV3-7 (Fragment) OS=Homo sapiens GN=IGKV3-7 PE=4 SV=1 - [A0A075B6H7_HUMAN]	44.2722	7.76	1	0	1	3	116	12.7754	5.24951
A0A0B4J1T9	Protein IGKV3-15 (Fragment) OS=Homo sapiens GN=IGKV3-15 PE=4 SV=1 - [A0A0B4J1T9_HUMAN]	44.2722	13.04	1	0	2	4	115	12.4882	5.18604
A0A0G2JMV0	Protein IGKV3D-7 OS=Homo sapiens GN=IGKV3D-7 PE=4 SV=1 - [A0A0G2JMV0_HUMAN]	44.2722	13.51	1	0	2	4	111	12.0791	5.18604
A0A0C4DH90	Protein IGKV3OR2-268 (Fragment) OS=Homo sapiens GN=IGKV3OR2-268 PE=4 SV=4 - [A0A0C4DH90_HUMAN]	44.2722	12.82	1	0	2	4	117	12.6753	4.89404
Q96PU4	E3 ubiquitin-protein ligase UHRF2 OS=Homo sapiens GN=UHRF2 PE=1 SV=1 - [UHRF2_HUMAN]	41.75	1.5	1	0	1	7	802	89.9279	8.20654
P06396	Gelsolin OS=Homo sapiens GN=GSN PE=1 SV=1 - [GELS_HUMAN]	41.7	1.79	1	0	2	8	782	85.6442	6.27783
A0A0A0MS51	Gelsolin OS=Homo sapiens GN=GSN PE=1 SV=1 - [A0A0A0MS51_HUMAN]	41.7	1.87	1	0	2	8	748	82.4743	5.63037
A0A0A0MT01	Gelsolin OS=Homo sapiens GN=GSN PE=1 SV=1 - [A0A0A0MT01_HUMAN]	41.7	3.78	1	0	3	9	767	84.6925	5.8335
B7Z9A0	cDNA FLJ56212, highly similar to Gelsolin OS=Homo sapiens PE=2 SV=1 - [B7Z9A0_HUMAN]	41.7	1.85	1	0	2	8	755	83.0517	5.84619
B7Z2X4	cDNA FLJ53327, highly similar to Gelsolin OS=Homo sapiens PE=2 SV=1 - [B7Z2X4_HUMAN]	41.7	1.99	1	0	2	8	705	77.7411	5.69385
B7Z992	cDNA FLJ53698, highly similar to Gelsolin OS=Homo sapiens PE=2 SV=1 - [B7Z992_HUMAN]	41.7	1.96	1	0	2	8	715	78.7827	6.11279
B7Z6N2	cDNA FLJ56154, highly similar to Gelsolin OS=Homo sapiens PE=2 SV=1 - [B7Z6N2_HUMAN]	41.7	3.78	1	0	3	9	767	84.7135	5.8335
P80303	Nucleobindin-2 OS=Homo sapiens GN=NUCB2 PE=1 SV=2 - [NUCB2_HUMAN]	41.59	3.81	1	0	2	27	420	50.1643	5.12256
A0A087WSV8	Nucleobindin 2, isoform CRA_b OS=Homo sapiens GN=NUCB2 PE=1 SV=1 - [A0A087WSV8_HUMAN]	41.59	3.81	1	0	2	27	420	50.1964	5.12256
V9HW75	Epididymis secretory protein Li 109 OS=Homo sapiens GN=HEL-S-109 PE=1 SV=1 - [V9HW75_HUMAN]	41.59	3.81	1	0	2	27	420	50.1914	5.12256
E9PKG6	Nucleobindin-2 OS=Homo sapiens GN=NUCB2 PE=1 SV=2 - [E9PKG6_HUMAN]	41.59	4.73	1	0	2	27	338	40.3433	5.17334
H0YD18	Nucleobindin-2 (Fragment) OS=Homo sapiens GN=NUCB2 PE=1 SV=2 - [H0YD18_HUMAN]	41.59	12.33	1	0	1	1	73	8.63734	5.03369
Q04118	Basic salivary proline-rich protein 3 OS=Homo sapiens GN=PRB3 PE=1 SV=2 - [PRB3_HUMAN]	41.08	3.24	1	0	1	1	309	30.9616	10.7993
A0A0G2JPD0	Basic salivary proline-rich protein 3 OS=Homo sapiens GN=PRB3 PE=1 SV=1 - [A0A0G2JPD0_HUMAN]	41.08	3.24	1	0	1	1	309	30.9717	10.7993
F5H7C1	Basic salivary proline-rich protein 3 OS=Homo sapiens GN=PRB3 PE=1 SV=2 - [F5H7C1_HUMAN]	41.08	2.85	1	0	1	1	351	35.1017	10.8433
A0A0G2JNB4	Basic salivary proline-rich protein 3 OS=Homo sapiens GN=PRB3 PE=1 SV=1 - [A0A0G2JNB4_HUMAN]	41.08	3.24	1	0	1	1	309	30.9717	10.7993
Q4VAY2	PRB3 protein OS=Homo sapiens GN=PRB3 PE=2 SV=1 - [Q4VAY2_HUMAN]	41.08	6.17	1	0	1	1	162	16.5806	10.9458
P26038	Moesin OS=Homo sapiens GN=MSN PE=1 SV=3 - [MOES_HUMAN]	40.12	3.47	1	0	2	4	577	67.7778	6.40479
B7Z4C7	cDNA FLJ57321, moderately similar to Moesin OS=Homo sapiens PE=2 SV=1 - [B7Z4C7_HUMAN]	40.12	3.92	1	0	1	3	204	23.8988	6.20166
K7EM90	Enolase (Fragment) OS=Homo sapiens GN=ENO1 PE=2 SV=1 - [K7EM90_HUMAN]	39.55	12.82	1	0	2	2	195	21.007	8.88037
S6C4Q9	IgG L chain OS=Homo sapiens PE=2 SV=1 - [S6C4Q9_HUMAN]	39.0229	3.69	1	0	1	11	217	22.8433	6.75635
G3V1M9	Basic salivary proline-rich protein 1 OS=Homo sapiens GN=PRB1 PE=1 SV=2 - [G3V1M9_HUMAN]	38.33	30.3	1	1	2	11	330	32.4376	11.2095
B7Z4U6	cDNA FLJ55803, highly similar to Gelsolin OS=Homo sapiens PE=2 SV=1 - [B7Z4U6_HUMAN]	37.91	1.02	1	0	1	7	689	75.7049	5.80811
B3KS49	cDNA FLJ35478 fis, clone SMINT2007796, highly similar to Gelsolin OS=Homo sapiens PE=2 SV=1 - [B3KS49_HUMAN]	37.91	1.44	1	0	1	7	485	52.3103	5.49072
P15311	Ezrin OS=Homo sapiens GN=EZR PE=1 SV=4 - [EZRI_HUMAN]	37.82	1.37	1	0	1	2	586	69.3697	6.26514
B1AKD8	Rootletin (Fragment) OS=Homo sapiens GN=CROCC PE=4 SV=2 - [B1AKD8_HUMAN]	37.82	5.57	1	0	5	10	1311	149.086	5.37646
Q5TZA2	Rootletin OS=Homo sapiens GN=CROCC PE=1 SV=1 - [CROCC_HUMAN]	37.82	3.62	1	0	5	10	2017	228.388	5.50342
Q6NUR7	Ezrin OS=Homo sapiens GN=EZR PE=2 SV=1 - [Q6NUR7_HUMAN]	37.82	1.37	1	0	1	2	586	69.1986	6.26514
B2R6J2	cDNA, FLJ92973, highly similar to Homo sapiens villin 2 (ezrin) (VIL2), mRNA OS=Homo sapiens PE=2 SV=1 - [B2R6J2_HUMAN]	37.82	1.37	1	0	1	2	586	69.3577	6.26514
E7EQR4	Ezrin OS=Homo sapiens GN=EZR PE=1 SV=3 - [E7EQR4_HUMAN]	37.82	1.37	1	0	1	2	586	69.3287	6.16357
B7Z437	cDNA FLJ53435, highly similar to Ezrin OS=Homo sapiens PE=2 SV=1 - [B7Z437_HUMAN]	37.82	1.86	1	0	1	2	429	51.2353	6.0874
B7Z5V2	cDNA FLJ54141, highly similar to Ezrin OS=Homo sapiens PE=2 SV=1 - [B7Z5V2_HUMAN]	37.82	1.44	1	0	1	2	554	65.5286	5.90967
V9HW42	Epididymis secretory protein Li 105 OS=Homo sapiens GN=HEL-S-105 PE=2 SV=1 - [V9HW42_HUMAN]	37.82	1.37	1	0	1	2	586	69.3557	6.26514
A1L0S9	CROCC protein (Fragment) OS=Homo sapiens GN=CROCC PE=2 SV=1 - [A1L0S9_HUMAN]	37.82	5.48	1	0	4	5	1132	129.447	5.32568
A1L0S8	CROCC protein (Fragment) OS=Homo sapiens GN=CROCC PE=2 SV=1 - [A1L0S8_HUMAN]	37.82	5.48	1	0	4	5	1132	129.388	5.31299
B7Z9R6	cDNA, FLJ78930, highly similar to Ezrin OS=Homo sapiens PE=2 SV=1 - [B7Z9R6_HUMAN]	37.82	4.15	1	0	1	2	193	22.4544	5.16064
P54108	Cysteine-rich secretory protein 3 OS=Homo sapiens GN=CRISP3 PE=1 SV=1 - [CRIS3_HUMAN]	37.5494	14.29	1	0	6	16	245	27.612	7.79639
I3L0A1	Cysteine-rich secretory protein 3 (Fragment) OS=Homo sapiens GN=CRISP3 PE=1 SV=1 - [I3L0A1_HUMAN]	37.5494	13.61	1	0	4	5	191	21.6036	8.06006
J3KPA1	Cysteine-rich secretory protein 3 OS=Homo sapiens GN=CRISP3 PE=1 SV=1 - [J3KPA1_HUMAN]	37.5494	12.68	1	0	6	16	276	30.9546	7.60596
Q8NHS2	Putative aspartate aminotransferase, cytoplasmic 2 OS=Homo sapiens GN=GOT1L1 PE=2 SV=2 - [AATC2_HUMAN]	36.998	4.04	1	0	2	4	421	47.2744	7.00537
P01861	Ig gamma-4 chain C region OS=Homo sapiens GN=IGHG4 PE=1 SV=1 - [IGHG4_HUMAN]	34.92	9.79	1	0	2	7	327	35.9179	7.35693
S6B2A6	IgG H chain OS=Homo sapiens PE=2 SV=1 - [S6B2A6_HUMAN]	34.92	2.33	1	0	1	6	300	32.1469	7.25439
Q6MZX7	Putative uncharacterized protein DKFZp686M24218 OS=Homo sapiens GN=DKFZp686M24218 PE=2 SV=1 - [Q6MZX7_HUMAN]	34.92	1.47	1	0	1	6	476	52.3871	7.76709
P15260	Interferon gamma receptor 1 OS=Homo sapiens GN=IFNGR1 PE=1 SV=1 - [INGR1_HUMAN]	34.75	3.89	1	0	2	3	489	54.3701	4.90674
Q53GX8	Interferon gamma receptor 1 variant (Fragment) OS=Homo sapiens PE=2 SV=1 - [Q53GX8_HUMAN]	34.75	3.89	1	0	2	3	489	54.3691	4.93213
Q9BY69	Interferon-gamma receptor OS=Homo sapiens PE=2 SV=1 - [Q9BY69_HUMAN]	34.75	3.89	1	0	2	3	489	54.3281	4.90674
B2R6Q9	cDNA, FLJ93067, highly similar to Homo sapiens interferon gamma receptor 1 (IFNGR1), mRNA OS=Homo sapiens PE=2 SV=1 - [B2R6Q9_HUMAN]	34.75	3.89	1	0	2	3	489	54.3421	4.90674
B4DLL6	cDNA FLJ54961, highly similar to Interferon-gamma receptor alpha chain OS=Homo sapiens PE=2 SV=1 - [B4DLL6_HUMAN]	34.75	4.12	1	0	2	3	461	51.5026	4.93213
Q14936	Interferon-gamma receptor alpha chain OS=Homo sapiens PE=4 SV=1 - [Q14936_HUMAN]	34.75	3.93	1	0	2	3	484	53.7847	4.90674
B4DM82	Peptidyl-prolyl cis-trans isomerase OS=Homo sapiens PE=2 SV=1 - [B4DM82_HUMAN]	33.55	8.53	1	0	1	2	129	14.076	8.47021
J3KRM6	ATP-dependent DNA helicase Q5 (Fragment) OS=Homo sapiens GN=RECQL5 PE=1 SV=1 - [J3KRM6_HUMAN]	33.53	24.58	1	0	4	14	118	13.3887	9.80322
J3KTQ2	ATP-dependent DNA helicase Q5 (Fragment) OS=Homo sapiens GN=RECQL5 PE=1 SV=1 - [J3KTQ2_HUMAN]	33.53	3.54	1	0	3	7	480	53.2021	8.66064
O94762	ATP-dependent DNA helicase Q5 OS=Homo sapiens GN=RECQL5 PE=1 SV=2 - [RECQ5_HUMAN]	33.53	1.72	1	0	3	7	991	108.79	8.55811
A0A024R8S8	RecQ protein-like 5, isoform CRA_e OS=Homo sapiens GN=RECQL5 PE=4 SV=1 - [A0A024R8S8_HUMAN]	33.53	4.15	1	0	3	7	410	45.6496	8.77783
A5YM55	RECQL5 protein OS=Homo sapiens GN=RECQL5 PE=2 SV=1 - [A5YM55_HUMAN]	33.53	1.72	1	0	3	7	991	108.764	8.55811
B7Z8Y7	cDNA FLJ61700, highly similar to ATP-dependent DNA helicase Q5 (EC 3.6.1.-) OS=Homo sapiens PE=2 SV=1 - [B7Z8Y7_HUMAN]	33.53	1.67	1	0	3	7	1018	111.389	8.77783
Q9BW80	RECQL5 protein (Fragment) OS=Homo sapiens GN=RECQL5 PE=2 SV=2 - [Q9BW80_HUMAN]	33.53	2.69	1	0	3	7	632	69.0624	8.44092
B3KQK2	cDNA FLJ90603 fis, clone PLACE1001500, highly similar to ATP-dependent DNA helicase Q5 (EC 3.6.1.-) OS=Homo sapiens PE=2 SV=1 - [B3KQK2_HUMAN]	33.53	3.91	1	0	3	7	435	48.479	9.02686
Q01469	Fatty acid-binding protein, epidermal OS=Homo sapiens GN=FABP5 PE=1 SV=3 - [FABP5_HUMAN]	32.96	15.56	1	0	1	3	135	15.1546	7.00537
I6L8B7	Fatty acid-binding protein, epidermal OS=Homo sapiens GN=FABP5 PE=1 SV=1 - [I6L8B7_HUMAN]	32.96	20.79	1	0	1	3	101	11.2495	6.07471
P62937	Peptidyl-prolyl cis-trans isomerase A OS=Homo sapiens GN=PPIA PE=1 SV=2 - [PPIA_HUMAN]	32.72	15.76	1	0	2	3	165	18.0009	7.81104
A8K486	Peptidyl-prolyl cis-trans isomerase OS=Homo sapiens PE=2 SV=1 - [A8K486_HUMAN]	32.72	15.76	1	0	2	3	165	18.0018	6.90283
Q6NS38	Alpha-ketoglutarate-dependent dioxygenase alkB homolog 2 OS=Homo sapiens GN=ALKBH2 PE=1 SV=1 - [ALKB2_HUMAN]	32.5149	2.68	1	0	2	27	261	29.3042	9.65674
Q147X3	N-alpha-acetyltransferase 30 OS=Homo sapiens GN=NAA30 PE=1 SV=1 - [NAA30_HUMAN]	31.21	2.21	1	0	1	17	362	39.2946	5.51611
B3KS28	cDNA FLJ35355 fis, clone PUAEN2000152, moderately similar to N-terminal acetyltransferase C complexcatalytic subunit MAK3 (EC 2.3.1.88) OS=Homo sapiens PE=2 SV=1 - [B3KS28_HUMAN]	31.21	2.21	1	0	1	17	362	39.2186	5.51611
B4E2G1	cDNA FLJ55379, moderately similar to N-terminal acetyltransferase C complex catalytic subunit MAK3 (EC 2.3.1.88) OS=Homo sapiens PE=2 SV=1 - [B4E2G1_HUMAN]	31.21	3.32	1	0	1	17	241	27.1057	6.56592
Q86W92	Liprin-beta-1 OS=Homo sapiens GN=PPFIBP1 PE=1 SV=2 - [LIPB1_HUMAN]	31.0967	0.99	1	0	1	22	1011	113.952	5.5542
F5GZP6	Liprin-beta-1 (Fragment) OS=Homo sapiens GN=PPFIBP1 PE=1 SV=1 - [F5GZP6_HUMAN]	31.0967	1.34	1	0	1	22	744	84.0191	8.38232
Q86W92-3	Isoform 3 of Liprin-beta-1 OS=Homo sapiens GN=PPFIBP1 - [LIPB1_HUMAN]	31.0967	1.17	1	0	1	22	858	96.9042	6.53662
B4DFU8	cDNA FLJ54647, highly similar to Liprin-beta-1 (Fragment) OS=Homo sapiens PE=2 SV=1 - [B4DFU8_HUMAN]	31.0967	1.34	1	0	1	22	744	84.0051	8.38232
P07858	Cathepsin B OS=Homo sapiens GN=CTSB PE=1 SV=3 - [CATB_HUMAN]	30.48	2.36	1	0	1	1	339	37.7968	6.30322
R4GMQ5	Cathepsin B (Fragment) OS=Homo sapiens GN=CTSB PE=1 SV=1 - [R4GMQ5_HUMAN]	30.48	10.53	1	0	1	1	76	8.54709	5.23682
B4DL49	cDNA FLJ58073, moderately similar to Cathepsin B (EC 3.4.22.1) OS=Homo sapiens PE=2 SV=1 - [B4DL49_HUMAN]	30.48	2.93	1	0	1	1	273	30.7477	6.62451
A8K2H4	cDNA FLJ78235 OS=Homo sapiens PE=2 SV=1 - [A8K2H4_HUMAN]	30.48	2.36	1	0	1	1	339	37.7688	6.30322
B3KUJ8	cDNA FLJ40065 fis, clone TESOP2000400, highly similar to CATHEPSIN B (EC 3.4.22.1) OS=Homo sapiens PE=2 SV=1 - [B3KUJ8_HUMAN]	30.48	2.9	1	0	1	1	276	30.1534	6.32861
B4DMY4	cDNA FLJ59133, highly similar to Cathepsin B (EC 3.4.22.1) OS=Homo sapiens PE=2 SV=1 - [B4DMY4_HUMAN]	30.48	3.27	1	0	1	1	245	26.8385	5.70654
P01762	Ig heavy chain V-III region TRO OS=Homo sapiens PE=1 SV=1 - [HV301_HUMAN]	30.47	15.57	1	0	1	1	122	13.4635	9.71533
P00739	Haptoglobin-related protein OS=Homo sapiens GN=HPR PE=1 SV=2 - [HPTR_HUMAN]	30.1	2.3	1	0	1	1	348	39.0047	7.09326
P00738	Haptoglobin OS=Homo sapiens GN=HP PE=1 SV=1 - [HPT_HUMAN]	30.1	1.97	1	0	1	1	406	45.1766	6.58057
J3QR68	Haptoglobin (Fragment) OS=Homo sapiens GN=HP PE=3 SV=1 - [J3QR68_HUMAN]	30.1	1.98	1	0	1	1	404	45.0115	6.58057
H0Y300	Haptoglobin OS=Homo sapiens GN=HP PE=1 SV=4 - [H0Y300_HUMAN]	30.1	1.81	1	0	1	1	442	49.0744	6.63916
A0A0C4DGL8	Haptoglobin OS=Homo sapiens GN=HP PE=1 SV=1 - [A0A0C4DGL8_HUMAN]	30.1	2.31	1	0	1	1	347	38.4273	6.7417
A0A087WU08	Haptoglobin OS=Homo sapiens GN=HP PE=1 SV=1 - [A0A087WU08_HUMAN]	30.1	2.85	1	0	1	1	281	31.3879	8.29443
Q6NSB4	HP protein OS=Homo sapiens GN=HP PE=2 SV=1 - [Q6NSB4_HUMAN]	30.1	2.85	1	0	1	1	281	31.3619	8.29443
A0A0A0MRD9	Haptoglobin-related protein OS=Homo sapiens GN=HPR PE=1 SV=1 - [A0A0A0MRD9_HUMAN]	30.1	2.85	1	0	1	1	281	31.4789	7.97217
A1A4E9	Keratin 13 OS=Homo sapiens GN=KRT13 PE=1 SV=1 - [A1A4E9_HUMAN]	29.86	7.21	1	0	3	4	458	49.5554	4.95752
A8K2H9	cDNA FLJ78503, highly similar to Homo sapiens keratin 13 (KRT13), transcript variant 1, mRNA OS=Homo sapiens PE=2 SV=1 - [A8K2H9_HUMAN]	29.86	3.49	1	0	2	3	458	49.4863	4.91943
B4DL17	cDNA FLJ52558, highly similar to Keratin, type I cytoskeletal 13 OS=Homo sapiens PE=2 SV=1 - [B4DL17_HUMAN]	29.86	10.71	1	0	3	4	308	35.778	4.7417
Q8NF32	FLJ00370 protein (Fragment) OS=Homo sapiens GN=FLJ00370 PE=2 SV=1 - [Q8NF32_HUMAN]	29.13	5.23	1	0	1	5	153	15.924	7.50342
Q6P5S2	Protein LEG1 homolog OS=Homo sapiens GN=LEG1 PE=1 SV=2 - [LEG1H_HUMAN]	28.22	7.88	1	3	3	49	330	37.9016	6.15088
P62805	Histone H4 OS=Homo sapiens GN=HIST1H4A PE=1 SV=2 - [H4_HUMAN]	28.07	6.8	1	0	1	3	103	11.3604	11.356
Q0VAS5	Histone H4 OS=Homo sapiens GN=HIST1H4H PE=2 SV=1 - [Q0VAS5_HUMAN]	28.07	6.8	1	0	1	3	103	11.3073	11.0337
Q96NB2	Sideroflexin-2 OS=Homo sapiens GN=SFXN2 PE=1 SV=2 - [SFXN2_HUMAN]	28.04	3.42	1	0	1	8	322	36.2077	9.40771
R4GMR9	Sideroflexin-2 OS=Homo sapiens GN=SFXN2 PE=1 SV=1 - [R4GMR9_HUMAN]	28.04	9.82	1	0	1	8	112	12.8875	7.41553
R4GMW0	Sideroflexin-2 (Fragment) OS=Homo sapiens GN=SFXN2 PE=1 SV=1 - [R4GMW0_HUMAN]	28.04	6.55	1	0	1	8	168	19.0325	9.34912
R4GN63	Sideroflexin-2 OS=Homo sapiens GN=SFXN2 PE=1 SV=1 - [R4GN63_HUMAN]	28.04	7.19	1	0	1	8	153	17.3607	9.34912
R4GN74	Sideroflexin-2 (Fragment) OS=Homo sapiens GN=SFXN2 PE=1 SV=1 - [R4GN74_HUMAN]	28.04	8.15	1	0	1	8	135	15.6739	9.08545
R4GNC2	Sideroflexin-2 (Fragment) OS=Homo sapiens GN=SFXN2 PE=1 SV=1 - [R4GNC2_HUMAN]	28.04	7.97	1	0	1	8	138	15.875	8.74854
A0A0C4DGR6	Sideroflexin 2, isoform CRA_b OS=Homo sapiens GN=SFXN2 PE=1 SV=1 - [A0A0C4DGR6_HUMAN]	28.04	9.14	1	0	2	9	186	21.2808	9.80322
A0M8Q6	Ig lambda-7 chain C region OS=Homo sapiens GN=IGLC7 PE=1 SV=2 - [LAC7_HUMAN]	27.6	14.15	1	0	1	1	106	11.2956	8.27979
S6BAR0	IgG L chain OS=Homo sapiens PE=2 SV=1 - [S6BAR0_HUMAN]	27.6	6.94	1	0	1	1	216	23.1073	7.69385
A0A075B6L1	Ig lambda-7 chain C region (Fragment) OS=Homo sapiens GN=IGLC7 PE=1 SV=2 - [A0A075B6L1_HUMAN]	27.6	14.15	1	0	1	1	106	11.2996	8.29443
B8Y2T7	HCG1815491 OS=Homo sapiens GN=hCG_1815491 PE=2 SV=1 - [B8Y2T7_HUMAN]	27.53	11.9	1	0	1	1	84	9.72398	5.12256
Q5SY16	Polynucleotide 5'-hydroxyl-kinase NOL9 OS=Homo sapiens GN=NOL9 PE=1 SV=1 - [NOL9_HUMAN]	27.38	3.42	1	0	1	10	702	79.2722	9.12939
Q68D51	DENN domain-containing protein 2C OS=Homo sapiens GN=DENND2C PE=1 SV=2 - [DEN2C_HUMAN]	27.04	1.4	1	0	1	22	928	106.798	8.48486
Q14508	WAP four-disulfide core domain protein 2 OS=Homo sapiens GN=WFDC2 PE=1 SV=2 - [WFDC2_HUMAN]	26.98	6.45	1	1	1	11	124	12.9839	4.84326
Q71V99	Peptidyl-prolyl cis-trans isomerase OS=Homo sapiens PE=2 SV=1 - [Q71V99_HUMAN]	26.67	9.15	1	0	1	1	164	17.9599	7.89893
C9J5S7	Peptidyl-prolyl cis-trans isomerase OS=Homo sapiens GN=PPIA PE=2 SV=1 - [C9J5S7_HUMAN]	26.67	12.4	1	0	1	1	121	13.1994	6.771
F8WE65	Peptidyl-prolyl cis-trans isomerase OS=Homo sapiens GN=PPIA PE=2 SV=1 - [F8WE65_HUMAN]	26.67	12.5	1	0	1	1	120	13.0133	6.771
B2RE56	Peptidyl-prolyl cis-trans isomerase OS=Homo sapiens PE=2 SV=1 - [B2RE56_HUMAN]	26.67	9.09	1	0	1	1	165	17.9969	7.81104
Q9UN86	Ras GTPase-activating protein-binding protein 2 OS=Homo sapiens GN=G3BP2 PE=1 SV=2 - [G3BP2_HUMAN]	25.89	2.28	1	0	1	17	482	54.0878	5.5542
Q9UN86-2	Isoform B of Ras GTPase-activating protein-binding protein 2 OS=Homo sapiens GN=G3BP2 - [G3BP2_HUMAN]	25.89	2.45	1	0	1	17	449	50.7861	5.37646
Q9BWT7	Caspase recruitment domain-containing protein 10 OS=Homo sapiens GN=CARD10 PE=2 SV=2 - [CAR10_HUMAN]	25.7533	1.26	1	0	3	10	1032	115.859	5.94775
Q17RA1	Caspase recruitment domain family, member 10 OS=Homo sapiens GN=CARD10 PE=1 SV=1 - [Q17RA1_HUMAN]	25.7533	1.26	1	0	3	10	1030	115.602	5.94775
Q4G0P3	Hydrocephalus-inducing protein homolog OS=Homo sapiens GN=HYDIN PE=1 SV=3 - [HYDIN_HUMAN]	25.47	0.35	1	0	2	6	5121	575.528	6.06201
J3QQJ7	Hydrocephalus-inducing protein homolog (Fragment) OS=Homo sapiens GN=HYDIN PE=1 SV=1 - [J3QQJ7_HUMAN]	25.47	1.56	1	0	1	4	833	92.9615	5.8335
Q10713	Mitochondrial-processing peptidase subunit alpha OS=Homo sapiens GN=PMPCA PE=1 SV=2 - [MPPA_HUMAN]	25.27	4.57	1	0	1	4	525	58.2156	6.91748
Q5SXN9	Mitochondrial-processing peptidase subunit alpha (Fragment) OS=Homo sapiens GN=PMPCA PE=1 SV=1 - [Q5SXN9_HUMAN]	25.27	8.86	1	0	1	4	271	29.513	7.59131
Q9BT52	PMPCA protein (Fragment) OS=Homo sapiens GN=PMPCA PE=2 SV=1 - [Q9BT52_HUMAN]	25.27	16.78	1	0	1	4	143	16.1856	8.85107
H3BV77	Polycystin-1 (Fragment) OS=Homo sapiens GN=PKD1 PE=1 SV=1 - [H3BV77_HUMAN]	25.08	1.32	1	0	1	15	607	67.1853	7.44482
A0A024RCE6	Insulin-like growth factor 2 (Somatomedin A), isoform CRA_a OS=Homo sapiens GN=IGF2 PE=4 SV=1 - [A0A024RCE6_HUMAN]	24.75	15.64	1	0	1	16	211	22.8444	9.14404
A0AV58	Striatin, calmodulin binding protein 3 OS=Homo sapiens GN=STRN3 PE=2 SV=1 - [A0AV58_HUMAN]	24.48	0.84	1	0	1	31	713	77.6695	5.26221
P0C7V8	DDB1- and CUL4-associated factor 8-like protein 2 OS=Homo sapiens GN=DCAF8L2 PE=2 SV=2 - [DC8L2_HUMAN]	23.96	5.39	1	0	1	1	631	71.1468	4.729
Q9UPQ9	Trinucleotide repeat-containing gene 6B protein OS=Homo sapiens GN=TNRC6B PE=1 SV=4 - [TNR6B_HUMAN]	23.64	4.53	1	0	3	5	1833	193.883	6.75635
H0Y720	Trinucleotide repeat-containing gene 6B protein (Fragment) OS=Homo sapiens GN=TNRC6B PE=1 SV=1 - [H0Y720_HUMAN]	23.64	1.87	1	0	1	1	1391	148.586	7.26904
A0A024R1N5	Trinucleotide repeat containing 6B, isoform CRA_a OS=Homo sapiens GN=TNRC6B PE=4 SV=1 - [A0A024R1N5_HUMAN]	23.64	3.21	1	0	2	3	1029	109.277	7.34229
A0A024R1T4	Trinucleotide repeat containing 6B, isoform CRA_b OS=Homo sapiens GN=TNRC6B PE=4 SV=1 - [A0A024R1T4_HUMAN]	23.64	1.7	1	0	1	1	1527	162.068	6.52197
B4E231	cDNA FLJ50360, highly similar to Mus musculus trinucleotide repeat containing 6b (Tnrc6b), transcript variant 1, mRNA OS=Homo sapiens PE=2 SV=1 - [B4E231_HUMAN]	23.64	3.41	1	0	1	1	762	81.7686	8.39697
Q9NYV6	RNA polymerase I-specific transcription initiation factor RRN3 OS=Homo sapiens GN=RRN3 PE=1 SV=1 - [RRN3_HUMAN]	23.55	4.61	1	0	1	2	651	74.0598	5.63037
F5H148	RNA polymerase I-specific transcription initiation factor RRN3 OS=Homo sapiens GN=RRN3 PE=1 SV=1 - [F5H148_HUMAN]	23.55	4.83	1	0	1	2	621	70.4219	5.85889
H3BMT1	RNA polymerase I-specific transcription initiation factor RRN3 OS=Homo sapiens GN=RRN3 PE=1 SV=1 - [H3BMT1_HUMAN]	23.55	4.7	1	0	1	2	638	72.7411	5.63037
B4DZL9	cDNA FLJ55505, highly similar to RNA polymerase I-specific transcription initiation factor RRN3 OS=Homo sapiens PE=2 SV=1 - [B4DZL9_HUMAN]	23.55	5.43	1	0	1	2	552	63.094	5.37646
B4DI97	cDNA FLJ56083, highly similar to RNA polymerase I-specific transcriptioninitiation factor RRN3 OS=Homo sapiens PE=2 SV=1 - [B4DI97_HUMAN]	23.55	5.98	1	0	1	2	502	57.2709	5.35107
B7ZB55	cDNA, FLJ79419, highly similar to RNA polymerase I-specific transcription initiation factor RRN3 OS=Homo sapiens PE=2 SV=1 - [B7ZB55_HUMAN]	23.55	4.83	1	0	1	2	621	70.4839	5.85889
B4DTK6	cDNA FLJ50670, highly similar to RNA polymerase I-specific transcription initiation factor RRN3 OS=Homo sapiens PE=2 SV=1 - [B4DTK6_HUMAN]	23.55	4.83	1	0	1	2	621	70.3639	5.94775
F5H2F4	C-1-tetrahydrofolate synthase, cytoplasmic OS=Homo sapiens GN=MTHFD1 PE=2 SV=1 - [F5H2F4_HUMAN]	23.39	3.04	1	0	1	4	1020	110.544	8.42627
P11586	C-1-tetrahydrofolate synthase, cytoplasmic OS=Homo sapiens GN=MTHFD1 PE=1 SV=3 - [C1TC_HUMAN]	23.39	3.32	1	0	1	4	935	101.495	7.29834
Q14004-2	Isoform 2 of Cyclin-dependent kinase 13 OS=Homo sapiens GN=CDK13 - [CDK13_HUMAN]	23.16	0.76	1	0	1	4	1452	158.338	9.70068
Q14004	Cyclin-dependent kinase 13 OS=Homo sapiens GN=CDK13 PE=1 SV=2 - [CDK13_HUMAN]	23.16	0.73	1	0	1	4	1512	164.823	9.68604
Q5K651	Sterile alpha motif domain-containing protein 9 OS=Homo sapiens GN=SAMD9 PE=1 SV=1 - [SAMD9_HUMAN]	22.91	2.71	1	0	2	7	1589	184.165	7.82568
C9JKF1	Sterile alpha motif domain-containing protein 9 (Fragment) OS=Homo sapiens GN=SAMD9 PE=1 SV=1 - [C9JKF1_HUMAN]	22.91	3.35	1	0	2	7	1283	148.727	7.13721
B3KWI8	cDNA FLJ43141 fis, clone CTONG3007586, highly similar to Sterile alpha motif domain-containing protein 9 OS=Homo sapiens PE=2 SV=1 - [B3KWI8_HUMAN]	22.91	2.65	1	0	1	6	1020	118.142	7.82568
Q567U6	Coiled-coil domain-containing protein 93 OS=Homo sapiens GN=CCDC93 PE=1 SV=2 - [CCD93_HUMAN]	22.69	4.44	1	0	1	9	631	73.1519	8.14795
F8W9X7	Coiled-coil domain-containing protein 93 OS=Homo sapiens GN=CCDC93 PE=1 SV=1 - [F8W9X7_HUMAN]	22.69	4.44	1	0	1	9	630	72.9958	7.98682
Q5JSZ5	Protein PRRC2B OS=Homo sapiens GN=PRRC2B PE=1 SV=2 - [PRC2B_HUMAN]	22.63	1.03	1	0	2	4	2229	242.817	8.33838
B4E3S7	HCG30195, isoform CRA_e OS=Homo sapiens GN=hCG_30195 PE=2 SV=1 - [B4E3S7_HUMAN]	22.63	6.58	1	0	1	1	152	15.9883	10.3306
C1KES1	LRRC16B (Fragment) OS=Homo sapiens GN=LRRC16B PE=4 SV=1 - [C1KES1_HUMAN]	22.52	16.67	1	0	1	2	36	4.12102	11.6929
Q8WUB2	Protein FAM216A OS=Homo sapiens GN=FAM216A PE=2 SV=1 - [F216A_HUMAN]	22.49	6.96	1	0	1	4	273	30.7722	9.33447
B4DJX7	cDNA FLJ56512 OS=Homo sapiens PE=2 SV=1 - [B4DJX7_HUMAN]	22.49	9.05	1	0	1	4	210	23.2796	9.56885
B4DMY2	cDNA FLJ55388 OS=Homo sapiens PE=2 SV=1 - [B4DMY2_HUMAN]	22.49	16.38	1	0	1	4	116	13.5388	9.87646
Q9BYB0	SH3 and multiple ankyrin repeat domains protein 3 OS=Homo sapiens GN=SHANK3 PE=1 SV=3 - [SHAN3_HUMAN]	22.19	1.56	1	0	2	7	1731	184.555	8.88037
A0A0U1RR93	SH3 and multiple ankyrin repeat domains protein 3 OS=Homo sapiens GN=SHANK3 PE=4 SV=1 - [A0A0U1RR93_HUMAN]	22.19	2.67	1	0	3	8	1724	184.211	8.89502
A0A0U1RQS4	SH3 and multiple ankyrin repeat domains protein 3 OS=Homo sapiens GN=SHANK3 PE=4 SV=1 - [A0A0U1RQS4_HUMAN]	22.19	1.56	1	0	2	7	1730	184.486	8.83643
Q8TF62	Probable phospholipid-transporting ATPase IM OS=Homo sapiens GN=ATP8B4 PE=1 SV=3 - [AT8B4_HUMAN]	22.17	2.85	1	0	2	4	1192	135.782	6.99072
H0YMP8	Phospholipid-transporting ATPase OS=Homo sapiens GN=ATP8B4 PE=3 SV=1 - [H0YMP8_HUMAN]	22.17	2.51	1	0	1	2	717	81.9029	5.38916
M0R251	Far upstream element-binding protein 2 (Fragment) OS=Homo sapiens GN=KHSRP PE=1 SV=1 - [M0R251_HUMAN]	21.92	17.72	1	1	1	2	79	8.47188	5.021
H0YBP8	Chromatin accessibility complex protein 1 (Fragment) OS=Homo sapiens GN=CHRAC1 PE=1 SV=1 - [H0YBP8_HUMAN]	21.8	37.11	1	0	2	4	97	10.9733	4.84326
H0Y2M6	Chloride channel 7, isoform CRA_c OS=Homo sapiens GN=CLCN7 PE=1 SV=1 - [H0Y2M6_HUMAN]	21.75	1.33	1	0	1	7	901	97.1692	8.26514
H3BNG8	H(+)/Cl(-) exchange transporter 7 (Fragment) OS=Homo sapiens GN=CLCN7 PE=1 SV=7 - [H3BNG8_HUMAN]	21.75	10.08	1	0	1	7	119	13.5129	5.10986
I3L470	H(+)/Cl(-) exchange transporter 7 (Fragment) OS=Homo sapiens GN=CLCN7 PE=1 SV=1 - [I3L470_HUMAN]	21.75	5.56	1	0	1	7	216	23.5627	7.02002
P51798	H(+)/Cl(-) exchange transporter 7 OS=Homo sapiens GN=CLCN7 PE=1 SV=2 - [CLCN7_HUMAN]	21.75	1.49	1	0	1	7	805	88.6224	8.42627
Q96RY8	Chloride channel protein OS=Homo sapiens GN=CLCN7 PE=3 SV=1 - [Q96RY8_HUMAN]	21.75	1.48	1	0	1	7	812	89.3309	8.42627
B3KVJ8	Chloride channel protein OS=Homo sapiens PE=2 SV=1 - [B3KVJ8_HUMAN]	21.75	1.49	1	0	1	7	805	88.6404	8.42627
B7Z9L3	Chloride channel protein OS=Homo sapiens PE=2 SV=1 - [B7Z9L3_HUMAN]	21.75	1.61	1	0	1	7	747	82.5573	7.73779
B4E3N4	Chloride channel protein OS=Homo sapiens PE=2 SV=1 - [B4E3N4_HUMAN]	21.75	1.61	1	0	1	7	747	82.5953	7.89893
W0KRH6	Insulin receptor substrate 1 (Fragment) OS=Homo sapiens GN=IRS1 PE=4 SV=1 - [W0KRH6_HUMAN]	21.37	7.52	1	0	1	4	133	14.7473	7.23975
W0KR29	Insulin receptor substrate 1 (Fragment) OS=Homo sapiens GN=IRS1 PE=4 SV=1 - [W0KR29_HUMAN]	21.37	7.52	1	0	1	4	133	14.7043	6.53662
W0KMC7	Insulin receptor substrate 1 (Fragment) OS=Homo sapiens GN=IRS1 PE=4 SV=1 - [W0KMC7_HUMAN]	21.37	7.52	1	0	1	4	133	14.8725	7.88428
Q6UWG9	HSAL5836 OS=Homo sapiens GN=UNQ5836 PE=2 SV=1 - [Q6UWG9_HUMAN]	20.73	13.48	1	0	1	2	89	9.68216	11.4731
Q15406	Nuclear receptor subfamily 6 group A member 1 OS=Homo sapiens GN=NR6A1 PE=1 SV=2 - [NR6A1_HUMAN]	20.43	2.08	1	0	1	1	480	54.3476	6.25244
C9JDI9	Nuclear receptor subfamily 6 group A member 1 (Fragment) OS=Homo sapiens GN=NR6A1 PE=1 SV=7 - [C9JDI9_HUMAN]	20.43	4.29	1	0	1	1	233	26.3275	6.90283
Q15406-2	Isoform 2 of Nuclear receptor subfamily 6 group A member 1 OS=Homo sapiens GN=NR6A1 - [NR6A1_HUMAN]	20.43	2.1	1	0	1	1	476	53.9604	6.3667
Q96P50	Arf-GAP with coiled-coil, ANK repeat and PH domain-containing protein 3 OS=Homo sapiens GN=ACAP3 PE=1 SV=2 - [ACAP3_HUMAN]	20.33	1.32	1	0	1	1	834	92.4366	5.98584
Q8WTZ1	ACAP3 protein (Fragment) OS=Homo sapiens GN=ACAP3 PE=2 SV=1 - [Q8WTZ1_HUMAN]	20.33	3.42	1	0	1	1	322	34.3014	5.37646
H0YBU4	Protein-L-isoaspartate O-methyltransferase domain-containing protein 1 (Fragment) OS=Homo sapiens GN=PCMTD1 PE=1 SV=1 - [H0YBU4_HUMAN]	20.28	10.77	1	0	1	10	130	14.4912	5.26221
G3V1M9	Basic peptide IB-6 OS=Homo sapiens GN=PRB1 PE=2 SV=1 - [G3V1M9_HUMAN]	20.05	28.28	1	0	1	3	198	19.575	10.8433
G3V1R1	Basic peptide IB-6 OS=Homo sapiens GN=PRB1 PE=2 SV=1 - [G3V1R1_HUMAN]	20.05	31.46	1	0	1	3	178	17.662	10.7554
A0A0G2JM13	Basic salivary proline-rich protein 1 OS=Homo sapiens GN=PRB1 PE=1 SV=1 - [A0A0G2JM13_HUMAN]	20.05	40.87	1	0	2	5	416	40.8128	11.7222
A0A0G2JRP6	Basic salivary proline-rich protein 1 OS=Homo sapiens GN=PRB1 PE=1 SV=1 - [A0A0G2JRP6_HUMAN]	20.05	28.28	1	0	1	3	198	19.6531	11.1069
A0A0G2JMN8	Basic salivary proline-rich protein 1 OS=Homo sapiens GN=PRB1 PE=1 SV=1 - [A0A0G2JMN8_HUMAN]	20.05	33.93	1	0	2	5	333	32.8438	11.5024
A0A0G2JQ42	Basic salivary proline-rich protein 1 OS=Homo sapiens GN=PRB1 PE=1 SV=1 - [A0A0G2JQ42_HUMAN]	20.05	31.46	1	0	1	3	178	17.7401	11.063
A0A0G2JR74	Basic salivary proline-rich protein 1 OS=Homo sapiens GN=PRB1 PE=1 SV=1 - [A0A0G2JR74_HUMAN]	20.05	48.97	1	0	2	5	580	56.9671	11.8247
D3DPF9	Titin, isoform CRA_b OS=Homo sapiens GN=TTN PE=4 SV=1 - [D3DPF9_HUMAN]	18.86	0.59	1	0	11	18	26926	2991.19	6.7417
C0JYZ2	Titin OS=Homo sapiens GN=TTN PE=4 SV=1 - [C0JYZ2_HUMAN]	18.86	0.4	1	0	10	17	33423	3711.4	6.52197
Q6ZU35	Uncharacterized protein KIAA1211 OS=Homo sapiens GN=KIAA1211 PE=1 SV=3 - [K1211_HUMAN]	18.4	4.14	1	0	3	11	1233	136.678	5.60498
F5H1N7	Uncharacterized protein KIAA1211 OS=Homo sapiens GN=KIAA1211 PE=1 SV=1 - [F5H1N7_HUMAN]	18.4	4.16	1	0	3	11	1226	136.304	5.88428
B7ZVZ4	KIAA1211 protein OS=Homo sapiens GN=KIAA1211 PE=2 SV=1 - [B7ZVZ4_HUMAN]	18.4	4.16	1	0	3	11	1226	136.386	5.88428
B7ZMH1	KIAA1211 protein OS=Homo sapiens GN=KIAA1211 PE=2 SV=1 - [B7ZMH1_HUMAN]	18.4	4.24	1	0	3	11	1202	133.561	5.63037
B2RWN6	KIAA1211 protein OS=Homo sapiens GN=KIAA1211 PE=2 SV=1 - [B2RWN6_HUMAN]	18.4	4.14	1	0	3	11	1232	137.084	5.88428
A0A024RD92	HCG39854, isoform CRA_a OS=Homo sapiens GN=hCG_39854 PE=4 SV=1 - [A0A024RD92_HUMAN]	18.4	7.28	1	0	3	11	701	75.3868	9.48096
P01621	Ig kappa chain V-III region NG9 (Fragment) OS=Homo sapiens PE=1 SV=1 - [KV303_HUMAN]	0	15	1	0	2	4	100	10.7223	6.52197
Q8IYB7	DIS3-like exonuclease 2 OS=Homo sapiens GN=DIS3L2 PE=1 SV=4 - [DI3L2_HUMAN]	0	2.6	1	0	2	6	885	99.2165	6.1001
Q01484	Ankyrin-2 OS=Homo sapiens GN=ANK2 PE=1 SV=4 - [ANK2_HUMAN]	0	0.86	1	0	3	11	3957	433.448	5.13525
Q86UW6	NEDD4-binding protein 2 OS=Homo sapiens GN=N4BP2 PE=1 SV=2 - [N4BP2_HUMAN]	0	0.56	1	0	1	1	1770	198.676	5.21143
Q8N4F0	BPI fold-containing family B member 2 OS=Homo sapiens GN=BPIFB2 PE=1 SV=2 - [BPIB2_HUMAN]	0	1.53	1	0	1	15	458	49.1417	8.71924
Q8WYP5	Protein ELYS OS=Homo sapiens GN=AHCTF1 PE=1 SV=3 - [ELYS_HUMAN]	0	1.15	1	0	2	3	2266	252.342	6.59521
Q9BXM7	Serine/threonine-protein kinase PINK1, mitochondrial OS=Homo sapiens GN=PINK1 PE=1 SV=1 - [PINK1_HUMAN]	0	3.61	1	0	1	2	581	62.7289	9.26123
Q9UNA1	Rho GTPase-activating protein 26 OS=Homo sapiens GN=ARHGAP26 PE=1 SV=1 - [RHG26_HUMAN]	0	2.95	1	0	1	1	814	92.1766	6.63916
Q86UL8	Membrane-associated guanylate kinase, WW and PDZ domain-containing protein 2 OS=Homo sapiens GN=MAGI2 PE=1 SV=3 - [MAGI2_HUMAN]	0	2.41	1	0	1	1	1455	158.656	6.354
I6L894	Ankyrin-2 OS=Homo sapiens GN=ANK2 PE=2 SV=1 - [I6L894_HUMAN]	0	0.87	1	0	3	11	3924	429.99	5.12256
P51178	1-phosphatidylinositol 4,5-bisphosphate phosphodiesterase delta-1 OS=Homo sapiens GN=PLCD1 PE=1 SV=2 - [PLCD1_HUMAN]	0	0.79	1	0	1	12	756	85.611	6.69775
Q99460	26S proteasome non-ATPase regulatory subunit 1 OS=Homo sapiens GN=PSMD1 PE=1 SV=2 - [PSMD1_HUMAN]	0	1.05	1	0	1	3	953	105.769	5.38916
Q9BZI7	Regulator of nonsense transcripts 3B OS=Homo sapiens GN=UPF3B PE=1 SV=1 - [REN3B_HUMAN]	0	4.14	1	0	2	20	483	57.7271	9.48096
A6NM11	Leucine-rich repeat-containing protein 37A2 OS=Homo sapiens GN=LRRC37A2 PE=2 SV=2 - [L37A2_HUMAN]	0	0.47	1	0	2	2	1700	188.276	5.50342
O60309	Leucine-rich repeat-containing protein 37A3 OS=Homo sapiens GN=LRRC37A3 PE=2 SV=2 - [L37A3_HUMAN]	0	0.49	1	0	2	2	1634	180.509	5.31299
Q96M86	Dynein heavy chain domain-containing protein 1 OS=Homo sapiens GN=DNHD1 PE=2 SV=2 - [DNHD1_HUMAN]	0	0.53	1	0	3	14	4753	533.305	6.7124
P20700	Lamin-B1 OS=Homo sapiens GN=LMNB1 PE=1 SV=2 - [LMNB1_HUMAN]	0	1.71	1	0	1	1	586	66.3676	5.16064
Q9NSI6	Bromodomain and WD repeat-containing protein 1 OS=Homo sapiens GN=BRWD1 PE=1 SV=4 - [BRWD1_HUMAN]	0	0.95	1	0	2	7	2320	262.772	8.45557
P55060	Exportin-2 OS=Homo sapiens GN=CSE1L PE=1 SV=3 - [XPO2_HUMAN]	0	3.19	1	0	2	9	971	110.346	5.77002
Q03001	Dystonin OS=Homo sapiens GN=DST PE=1 SV=4 - [DYST_HUMAN]	0	0.3	1	0	1	1	7570	860.127	5.24951
O60346	PH domain leucine-rich repeat-containing protein phosphatase 1 OS=Homo sapiens GN=PHLPP1 PE=1 SV=3 - [PHLP1_HUMAN]	0	1.75	1	0	2	14	1717	184.556	6.27783
O75081	Protein CBFA2T3 OS=Homo sapiens GN=CBFA2T3 PE=1 SV=2 - [MTG16_HUMAN]	0	2.45	1	0	1	1	653	71.1476	8.17725
P09630	Homeobox protein Hox-C6 OS=Homo sapiens GN=HOXC6 PE=2 SV=3 - [HXC6_HUMAN]	0	10.21	1	0	2	10	235	26.8981	9.1001
Q14686	Nuclear receptor coactivator 6 OS=Homo sapiens GN=NCOA6 PE=1 SV=3 - [NCOA6_HUMAN]	0	0.68	1	0	1	1	2063	219.008	9.36377
Q9BXF3	Cat eye syndrome critical region protein 2 OS=Homo sapiens GN=CECR2 PE=1 SV=2 - [CECR2_HUMAN]	0	1.62	1	0	1	1	1484	164.109	6.97607
Q9P2R6	Arginine-glutamic acid dipeptide repeats protein OS=Homo sapiens GN=RERE PE=1 SV=2 - [RERE_HUMAN]	0	1.53	1	0	1	6	1566	172.317	7.69385
Q00722	1-phosphatidylinositol 4,5-bisphosphate phosphodiesterase beta-2 OS=Homo sapiens GN=PLCB2 PE=1 SV=2 - [PLCB2_HUMAN]	0	1.27	1	0	2	14	1185	133.939	6.29053
Q9C0D5	Protein TANC1 OS=Homo sapiens GN=TANC1 PE=1 SV=3 - [TANC1_HUMAN]	0	2.58	1	0	3	12	1861	202.093	8.32373
Q9UPR0	Inactive phospholipase C-like protein 2 OS=Homo sapiens GN=PLCL2 PE=1 SV=2 - [PLCL2_HUMAN]	0	0.53	1	0	1	12	1127	125.785	6.90283
A2IDA2	Inactive rhomboid protein (Fragment) OS=Homo sapiens GN=RHBDF1 PE=3 SV=1 - [A2IDA2_HUMAN]	0	4.29	1	0	1	15	163	18.5357	10.3599
A8MU10	Putative uncharacterized protein ENSP00000381562 OS=Homo sapiens PE=4 SV=1 - [YQ047_HUMAN]	0	6.19	1	0	1	6	97	10.2551	9.62744
B4DSF2	Leucine-rich repeat-containing protein 37A3 OS=Homo sapiens GN=LRRC37A3 PE=2 SV=1 - [B4DSF2_HUMAN]	0	1.19	1	0	2	2	672	75.1577	8.67529
B4DUC5	Uncharacterized protein OS=Homo sapiens GN=CSE1L PE=1 SV=1 - [B4DUC5_HUMAN]	0	4.11	1	0	2	9	754	85.4181	5.47803
C9JC87	AP-4 complex subunit mu-1 OS=Homo sapiens GN=AP4M1 PE=1 SV=1 - [C9JC87_HUMAN]	0	5	1	0	1	2	460	50.6593	7.63525
E7ES21	Hephaestin OS=Homo sapiens GN=HEPH PE=1 SV=1 - [E7ES21_HUMAN]	0	0.52	1	0	1	6	969	109.697	5.97314
F8VZR4	RNA-binding motif, single-stranded-interacting protein 2 OS=Homo sapiens GN=RBMS2 PE=1 SV=1 - [F8VZR4_HUMAN]	0	10	1	0	1	6	60	6.48028	8.55811
F8W7X0	Leucine-rich repeat-containing protein 37A3 OS=Homo sapiens GN=LRRC37A3 PE=4 SV=1 - [F8W7X0_HUMAN]	0	1.31	1	0	2	2	611	68.1478	8.70459
F8WE45	Leucine-rich repeat-containing protein 7 OS=Homo sapiens GN=LRRC7 PE=1 SV=1 - [F8WE45_HUMAN]	0	1.46	1	0	1	2	821	91.6809	9.15869
H0Y3Q0	Proprotein convertase subtilisin/kexin type 6 (Fragment) OS=Homo sapiens GN=PCSK6 PE=3 SV=1 - [H0Y3Q0_HUMAN]	0	5.14	1	0	1	1	797	88.4979	7.12256
H0Y8Y2	Ankyrin-2 (Fragment) OS=Homo sapiens GN=ANK2 PE=1 SV=1 - [H0Y8Y2_HUMAN]	0	0.88	1	0	1	5	1028	114.628	4.42432
H3BRD5	Unconventional myosin-IXa OS=Homo sapiens GN=MYO9A PE=1 SV=1 - [H3BRD5_HUMAN]	0	0.75	1	0	2	5	2396	275.833	8.73389
H7C276	Phosphoinositide phospholipase C (Fragment) OS=Homo sapiens GN=PLCL2 PE=1 SV=1 - [H7C276_HUMAN]	0	0.85	1	0	1	12	704	79.8652	7.21045
J3QTJ5	Leucine-rich repeat-containing protein 37A3 OS=Homo sapiens GN=LRRC37A3 PE=4 SV=1 - [J3QTJ5_HUMAN]	0	1.06	1	0	2	2	752	84.062	8.32373
K7ESK5	NACHT, LRR and PYD domains-containing protein 4 (Fragment) OS=Homo sapiens GN=NLRP4 PE=1 SV=1 - [K7ESK5_HUMAN]	0	2.58	1	0	4	27	504	56.8375	5.84619
O60858	E3 ubiquitin-protein ligase TRIM13 OS=Homo sapiens GN=TRIM13 PE=1 SV=2 - [TRI13_HUMAN]	0	1.72	1	0	1	9	407	46.9569	6.01123
O94986	Centrosomal protein of 152 kDa OS=Homo sapiens GN=CEP152 PE=1 SV=4 - [CE152_HUMAN]	0	0.82	1	0	2	2	1710	195.504	5.60498
P21912	Succinate dehydrogenase [ubiquinone] iron-sulfur subunit, mitochondrial OS=Homo sapiens GN=SDHB PE=1 SV=3 - [SDHB_HUMAN]	0	3.93	1	0	1	3	280	31.6088	8.76318
Q13424	Alpha-1-syntrophin OS=Homo sapiens GN=SNTA1 PE=1 SV=1 - [SNTA1_HUMAN]	0	3.56	1	0	2	6	505	53.8619	6.80029
Q5JU00	T-complex-associated testis-expressed protein 1 OS=Homo sapiens GN=TCTE1 PE=2 SV=1 - [TCTE1_HUMAN]	0	1.4	1	0	1	1	501	55.5975	6.80029
Q6PJP8	DNA cross-link repair 1A protein OS=Homo sapiens GN=DCLRE1A PE=1 SV=3 - [DCR1A_HUMAN]	0	1.15	1	0	1	3	1040	116.326	7.97217
Q96CC6	Inactive rhomboid protein 1 OS=Homo sapiens GN=RHBDF1 PE=1 SV=2 - [RHDF1_HUMAN]	0	0.82	1	0	1	15	855	97.3385	8.44092
Q9NPA5	Zinc finger protein 64 homolog, isoforms 1 and 2 OS=Homo sapiens GN=ZFP64 PE=1 SV=3 - [ZF64A_HUMAN]	0	1.62	1	0	1	1	681	74.5958	8.39697
A0A087X1N7	Nebulin OS=Homo sapiens GN=NEB PE=1 SV=1 - [A0A087X1N7_HUMAN]	0	0.71	1	0	4	8	8560	990.224	9.01221
B3KVK6	Complement factor properdin, isoform CRA_c OS=Homo sapiens GN=CFP PE=2 SV=1 - [B3KVK6_HUMAN]	0	2.85	1	0	1	2	351	38.5166	8.22119
D4YW74	Polytrophin OS=Homo sapiens GN=TROPH PE=2 SV=1 - [D4YW74_HUMAN]	0	0.62	1	0	3	6	6825	788.036	5.46533
B9EK39	TANC1 protein OS=Homo sapiens GN=TANC1 PE=2 SV=1 - [B9EK39_HUMAN]	0	3.45	1	0	3	12	1390	152.051	8.33838
Q68CX6	Putative uncharacterized protein DKFZp686O13149 OS=Homo sapiens GN=DKFZp686O13149 PE=2 SV=1 - [Q68CX6_HUMAN]	0	2.52	1	0	1	1	2146	235.281	5.74463
D3DX33	HCG1999854, isoform CRA_a OS=Homo sapiens GN=hCG_1999854 PE=4 SV=1 - [D3DX33_HUMAN]	0	2.47	1	0	1	1	1257	140.679	6.96143
A0A024RDK2	Ankyrin 2, neuronal, isoform CRA_b OS=Homo sapiens GN=ANK2 PE=4 SV=1 - [A0A024RDK2_HUMAN]	0	0.86	1	0	3	11	3936	431.09	5.10986
Q68DQ2	Very large A-kinase anchor protein OS=Homo sapiens GN=CRYBG3 PE=1 SV=3 - [CRBG3_HUMAN]	0	0.67	1	0	2	2	2970	330.427	5.19873
B4E3N5	Inactive rhomboid protein OS=Homo sapiens PE=2 SV=1 - [B4E3N5_HUMAN]	0	1.21	1	0	1	15	579	64.1573	10.2573
B4E3Q0	Inactive rhomboid protein OS=Homo sapiens PE=2 SV=1 - [B4E3Q0_HUMAN]	0	1.16	1	0	1	15	602	66.6036	10.1694
B3KPT2	Inactive rhomboid protein OS=Homo sapiens PE=2 SV=1 - [B3KPT2_HUMAN]	0	1.32	1	0	1	15	529	60.166	9.96436
Q05CW6	PSMD1 protein (Fragment) OS=Homo sapiens GN=PSMD1 PE=2 SV=1 - [Q05CW6_HUMAN]	0	1.17	1	0	1	3	856	94.6696	7.23975
B4DN39	cDNA FLJ53065, highly similar to T-complex protein 1 subunit zeta OS=Homo sapiens PE=2 SV=1 - [B4DN39_HUMAN]	0	2.83	1	0	1	1	389	42.8875	6.62451
B2RAG9	cDNA, FLJ94908, highly similar to Homo sapiens PPAR binding protein (PPARBP), mRNA OS=Homo sapiens PE=2 SV=1 - [B2RAG9_HUMAN]	0	0.96	1	0	1	1	1566	166.542	8.74854
B4E209	cDNA FLJ53463, highly similar to Bactericidal/permeability-increasingprotein-like 1 OS=Homo sapiens PE=2 SV=1 - [B4E209_HUMAN]	0	1.62	1	0	1	15	433	46.3472	8.96826
A0A0G2JNC9	Leucine-rich repeat-containing protein 37A OS=Homo sapiens GN=LRRC37A PE=4 SV=1 - [A0A0G2JNC9_HUMAN]	0	0.47	1	0	2	2	1700	188.092	5.50342
B3KSJ3	cDNA FLJ36409 fis, clone THYMU2010448, highly similar to Regulator of nonsense transcripts 3B OS=Homo sapiens PE=2 SV=1 - [B3KSJ3_HUMAN]	0	4.26	1	0	2	20	470	56.0802	9.39307
A0A024R1W0	Breast cancer type 1 susceptibility protein OS=Homo sapiens GN=BRCA1 PE=4 SV=1 - [A0A024R1W0_HUMAN]	0	0.82	1	0	2	6	1822	203.211	5.47803
A0JLV1	LRRC37A3 protein (Fragment) OS=Homo sapiens GN=LRRC37A3 PE=2 SV=1 - [A0JLV1_HUMAN]	0	1.24	1	0	2	2	643	71.7138	8.83643
Q59EE9	Phosphoinositide phospholipase C (Fragment) OS=Homo sapiens PE=2 SV=1 - [Q59EE9_HUMAN]	0	0.77	1	0	1	12	776	87.5481	6.90283
A0A0A0MSD0	Sushi, von Willebrand factor type A, EGF and pentraxin domain-containing protein 1 OS=Homo sapiens GN=SVEP1 PE=1 SV=1 - [A0A0A0MSD0_HUMAN]	0	0.59	1	0	1	1	3574	390.214	5.50342
A0A0G2JRB3	Leucine-rich repeat-containing protein 37A OS=Homo sapiens GN=LRRC37A PE=4 SV=1 - [A0A0G2JRB3_HUMAN]	0	0.49	1	0	2	2	1635	180.538	5.31299
A0A0G2JNP1	Leucine-rich repeat-containing protein 37A2 OS=Homo sapiens GN=LRRC37A2 PE=4 SV=1 - [A0A0G2JNP1_HUMAN]	0	0.47	1	0	2	2	1700	188.122	5.50342
A0A0G2JS48	Leucine-rich repeat-containing protein 37A2 OS=Homo sapiens GN=LRRC37A2 PE=4 SV=1 - [A0A0G2JS48_HUMAN]	0	0.49	1	0	2	2	1635	180.568	5.31299
Q6IB50	HOXC6 protein OS=Homo sapiens GN=HOXC6 PE=2 SV=1 - [Q6IB50_HUMAN]	0	10.21	1	0	2	10	235	26.914	8.93896
A0A0J9YWT4	Leucine-rich repeat-containing protein 37A2 OS=Homo sapiens GN=LRRC37A2 PE=4 SV=1 - [A0A0J9YWT4_HUMAN]	0	0.5	1	0	2	2	1611	177.602	5.18604
A8K8F9	Phosphoinositide phospholipase C OS=Homo sapiens PE=2 SV=1 - [A8K8F9_HUMAN]	0	0.79	1	0	1	12	756	85.551	6.69775
A0A0J9YVP4	Leucine-rich repeat-containing protein 37A2 OS=Homo sapiens GN=LRRC37A2 PE=4 SV=1 - [A0A0J9YVP4_HUMAN]	0	0.48	1	0	2	2	1676	185.156	5.35107
A0A087X1A5	Double-stranded RNA-binding protein Staufen homolog 1 OS=Homo sapiens GN=STAU1 PE=1 SV=1 - [A0A087X1A5_HUMAN]	0	2.03	1	0	1	3	493	54.9116	9.67139
A0A0G2JMZ2	Uncharacterized protein OS=Homo sapiens PE=4 SV=1 - [A0A0G2JMZ2_HUMAN]	0	0.47	1	0	2	2	1700	188.1	5.50342
Q5HYD7	Phosphoinositide phospholipase C OS=Homo sapiens GN=DKFZp686K101 PE=4 SV=1 - [Q5HYD7_HUMAN]	0	0.77	1	0	1	12	777	88.0604	7.13721
B4DI15	cDNA FLJ60550, weakly similar to Exosome complex exonuclease RRP44 (EC 3.1.13.-) OS=Homo sapiens PE=2 SV=1 - [B4DI15_HUMAN]	0	3.41	1	0	2	6	675	75.5554	6.11279
B2R6D0	cDNA, FLJ92896, highly similar to Homo sapiens proteasome (prosome, macropain) 26S subunit, non-ATPase, 1 (PSMD1), mRNA OS=Homo sapiens PE=2 SV=1 - [B2R6D0_HUMAN]	0	1.05	1	0	1	3	953	105.771	5.38916
A0A0G2JP19	Leucine-rich repeat-containing protein 37A2 OS=Homo sapiens GN=LRRC37A2 PE=4 SV=1 - [A0A0G2JP19_HUMAN]	0	0.47	1	0	2	2	1700	188.034	5.35107
B4DPS6	cDNA FLJ59371, highly similar to Exportin-2 OS=Homo sapiens PE=2 SV=1 - [B4DPS6_HUMAN]	0	4.89	1	0	2	9	634	71.7242	6.20166
B3KXR5	Phosphoinositide phospholipase C OS=Homo sapiens PE=2 SV=1 - [B3KXR5_HUMAN]	0	1.09	1	0	1	12	550	61.1408	6.87354
B7ZMC4	LRRC37A2 protein (Fragment) OS=Homo sapiens GN=LRRC37A2 PE=2 SV=1 - [B7ZMC4_HUMAN]	0	0.9	1	0	2	2	885	99.4479	8.27979
B4DKZ6	cDNA FLJ61096, highly similar to THO complex subunit 2 (Fragment) OS=Homo sapiens PE=2 SV=1 - [B4DKZ6_HUMAN]	0	1.18	1	0	1	3	847	97.1067	6.48096
Q59GJ0	Eukaryotic translation initiation factor 4 gamma, 3 variant (Fragment) OS=Homo sapiens PE=2 SV=1 - [Q59GJ0_HUMAN]	0	2.08	1	0	2	3	1780	195.836	5.64307
Q9NWP3	cDNA FLJ20705 fis, clone KAIA1571 OS=Homo sapiens PE=2 SV=1 - [Q9NWP3_HUMAN]	0	5.23	1	0	1	1	707	80.2944	9.5835
Q59F77	Phosphoinositide phospholipase C (Fragment) OS=Homo sapiens PE=1 SV=1 - [Q59F77_HUMAN]	0	1.66	1	0	2	14	901	101.686	6.41748
B4E1S8	cDNA FLJ59147, highly similar to Cysteine-rich secretory protein 3 OS=Homo sapiens PE=2 SV=1 - [B4E1S8_HUMAN]	0	5.81	1	0	2	11	155	17.3367	6.66846
Q7M4Q5	Basic proline-rich peptide IB-8a (Fragments) OS=Homo sapiens PE=1 SV=1 - [Q7M4Q5_HUMAN]	0	74.22	1	0	2	4	128	12.4203	10.9312
A8K6G4	cDNA FLJ77564 OS=Homo sapiens PE=2 SV=1 - [A8K6G4_HUMAN]	0	2.99	1	0	1	1	735	80.1776	7.13721
I6RUN7	MHC class I antigen (Fragment) OS=Homo sapiens GN=HLA-C PE=3 SV=1 - [I6RUN7_HUMAN]	0	6.63	1	0	1	1	181	21.0092	6.59521
A0A087WXX8	Succinate dehydrogenase [ubiquinone] iron-sulfur subunit, mitochondrial (Fragment) OS=Homo sapiens GN=SDHB PE=1 SV=1 - [A0A087WXX8_HUMAN]	0	8.94	1	0	1	3	123	14.1341	8.04541
B2RDN3	Cytosolic Fe-S cluster assembly factor NUBP2 OS=Homo sapiens GN=NUBP2 PE=2 SV=1 - [B2RDN3_HUMAN]	0	8.49	1	0	1	2	271	28.8648	5.8335
B4DTP3	cDNA FLJ57343, highly similar to Homo sapiens ankyrin repeat domain 17 (ANKRD17), transcript variant 1, mRNA (Fragment) OS=Homo sapiens PE=2 SV=1 - [B4DTP3_HUMAN]	0	4.92	1	0	1	3	1300	138.544	5.17334
X6R9U5	E3 ubiquitin-protein ligase TRIM13 (Fragment) OS=Homo sapiens GN=TRIM13 PE=1 SV=1 - [X6R9U5_HUMAN]	0	2.63	1	0	1	9	266	30.6105	6.93213
A0A0G2JRT3	Uncharacterized protein OS=Homo sapiens PE=4 SV=1 - [A0A0G2JRT3_HUMAN]	0	0.49	1	0	2	2	1635	180.546	5.31299
A0A0G2JQI7	Uncharacterized protein OS=Homo sapiens PE=4 SV=1 - [A0A0G2JQI7_HUMAN]	0	1.08	1	0	2	2	738	82.7386	8.86572
Q5YKG5	C114 SLIT-like testicular protein OS=Homo sapiens PE=2 SV=1 - [Q5YKG5_HUMAN]	0	0.98	1	0	2	2	820	92.2894	8.60205
A0A0J9YVT7	Leucine-rich repeat-containing protein 37A2 OS=Homo sapiens GN=LRRC37A2 PE=4 SV=1 - [A0A0J9YVT7_HUMAN]	0	1.08	1	0	2	2	738	82.6745	8.68994
A0A0C4DFY3	NACHT, LRR and PYD domains-containing protein 12 OS=Homo sapiens GN=NLRP12 PE=1 SV=1 - [A0A0C4DFY3_HUMAN]	0	3.81	1	0	2	2	892	101.668	7.09326
Q24JS6	Zinc finger protein 571 OS=Homo sapiens GN=ZNF571 PE=2 SV=1 - [Q24JS6_HUMAN]	0	1.64	1	0	1	1	609	70.7562	8.35303
A0A0G2JRA3	Leucine-rich repeat-containing protein 37A2 OS=Homo sapiens GN=LRRC37A2 PE=4 SV=1 - [A0A0G2JRA3_HUMAN]	0	1.08	1	0	2	2	738	82.7606	8.86572
B7Z9I0	cDNA, FLJ78844, highly similar to Leucine-rich repeat-containing protein 37A OS=Homo sapiens PE=2 SV=1 - [B7Z9I0_HUMAN]	0	1.19	1	0	2	2	672	75.1667	8.67529
Q6ZNQ9	cDNA FLJ27321 fis, clone TMS07849, highly similar to 1-phosphatidylinositol-4,5-bisphosphate phosphodiesterase beta 2 (EC 3.1.4.11) OS=Homo sapiens PE=2 SV=1 - [Q6ZNQ9_HUMAN]	0	2.14	1	0	1	12	280	31.758	5.46533
B4DM31	cDNA FLJ54022, highly similar to Exportin-2 OS=Homo sapiens PE=2 SV=1 - [B4DM31_HUMAN]	0	4.07	1	0	2	9	762	85.9779	6.13818
B4DG20	cDNA FLJ60242, highly similar to Leucine-rich repeat-containing protein 37A OS=Homo sapiens PE=2 SV=1 - [B4DG20_HUMAN]	0	1.06	1	0	2	2	752	84.063	8.23584
Q05BX4	PSMD1 protein (Fragment) OS=Homo sapiens GN=PSMD1 PE=2 SV=1 - [Q05BX4_HUMAN]	0	1.21	1	0	1	3	824	90.9632	6.03662
A0A087WWT1	Succinate dehydrogenase [ubiquinone] iron-sulfur subunit, mitochondrial (Fragment) OS=Homo sapiens GN=SDHB PE=1 SV=1 - [A0A087WWT1_HUMAN]	0	5.5	1	0	1	3	200	22.7273	8.29443
B3KRJ4	cDNA FLJ34414 fis, clone HEART2003168, highly similar to Homo sapiens c114 SLIT-like testicular protein (LOC474170), mRNA OS=Homo sapiens PE=2 SV=1 - [B3KRJ4_HUMAN]	0	1.21	1	0	2	2	661	73.8019	8.74854
A0A0G2JQV0	Leucine-rich repeat-containing protein 37A OS=Homo sapiens GN=LRRC37A PE=4 SV=1 - [A0A0G2JQV0_HUMAN]	0	1.08	1	0	2	2	738	82.7306	8.86572
A0A087WW66	26S proteasome non-ATPase regulatory subunit 1 OS=Homo sapiens GN=PSMD1 PE=1 SV=1 - [A0A087WW66_HUMAN]	0	1.05	1	0	1	3	953	105.784	5.41455
